# Supplementary material for: Human transcription factor protein interaction networks
Source: Nat Commun. 2022 Feb 9;13:766. doi: 10.1038/s41467-022-28341-5 (PMC8828895; doi:10.1038/s41467-022-28341-5)
Supplement: Supplementary file 5 — Supplementary Data 3 [file 41467_2022_28341_MOESM5_ESM.xlsx]

## Sheet: Sheet1
TF family	Sum of PPIs	Median # of PPIs/bait	Average # of PPIs/bait
KLFs	994	100	99.4
SPs	257	128.5	128.5
TLXs	361	121	120.333
HNFs	341	126	113.667
SOXs	622	70.5	77.75
PAXs	508	100	101.6
NFIs	217	69	72.3333
GATAs	260	93	86.6667
LHXs	455	86	75.8333
ELFs	295	81	59
FOXs	156	53	52
ELKs	99	49.5	49.5
TEADs	117	5	39
ETVs	153	36	30.6
GLIs	38	19	19
STATs	53	18	17.6667
IRFs	96	19	19.2
NFACs	12	6	6
