# Supplementary material for: Human transcription factor protein interaction networks
Source: Nat Commun. 2022 Feb 9;13:766. doi: 10.1038/s41467-022-28341-5 (PMC8828895; doi:10.1038/s41467-022-28341-5)
Supplement: Supplementary file 6 — Supplementary Data 4 [file 41467_2022_28341_MOESM6_ESM.xlsx]

## Sheet: ALL TFs_BioID
Category	Term	Count	%	PValue	Genes	List Total	Pop Hits	Pop Total	Fold Enrichment	Bonferroni	Benjamini	FDR
GOTERM_BP_DIRECT	GO:0006351~transcription, DNA-templated	337	35.5485	9.14794e-97	Q9H7S9, O95677, Q15654, Q9H0E3, Q8N108, Q14207, P15923, Q12824, Q9UBB5, Q9H165, Q9UPN9, Q96BN2, Q76L83, Q9P2R6, A5YKK6, Q8TDD1, Q9H9F9, Q9HAF1, Q96JM7, Q96JM2, Q9Y2G7, Q9H160, Q92610, Q13363, O00712, Q12830, Q15788, O00716, Q5H9F3, Q13129, Q9Y2X9, Q8NFZ5, Q9ULG1, Q96F45, Q9H2X6, O15090, Q96ES7, Q8IVH2, P37275, O15409, Q8IWI9, Q8WY36, Q8NHM5, Q96RL1, Q9ULX6, Q96EB6, Q92600, O75925, Q9UKV8, Q969J2,…	893	1955	16792	3.24141	2.37297e-93	2.37297e-93	2.28607e-93
GOTERM_BP_DIRECT	GO:0000122~negative regulation of transcription from RNA polymerase II promoter	148	15.6118	3.82488e-48	Q9UKL0, Q9H0E3, P29375, P04637, P15923, Q9UBB5, Q9H165, Q9UPN9, Q9BRR0, Q9P2R6, A5YKK6, P15884, Q9UHF7, P52952, P42224, Q5VWG9, Q13363, Q9Y6X8, O00712, Q9UPW6, Q12830, Q9Y2X9, Q06413, P50548, O75376, Q9H2X6, O15090, P55317, P37275, O15409, Q96BD5, Q9P2K3, Q04864, P35251, Q8NHM5, Q96EB6, Q9UQR1, Q14865, O75925, Q09472, P19793, Q9BYE7, P12755, O75362, Q63HK5, Q5T5X7, Q8WXI9, Q00653, P13056, Q92793,…	893	720	16792	3.86527	9.92175e-45	4.96088e-45	4.77919e-45
GOTERM_BP_DIRECT	GO:0045944~positive regulation of transcription from RNA polymerase II promoter	168	17.7215	1.02446e-43	Q9UKT9, Q14686, P04637, P29374, P15923, Q12948, Q12824, P20719, O00268, Q9H165, Q76L83, Q9P2R6, P15884, Q9UHF7, P52952, P42224, P16220, Q96JM2, Q9UGU0, Q86U70, P08047, Q4LE39, Q15025, P25963, Q16594, O00712, Q9UPW6, Q15788, Q8IZX4, Q13129, Q8NFZ5, Q96I24, Q06413, Q9ULG1, Q9BRQ0, Q9H2X6, Q99081, P55317, P10244, P37275, O60216, P46937, Q04864, Q14186, P48436, P61956, Q9ULX6, Q96EB6, Q9UBL3, Q9UQR1,…	893	981	16792	3.22026	2.65745e-40	8.85818e-41	8.53377e-41
GOTERM_BP_DIRECT	GO:0006355~regulation of transcription, DNA-templated	212	22.3629	4.41647e-42	Q9H7S9, O95677, Q15654, Q9H0E3, Q12948, P15923, Q96BN2, Q76L83, Q9UBB9, Q8TDD1, Q9H9F9, Q9HAF1, Q96JM7, P16220, Q9Y2G7, Q9H160, Q92610, P08047, Q15542, Q9H0D6, Q12830, Q15788, Q5H9F3, Q13129, Q5VV52, Q96F45, Q96ES7, Q8IWI9, Q8WY36, Q92600, Q12962, Q969J2, Q9Y6Q9, P31274, Q9H147, O75486, O75362, P31277, P58317, P13056, Q96KM6, Q8IXJ9, Q9P2D1, Q92830, P49116, Q9UBU8, O14686, A6NNY8, Q5VUA4, Q13148,…	893	1504	16792	2.65057	1.14563e-38	2.86408e-39	2.75919e-39
GOTERM_BP_DIRECT	GO:0045892~negative regulation of transcription, DNA-templated	103	10.865	2.74547e-33	Q9H7S9, Q9UKL0, Q96RE7, P04637, P29374, Q9UBB5, Q9UPN9, Q9BRR0, P17028, P52952, P63165, Q86U70, Q13363, Q9Y6X8, Q9Y5V3, Q9Y2X9, Q8IY57, Q9H7Z6, P37275, O15409, P48436, Q96RL1, Q96EB6, Q86T24, Q9UQR1, Q14865, P83916, Q9BYE7, P29590, O75362, Q63HK5, Q99623, Q9BTC8, O15379, Q9NSC2, Q9H2F5, P06400, Q15723, Q6NUN9, P51531, P56545, P51532, Q96ST3, Q04724, O43829, P35232, Q04206, Q96JB3, Q9NPF5, Q9UI36,…	893	499	16792	3.88139	7.12175e-30	1.42435e-30	1.37219e-30
GOTERM_BP_DIRECT	GO:0006357~regulation of transcription from RNA polymerase II promoter	94	9.91561	1.7294e-31	Q9UKT9, P52630, P26583, Q14202, O14593, P25490, P29374, Q9UKD1, Q5SVZ6, P50219, Q12824, O00268, Q96BN2, P52952, Q01201, Q01167, P16220, Q9NPG3, Q9UBW7, P85037, Q4LE39, Q6PJG2, P40763, Q12873, Q9UPW6, Q92925, Q969G3, Q2KHR2, Q9NVC6, Q9Y5V3, Q9Y5Z7, P22670, Q8IZX4, O96019, Q6ZRS2, Q96G25, Q8IVH2, Q99081, P37275, O60216, P18846, Q52LR7, Q14186, Q9NQB0, Q92922, Q13573, Q6IQ21, P09429, O75528, Q8TAQ2,…	893	441	16792	4.00812	4.48606e-28	7.47676e-29	7.20294e-29
GOTERM_BP_DIRECT	GO:0045893~positive regulation of transcription, DNA-templated	102	10.7595	2.16653e-31	Q92618, Q14686, P29375, P04637, Q14207, P15923, Q12948, O00268, Q9BRR0, P15884, P52952, P42224, P16220, Q9H160, P08047, P25208, Q04917, Q12830, Q15788, Q9Y5V3, O00716, Q8IZX4, Q13129, Q9Y2X9, Q96I24, Q06413, Q8IY57, Q9H2X6, Q9H7Z6, P35251, P48436, Q9UK53, O75528, O75925, Q9UPP1, Q9Y6Q9, O75486, O00287, Q7Z7C8, Q92793, O60264, O95619, O75928, Q9NSC2, Q9H2F5, P06400, Q15723, P51531, P32519, Q8N9N5,…	893	515	16792	3.72429	5.61998e-28	8.02855e-29	7.73452e-29
GOTERM_BP_DIRECT	GO:0006338~chromatin remodeling	41	4.32489	2.15296e-28	Q8TAQ2, Q8NFD5, Q9Y2K1, Q86U86, Q12824, Q6PI98, Q9UQL6, Q9P2R6, Q9H981, P11387, Q96GM5, Q9P2D1, Q92830, O60264, Q9Y230, Q9UBU8, Q01826, Q92831, P06400, Q12830, Q92925, Q9UPW6, P51531, Q969G3, Q9GZN1, O75478, P46100, O96019, P28370, Q9C086, Q9ULG1, Q86TJ2, P51532, Q6STE5, P55317, Q9Y6J9, P48436, O14497, Q9NPF5, Q92922, Q15014	893	86	16792	8.96471	5.58478e-25	6.98098e-26	6.72531e-26
GOTERM_BP_DIRECT	GO:0006366~transcription from RNA polymerase II promoter	96	10.1266	1.50323e-27	Q9UKT9, Q92618, P81877, Q9Y467, P29375, O15164, P04637, P29374, Q9UKD1, Q03111, Q12948, P20719, O00268, Q9UHF7, P52952, P41212, Q9BWG4, Q01167, P16220, P31260, Q86U70, Q5VWG9, Q9Y5A6, Q15542, Q9UIU6, Q16594, P05412, O00712, Q9BWW4, P78337, Q8IZX4, Q14814, Q16514, Q96I24, Q14938, Q06413, O75376, O43248, Q99081, P55317, P10244, O60216, P18846, Q04864, P08651, P23511, P48436, P49848, Q92766, Q9UBL3,…	893	513	16792	3.51888	3.89939e-24	4.33265e-25	4.17398e-25
GOTERM_BP_DIRECT	GO:0016569~covalent chromatin modification	45	4.74684	3.96377e-27	Q9H8M2, Q8TAQ2, Q8NFD5, Q86U86, Q05BQ5, P54198, Q12824, Q9NP66, Q8IXM2, Q7Z589, Q8TD26, Q96JM7, Q96GM5, Q9NPG3, Q9H160, Q9P2D1, Q9Y294, O60264, P49711, Q969R5, P06400, P25440, Q12830, Q92925, Q9UPW6, Q969G3, P46100, Q5H9F3, P28370, Q15906, O75177, O75376, Q8N9N5, P51532, Q9HCK8, Q6STE5, P55317, Q9Y6J0, Q68CP9, Q9NXR8, O14497, Q92784, Q92922, Q9UK53, Q14781	893	113	16792	7.48833	1.0282e-23	1.0282e-24	9.90546e-25
GOTERM_BP_DIRECT	GO:0016575~histone deacetylation	22	2.32068	2.59425e-15	Q12873, Q9P0W2, P29374, O60907, Q9BQ87, Q5PSV4, Q9UQL6, O75182, Q96BD5, Q96ST3, Q9BTC8, P35232, Q9BZK7, Q9H7L9, O60341, Q4LE39, Q9HCU9, Q9UBU8, Q9NSC2, Q15014, Q96EB6, Q13330	893	46	16792	8.99323	6.62381e-12	6.11771e-13	5.89366e-13
GOTERM_BP_DIRECT	GO:0070125~mitochondrial translational elongation	27	2.8481	1.26238e-13	Q96EL2, Q9Y2Q9, O60783, Q9HD33, P82663, P82664, Q92552, O15235, P82912, Q96EY7, Q9Y2R5, Q9Y676, P82914, P51398, Q9Y2R9, Q9Y3D9, Q9Y3B7, Q9BYN8, Q9Y3D3, Q9Y3D5, P82650, Q92665, P82673, P82675, P82930, P82932, P82933	893	85	16792	5.97305	3.27447e-10	2.72885e-11	2.62891e-11
GOTERM_BP_DIRECT	GO:0070126~mitochondrial translational termination	27	2.8481	1.71954e-13	Q96EL2, Q9Y2Q9, O60783, Q9HD33, P82663, P82664, Q92552, O15235, P82912, Q96EY7, Q9Y2R5, Q9Y676, P82914, P51398, Q9Y2R9, Q9Y3D9, Q9Y3B7, Q9BYN8, Q9Y3D3, Q9Y3D5, P82650, Q92665, P82673, P82675, P82930, P82932, P82933	893	86	16792	5.90359	4.46099e-10	3.43115e-11	3.30549e-11
GOTERM_BP_DIRECT	GO:1901796~regulation of signal transduction by p53 class mediator	32	3.37553	2.53533e-13	Q12962, Q09472, O15164, P04637, P54132, P29590, O00268, Q9HAF1, P38398, Q9NPI1, Q9H9B1, Q96KQ4, Q6P1X5, Q96KQ7, Q92993, Q9ULW0, Q5VWG9, Q92878, Q15542, Q16594, Q12873, Q8IZX4, Q16514, P19784, Q8N9N5, Q9H2X6, O60934, P20226, Q9HBM6, P67870, P49848, P21675	893	124	16792	4.85265	6.57773e-10	4.69761e-11	4.52557e-11
GOTERM_BP_DIRECT	GO:0043967~histone H4 acetylation	17	1.79325	4.99451e-13	O75528, Q15788, Q09472, Q96L91, O96019, Q8TDI0, Q9UPT9, Q5T5X7, Q9Y4A5, Q9NXR8, Q9H0E9, Q9NPF5, O95619, Q9Y230, Q9UBU8, Q9H2F5, Q15014	893	31	16792	10.3119	1.29568e-09	8.63717e-11	8.32085e-11
GOTERM_BP_DIRECT	GO:0043966~histone H3 acetylation	19	2.00422	1.65531e-12	O75528, Q12962, O75529, Q9H0E3, Q16514, Q9ULM3, O75478, O94864, Q9NS73, O75486, Q96BN2, Q96ES7, Q9Y6J9, Q9HBM6, Q9H8E8, Q92830, Q16594, Q92831, P61964	893	43	16792	8.30876	4.29396e-09	2.68367e-10	2.58539e-10
GOTERM_BP_DIRECT	GO:0016925~protein sumoylation	30	3.16456	1.89204e-12	O75925, Q12888, P04637, P54132, P29590, Q06587, P35658, Q9H165, P11387, P38398, Q99567, Q96HI0, Q9Y4E5, P63165, Q969R5, O75928, Q14676, Q8NDX5, O75030, P37198, O60216, P63279, Q9UQE7, P52948, Q99496, Q7Z3B4, P61956, Q14683, Q13330, Q14781	893	117	16792	4.82155	4.90796e-09	2.88703e-10	2.7813e-10
GOTERM_BP_DIRECT	GO:0043968~histone H2A acetylation	12	1.26582	1.00443e-11	Q9HAF1, Q9Y4A5, Q96L91, O96019, Q9NXR8, Q9H0E9, Q9NPF5, O95619, Q9Y230, Q9UBU8, Q9H2F5, Q15014	893	15	16792	15.0432	2.60549e-08	1.44749e-09	1.39448e-09
GOTERM_BP_DIRECT	GO:0016573~histone acetylation	16	1.68776	4.83924e-11	Q8IZX4, O75448, O75478, Q6ZRS2, Q9Y6Q9, Q86TJ2, Q9H7Z6, Q9HAF1, Q9NV56, Q9Y4A5, Q92793, Q52LR7, Q92993, Q15542, Q15596, P21675	893	34	16792	8.84896	1.2553e-07	6.60684e-09	6.36488e-09
GOTERM_BP_DIRECT	GO:0006367~transcription initiation from RNA polymerase II promoter	32	3.37553	7.55824e-11	Q9BTT4, Q12962, Q14686, O75448, P19793, O00268, P15884, P13056, Q92793, Q6P1X5, P49116, Q5VWG9, Q15542, Q16594, Q92831, Q9NVC6, O00716, Q8IZX4, Q16514, Q96G25, Q06330, P46937, P20226, Q9NPJ6, Q9HBM6, Q92585, P49848, Q13573, P56270, Q96RN5, P21675, P28347	893	152	16792	3.95874	1.96061e-07	9.80304e-09	9.44402e-09
GOTERM_BP_DIRECT	GO:0006281~DNA repair	40	4.21941	2.02774e-10	Q96EZ8, O95677, Q9Y2K1, Q14686, O94762, P54132, Q12824, Q6PI98, Q9Y5K5, Q7Z589, P0C1Z6, Q9H981, P38398, Q9Y4A5, P63165, Q9Y294, Q6P4R8, Q9Y230, Q9Y253, Q92878, Q9BTK6, Q9BQI6, Q8IY92, Q8NBZ0, Q9NS91, P46100, O96019, Q9C086, Q9ULG1, O60934, Q8TEK3, Q9UQE7, Q52LR7, Q9NPF5, Q92889, Q92900, Q15014, Q14683, Q96EB6, Q29RF7	893	235	16792	3.20069	5.25995e-07	2.50474e-08	2.41301e-08
GOTERM_BP_DIRECT	GO:0006310~DNA recombination	23	2.42616	2.1977e-10	P09429, Q96EZ8, Q14686, O94762, Q8NBZ0, P46100, P54132, O96019, Q9C086, Q6PI98, Q9Y5K5, P0C1Z6, Q9H981, Q06330, O60216, P38398, Q9H9F9, O15347, Q6P4R8, Q9Y230, Q6ZW49, Q92878, Q9BTK6	893	83	16792	5.21076	5.70084e-07	2.59129e-08	2.49639e-08
GOTERM_BP_DIRECT	GO:1904837~beta-catenin-TCF complex assembly	17	1.79325	2.41098e-10	Q09472, Q86UU0, P36402, Q9BRQ0, P51532, O00512, Q04724, Q9Y4A5, Q04727, Q04726, Q92793, Q15291, Q9Y3Y4, Q9NQB0, Q92993, O14686, Q9UBL3	893	43	16792	7.43415	6.25409e-07	2.71917e-08	2.61959e-08
GOTERM_BP_DIRECT	GO:0043044~ATP-dependent chromatin remodeling	13	1.37131	3.68847e-10	Q8TAQ2, Q92925, Q969G3, O96019, P28370, Q12824, Q9UBB5, P51532, Q9HCK8, Q8WXI9, O14497, O60264, Q92922	893	23	16792	10.6284	9.56788e-07	3.98662e-08	3.84061e-08
GOTERM_BP_DIRECT	GO:0051568~histone H3-K4 methylation	12	1.26582	9.66255e-10	Q9C005, Q15291, Q9P0U4, O15550, O15047, Q8NEZ4, O14686, Q9UMN6, Q6ZW49, P61964, Q03164, Q9UBL3	893	20	16792	11.2824	2.50646e-06	1.00259e-07	9.65869e-08
GOTERM_BP_DIRECT	GO:0016032~viral process	44	4.64135	2.46497e-09	Q9UKL0, Q09472, P04637, P35658, O00268, P11387, P63167, P63244, Q99567, P16220, Q92793, Q9NPG3, P63165, Q92830, Q9H6F5, Q6VMQ6, P25789, P08047, Q92993, Q92878, Q93009, Q15542, Q01826, P25963, Q92831, P06400, P40763, Q9Y5Z7, Q6ZRS2, O75179, P53618, P28074, P37198, P20248, P20226, P63279, P52948, Q7Z3B4, Q14141, Q96T58, Q13573, P21675, Q96EB6, P21796	893	299	16792	2.76715	6.39411e-06	2.45928e-07	2.36921e-07
GOTERM_BP_DIRECT	GO:0006364~rRNA processing	36	3.79747	2.57073e-09	O00567, Q9UKD2, Q8TF46, P62891, Q9P2D1, P40429, Q9H6F5, Q14692, Q14690, Q99848, Q96GA3, O75607, Q9H0D6, P78316, P08708, Q9Y2R4, Q13601, P18077, Q96GQ7, Q8IY37, Q9NY93, P62861, Q9BVJ6, P61254, P83881, Q9Y2W2, P62847, Q9Y4W2, Q9Y3B9, Q9NXF1, Q14684, P46779, Q96EB6, P49207, P61513, Q9UNX3	893	214	16792	3.16329	6.66844e-06	2.4698e-07	2.37935e-07
GOTERM_BP_DIRECT	GO:0032543~mitochondrial translation	14	1.47679	1.81611e-08	P82912, Q96EY7, Q9Y2R5, Q9Y676, P82914, Q9Y399, Q96EL2, Q9Y2R9, Q9Y3D3, Q9Y3D5, Q9HD33, O15235, P82930, P82932	893	36	16792	7.31268	4.71088e-05	1.6825e-06	1.62088e-06
GOTERM_BP_DIRECT	GO:0043984~histone H4-K16 acetylation	11	1.16034	1.93261e-08	O15294, Q96EZ8, Q9HAF1, Q9P2N6, Q68DK7, Q7Z3B3, Q9H9L4, P51610, Q9H7Z6, P61964, Q03164	893	20	16792	10.3422	5.01306e-05	1.72869e-06	1.66538e-06
GOTERM_BP_DIRECT	GO:0035278~miRNA mediated inhibition of translation	9	0.949367	2.51498e-08	Q9BWF3, Q9UKV8, Q9HCJ0, Q9H9G7, Q9UL18, Q9UPQ9, Q8NDV7, P40763, P56537	893	12	16792	14.103	6.52365e-05	2.17462e-06	2.09498e-06
GOTERM_BP_DIRECT	GO:0006337~nucleosome disassembly	10	1.05485	5.3485e-08	Q8TAQ2, Q92925, Q68CP9, Q969G3, Q96GM5, O14497, Q12824, Q92922, P51532, Q6STE5	893	17	16792	11.0612	0.00013873	4.47548e-06	4.31158e-06
GOTERM_BP_DIRECT	GO:0040008~regulation of growth	16	1.68776	6.30123e-08	O96019, Q08117, P30153, Q5PSV4, Q9NV56, P67775, Q9H160, Q9NXR8, Q9H0E9, Q9NPF5, O95619, Q9Y230, Q92993, Q9UBU8, Q9H2F5, Q15014	893	53	16792	5.67669	0.00016344	5.10793e-06	4.92086e-06
GOTERM_BP_DIRECT	GO:0006306~DNA methylation	11	1.16034	2.67989e-07	Q9H9B1, P46100, Q96KQ7, Q6VMQ6, P49711, Q9NPF5, Q86YP4, Q9NRZ9, Q8WXI9, Q5T5X7, Q03164	893	25	16792	8.27377	0.000694921	2.10655e-05	2.02941e-05
GOTERM_BP_DIRECT	GO:0035195~gene silencing by miRNA	8	0.843882	3.18921e-07	Q9HCE1, Q9HCJ0, Q9UIV1, Q8NDV7, Q9UGP4, A5YKK6, Q9UFF9, P56537	893	11	16792	13.6757	0.000826939	2.43318e-05	2.34407e-05
GOTERM_BP_DIRECT	GO:0043981~histone H4-K5 acetylation	9	0.949367	5.4011e-07	O15294, Q96EZ8, Q9HAF1, Q9P2N6, Q7Z3B3, Q9H9L4, P51610, Q9H7Z6, P61964	893	16	16792	10.5773	0.00140006	3.89179e-05	3.74926e-05
GOTERM_BP_DIRECT	GO:0043982~histone H4-K8 acetylation	9	0.949367	5.4011e-07	O15294, Q96EZ8, Q9HAF1, Q9P2N6, Q7Z3B3, Q9H9L4, P51610, Q9H7Z6, P61964	893	16	16792	10.5773	0.00140006	3.89179e-05	3.74926e-05
GOTERM_BP_DIRECT	GO:0044255~cellular lipid metabolic process	13	1.37131	8.86301e-07	Q15788, Q14686, Q9Y618, P19793, O60907, O75376, Q6STE5, O75182, Q96ST3, Q92793, Q9BZK7, O15379, Q15596	893	41	16792	5.96225	0.00229642	6.21369e-05	5.98612e-05
GOTERM_BP_DIRECT	GO:0006352~DNA-templated transcription, initiation	12	1.26582	1.57672e-06	Q12962, Q9Y6J9, P20226, Q14686, Q16514, O60264, O00268, P49848, Q15542, Q16594, P21675, P15884	893	36	16792	6.26801	0.00408166	0.000107632	0.00010369
GOTERM_BP_DIRECT	GO:0010501~RNA secondary structure unwinding	13	1.37131	2.04185e-06	Q9UKV8, Q9UL18, Q9Y2R4, Q9BQ39, Q13206, Q96GQ7, Q9NY93, Q8TDD1, Q9NVP1, Q9H2U1, Q9H9G7, Q9GZR7, Q9H8H2	893	44	16792	5.55574	0.00528255	0.000135809	0.000130835
GOTERM_BP_DIRECT	GO:0051726~regulation of cell cycle	22	2.32068	2.19055e-06	Q9H7S9, Q13148, P05412, Q5TKA1, Q09472, Q9H869, Q96GY3, Q9UQ88, Q99583, Q03112, P35658, Q6MZP7, Q9H2X6, P17535, P10244, P63244, Q8TEK3, Q92560, Q14671, P06400, Q13363, P40763	893	124	16792	3.3362	0.00566617	0.000142057	0.000136854
GOTERM_BP_DIRECT	GO:0016578~histone deubiquitination	8	0.843882	2.8801e-06	Q12962, Q9Y4A5, Q14CW9, O15265, Q92830, O75486, Q9UPT9, A6NNY8	893	14	16792	10.7452	0.00744314	0.000182219	0.000175545
GOTERM_BP_DIRECT	GO:0000184~nuclear-transcribed mRNA catabolic process, nonsense-mediated decay	21	2.21519	4.29161e-06	P08708, Q9UPR3, P18077, P30153, P62891, P67775, P62861, P63151, Q92540, P61254, P83881, Q9NPI6, P40429, Q8IZD4, P62847, Q92900, P46779, Q9UNX3, P61326, P49207, P61513	893	119	16792	3.31836	0.0110707	0.000265058	0.000255351
GOTERM_BP_DIRECT	GO:0006412~translation	33	3.48101	4.69315e-06	O00425, Q9UKV8, Q96EL2, P62891, O60783, P40429, O15235, Q15025, P82912, Q9Y2R5, Q9Y676, P82914, P08708, Q9Y399, P18077, Q9Y2R9, O76021, Q9Y3D9, Q9Y3B7, P62861, Q9Y3D3, P61254, Q9Y3D5, P83881, P82675, P62847, P82932, P46779, P82933, P49207, Q969Q0, P61513, Q9UNX3	893	253	16792	2.4527	0.0121003	0.000283117	0.000272748
GOTERM_BP_DIRECT	GO:0051123~RNA polymerase II transcriptional preinitiation complex assembly	8	0.843882	5.15232e-06	Q8IZX4, Q6P1X5, Q9HBM6, Q16514, Q9UI36, O00268, Q16594, P21675	893	15	16792	10.0288	0.0132762	0.000303753	0.000292629
GOTERM_BP_DIRECT	GO:0030521~androgen receptor signaling pathway	12	1.26582	6.4941e-06	P38398, Q15788, O75925, Q9NVC6, O75448, Q9NPJ6, Q9Y6Q9, O14497, Q92993, O75928, Q02790, P06400	893	41	16792	5.50362	0.0167047	0.000374349	0.000360639
GOTERM_BP_DIRECT	GO:0006260~DNA replication	24	2.53165	7.46324e-06	O00712, Q8IY92, Q14686, O94762, Q8NBZ0, P54132, Q14938, Q12857, O60934, P11387, P38398, Q96ST3, Q04837, P52948, P35251, P08651, Q92993, Q9Y253, Q92900, Q92878, P20962, Q96EB6, Q7Z6E9, P29558	893	155	16792	2.91159	0.0191735	0.000420862	0.000405449
GOTERM_BP_DIRECT	GO:0035194~posttranscriptional gene silencing by RNA	6	0.632911	8.03203e-06	Q9UKV8, Q9HCJ0, Q9H9G7, Q9UL18, Q9UPQ9, Q8NDV7	893	7	16792	16.1177	0.0206196	0.000438204	0.000422156
GOTERM_BP_DIRECT	GO:0031065~positive regulation of histone deacetylation	7	0.738397	8.10863e-06	P04637, Q9H160, O43823, P29590, Q6KC79, Q9ULX6, Q13363	893	11	16792	11.9662	0.0208142	0.000438204	0.000422156
GOTERM_BP_DIRECT	GO:0006325~chromatin organization	12	1.26582	1.07235e-05	Q12873, P26583, Q96JM2, Q9H9B1, O15379, Q9NP66, Q9Y4W2, Q15542, Q9UQL6, Q01826, Q96EB6, Q9UK53	893	43	16792	5.24764	0.0274336	0.00056769	0.000546899
GOTERM_BP_DIRECT	GO:0061014~positive regulation of mRNA catabolic process	7	0.738397	1.54871e-05	Q7Z2W4, Q9UIV1, Q5TC82, O00178, Q92900, A5YKK6, Q9UFF9	893	12	16792	10.969	0.0393775	0.000787715	0.000758866
GOTERM_BP_DIRECT	GO:0035518~histone H2A monoubiquitination	7	0.738397	1.54871e-05	Q6W2J9, Q9BSM1, Q99496, P63208, Q8NHM5, Q06587, Q8N488	893	12	16792	10.969	0.0393775	0.000787715	0.000758866
GOTERM_BP_DIRECT	GO:0033962~cytoplasmic mRNA processing body assembly	7	0.738397	2.74679e-05	Q99700, Q96F86, Q9UIV1, Q5TC82, Q86TB9, Q8ND56, Q9UGP4	893	13	16792	10.1252	0.0687736	0.00137023	0.00132005
GOTERM_BP_DIRECT	GO:0035019~somatic stem cell population maintenance	14	1.47679	3.07932e-05	Q9Y6X8, Q9HAZ2, Q86UU0, Q15906, P12755, O00512, Q06330, P46937, P23769, Q86U70, P48436, Q9NSC2, P40424, P40763	893	65	16792	4.0501	0.0767718	0.00150712	0.00145193
GOTERM_BP_DIRECT	GO:0006302~double-strand break repair	14	1.47679	3.65055e-05	Q9UIG0, Q9ULG1, O95551, O60934, O60216, P38398, Q9H9F9, Q9Y4F3, O60264, Q92993, Q96RL1, Q92878, Q99504, Q13330	893	66	16792	3.98873	0.0903515	0.00175362	0.00168939
GOTERM_BP_DIRECT	GO:0043923~positive regulation by host of viral transcription	7	0.738397	4.59088e-05	P05412, Q09472, Q01664, P08047, Q12824, P51532, Q13573	893	14	16792	9.40202	0.112272	0.00216523	0.00208593
GOTERM_BP_DIRECT	GO:0000470~maturation of LSU-rRNA	7	0.738397	7.30798e-05	O95478, P46087, Q9Y4W2, Q9Y3B9, Q9NXF1, O76021, P56537	893	15	16792	8.77521	0.17269	0.00338516	0.00326119
GOTERM_BP_DIRECT	GO:0034644~cellular response to UV	11	1.16034	8.09898e-05	Q09472, Q9Y2K1, Q92793, P25490, P04637, O75113, O60341, Q9Y230, Q9ULG1, Q92889, P21675	893	44	16792	4.70101	0.189494	0.00368574	0.00355076
GOTERM_BP_DIRECT	GO:0006977~DNA damage response, signal transduction by p53 class mediator resulting in cell cycle arrest	13	1.37131	8.65399e-05	Q09472, P04637, P29590, O75175, A5YKK6, Q9UFF9, Q9H9A5, Q9UIV1, Q9UKZ1, Q14186, Q9NZN8, Q99856, Q92600	893	62	16792	3.94278	0.20108	0.00387042	0.00372868
GOTERM_BP_DIRECT	GO:0000289~nuclear-transcribed mRNA poly(A) tail shortening	9	0.949367	9.70924e-05	Q9H9A5, Q58A45, Q9UIV1, Q9UKZ1, O75175, Q9NZN8, A5YKK6, Q92600, Q9UFF9	893	29	16792	5.83573	0.222654	0.00426877	0.00411244
GOTERM_BP_DIRECT	GO:0032206~positive regulation of telomere maintenance	6	0.632911	0.0001477	Q9H2U1, Q9BVP2, P46100, P29590, Q92878, O60934	893	11	16792	10.2567	0.318297	0.00638556	0.0061517
GOTERM_BP_DIRECT	GO:0008380~RNA splicing	22	2.32068	0.000195105	Q13148, P98175, Q14966, Q8IX01, Q9UPN6, P30153, Q99590, Q96IZ7, Q9NR56, Q9UBB9, Q96PU8, Q9BWF3, P67775, P57052, Q9NW13, Q5T481, P62316, P49756, Q9Y2W2, Q6I9Y2, Q9ULX6, P08621	893	166	16792	2.4921	0.397189	0.00829675	0.0079929
GOTERM_BP_DIRECT	GO:0017148~negative regulation of translation	12	1.26582	0.000204675	Q9BWF3, O00425, P63244, Q9NZI8, Q9NRA8, P40429, Q6Y7W6, O75175, Q9Y6M1, Q9NZN8, A5YKK6, Q92600	893	58	16792	3.89049	0.411973	0.00856336	0.00824974
GOTERM_BP_DIRECT	GO:0006397~mRNA processing	23	2.42616	0.000211352	Q13148, P98175, Q8IX01, Q07666, Q9UPN6, Q99590, Q9NR56, Q9UBB9, Q96PU8, Q9P2N5, Q9BWF3, P57052, Q9NW13, Q58A45, Q5T481, P49756, Q9C0J8, Q14690, Q6I9Y2, Q9ULX6, P08621, Q7Z6E9, Q9H0D6	893	179	16792	2.41616	0.422072	0.00870235	0.00838364
GOTERM_BP_DIRECT	GO:0035066~positive regulation of histone acetylation	7	0.738397	0.000236237	P38398, Q9NPI1, O75478, Q92830, Q9Y230, Q86TJ2, Q6ZW49	893	18	16792	7.31268	0.458207	0.00951675	0.00916821
GOTERM_BP_DIRECT	GO:0042273~ribosomal large subunit biogenesis	8	0.843882	0.000241092	Q9NVU7, Q9Y221, Q9Y3C1, P61254, P18077, O75683, Q99848, Q9UNX3	893	25	16792	6.01729	0.464989	0.00951675	0.00916821
GOTERM_BP_DIRECT	GO:0006379~mRNA cleavage	6	0.632911	0.000242138	Q9P2I0, Q92989, Q9C0J8, O94913, Q05048, Q10570	893	12	16792	9.40202	0.466439	0.00951675	0.00916821
GOTERM_BP_DIRECT	GO:0019083~viral transcription	17	1.79325	0.000276843	P08708, P18077, P35658, P37198, P62891, P62861, Q99567, P61254, P52948, P83881, P40429, Q7Z3B4, P62847, P46779, Q9UNX3, P49207, P61513	893	112	16792	2.85418	0.512386	0.0107184	0.0103258
GOTERM_BP_DIRECT	GO:0007049~cell cycle	25	2.63713	0.000546248	Q5TKA1, P04637, O75400, Q12824, Q9UPT9, Q6MZP7, O60925, P63244, P38398, Q9NPI1, Q96HI0, Q96C92, Q9NQC7, Q9P0W2, O00716, Q96GY3, Q13227, Q8IX12, P50548, Q8N9N5, P51610, Q6N021, Q5UIP0, P21675, Q9UK53	893	217	16792	2.16636	0.757646	0.0208378	0.0200746
GOTERM_BP_DIRECT	GO:0007064~mitotic sister chromatid cohesion	6	0.632911	0.00055986	O60216, Q9UQE7, Q6KC79, Q14683, Q7Z3K3, Q29RF7	893	14	16792	8.05887	0.766059	0.0210475	0.0202767
GOTERM_BP_DIRECT	GO:0006396~RNA processing	15	1.58228	0.000588173	Q8IWZ8, P78332, Q8IX01, P54253, Q05048, Q8IY37, Q8IX18, Q9UBB9, Q8TDD1, Q9BWF3, Q9H2U1, Q7L2E3, Q9Y2W2, P29558, Q9H0D6	893	97	16792	2.90784	0.782633	0.021796	0.0209978
GOTERM_BP_DIRECT	GO:0032922~circadian regulation of gene expression	11	1.16034	0.000754286	O15294, Q01201, P29375, Q9Y5V3, Q15911, P29590, Q15596, Q96EB6, Q13330, Q03164, P11387	893	57	16792	3.62885	0.858769	0.0272798	0.0262807
GOTERM_BP_DIRECT	GO:0000398~mRNA splicing, via spliceosome	25	2.63713	0.000757187	Q9BRX9, Q9H307, Q8IY67, O75400, O95391, Q96IZ7, Q9UBB9, Q9Y3C6, P62316, Q8N684, Q10570, P61326, P08621, Q9H2H8, Q8IWZ8, Q92989, O95400, Q8IX12, Q05048, Q9P2I0, Q9BXP5, O94913, Q96T58, Q13573, Q96DF8	893	222	16792	2.11757	0.859828	0.0272798	0.0262807
GOTERM_BP_DIRECT	GO:0080182~histone H3-K4 trimethylation	6	0.632911	0.000803251	O15294, Q6N021, P29374, Q9UMN6, Q5T5X7, Q03164	893	15	16792	7.52161	0.875627	0.0281739	0.0271421
GOTERM_BP_DIRECT	GO:0048096~chromatin-mediated maintenance of transcription	5	0.527426	0.000803728	Q8NFD5, Q96GM5, Q9UIG0, O14497, Q9UMN6	893	9	16792	10.4467	0.875781	0.0281739	0.0271421
GOTERM_BP_DIRECT	GO:0007223~Wnt signaling pathway, calcium modulating pathway	9	0.949367	0.000868406	Q9HCE1, Q9UKV8, Q9HCJ0, Q9H9G7, Q9UL18, P0DP24, Q9UPQ9, Q9NQB0, Q8NDV7	893	39	16792	4.33939	0.894982	0.0300353	0.0289353
GOTERM_BP_DIRECT	GO:0007275~multicellular organism development	46	4.85232	0.000925117	Q92618, O95677, Q14202, P04637, Q96KR1, Q9UPN4, P20719, P15822, Q63HK5, A5YKK6, P17036, P57052, Q9UBW7, P31260, P39880, Q96SI1, Q86U70, Q9UM82, P61962, Q8N488, Q93009, Q99504, Q9Y314, Q9BX40, Q6ZTW0, Q8NDX5, Q08117, Q99583, Q13948, Q8N9N5, Q9NRZ9, Q8ND56, O95365, O15090, Q8NB78, O75030, Q9UEE9, Q9H2Z4, Q04724, O15347, Q3ZCT1, Q9UMX1, Q5VZL5, Q9UI36, Q9UGP4, Q96PN7, Q92766	893	521	16792	1.66024	0.909361	0.0315757	0.0304193
GOTERM_BP_DIRECT	GO:0006275~regulation of DNA replication	6	0.632911	0.0011176	P67775, Q9UQE7, Q96KQ7, O75179, P30153, Q7Z6E9	893	16	16792	7.05151	0.945014	0.0369869	0.0356324
GOTERM_BP_DIRECT	GO:0042274~ribosomal small subunit biogenesis	6	0.632911	0.0011176	Q9H0A0, P78316, P08708, O75683, P62847, Q96GA3	893	16	16792	7.05151	0.945014	0.0369869	0.0356324
GOTERM_BP_DIRECT	GO:0031124~mRNA 3'-end processing	10	1.05485	0.00113428	Q9P2I0, Q92989, Q9BY77, O95391, Q8N684, O94913, Q05048, Q6I9Y2, P61326, Q10570	893	50	16792	3.76081	0.947344	0.0369869	0.0356324
GOTERM_BP_DIRECT	GO:0043433~negative regulation of sequence-specific DNA binding transcription factor activity	11	1.16034	0.00114069	Q99623, Q99496, P63165, O60341, Q9NQB0, Q9UMX1, Q5VWG9, O75928, P40424, Q96EB6, P06400	893	60	16792	3.44741	0.948214	0.0369869	0.0356324
GOTERM_BP_DIRECT	GO:0000290~deadenylation-dependent decapping of nuclear-transcribed mRNA	5	0.527426	0.00128338	Q58A45, Q9UIV1, Q9NPI6, Q8IZD4, Q86TB9	893	10	16792	9.40202	0.964251	0.0410998	0.0395946
GOTERM_BP_DIRECT	GO:0035948~positive regulation of gluconeogenesis by positive regulation of transcription from RNA polymerase II promoter	4	0.421941	0.00137801	Q92830, Q8NEM7, Q92831, P61964	893	5	16792	15.0432	0.972041	0.043067	0.0414898
GOTERM_BP_DIRECT	GO:0035279~mRNA cleavage involved in gene silencing by miRNA	4	0.421941	0.00137801	Q9HCE1, Q9UKV8, Q9H9G7, Q9UL18	893	5	16792	15.0432	0.972041	0.043067	0.0414898
GOTERM_BP_DIRECT	GO:0051571~positive regulation of histone H3-K4 methylation	6	0.632911	0.00151457	O15294, P38398, Q8WXX7, Q6ZW49, Q13573, Q03164	893	17	16792	6.63672	0.980391	0.0467714	0.0450585
GOTERM_BP_DIRECT	GO:0006303~double-strand break repair via nonhomologous end joining	11	1.16034	0.00167531	P38398, Q14676, Q5UIP0, Q12888, P63165, Q9NP66, Q92993, Q6ZW49, Q96RL1, Q92878, O60934	893	63	16792	3.28324	0.987086	0.0511266	0.0492542
GOTERM_BP_DIRECT	GO:0006369~termination of RNA polymerase II transcription	11	1.16034	0.00189298	Q9P2I0, Q92989, Q9BY77, O95391, Q8N684, O94913, Q05048, Q6I9Y2, P56270, P61326, Q10570	893	64	16792	3.23194	0.992665	0.0568585	0.0547762
GOTERM_BP_DIRECT	GO:0006368~transcription elongation from RNA polymerase II promoter	13	1.37131	0.00190697	Q12962, Q8IZX4, Q16514, O00268, P20226, Q6P1X5, Q9HBM6, Q5VWG9, P49848, Q6I9Y2, Q15542, Q16594, P21675	893	86	16792	2.84247	0.992927	0.0568585	0.0547762
GOTERM_BP_DIRECT	GO:0060213~positive regulation of nuclear-transcribed mRNA poly(A) tail shortening	5	0.527426	0.00193234	Q9UKV8, Q9HCJ0, Q9UIV1, Q9UPQ9, A5YKK6	893	11	16792	8.54729	0.993378	0.0569601	0.0548741
GOTERM_BP_DIRECT	GO:0032508~DNA duplex unwinding	9	0.949367	0.00197871	Q12873, O94762, P46100, P54132, Q9Y230, Q9ULG1, Q92878, Q9HCK8, O60934	893	44	16792	3.84628	0.99413	0.0576716	0.0555595
GOTERM_BP_DIRECT	GO:0031047~gene silencing by RNA	15	1.58228	0.00222872	Q9UKV8, Q9UL18, Q9UPQ9, O75175, P35658, Q8NDV7, Q9H9A5, P37198, Q99567, Q9UIV1, P52948, Q9UKZ1, Q7Z3B4, Q9NZN8, Q92600	893	111	16792	2.54109	0.996935	0.0642368	0.0618842
GOTERM_BP_DIRECT	GO:0006406~mRNA export from nucleus	14	1.47679	0.00240807	Q9BY77, Q9UPR3, O95391, P35658, P37198, Q9P2I0, Q99567, Q92540, P52948, Q7Z3B4, Q92900, Q6I9Y2, Q10570, P61326	893	100	16792	2.63256	0.998077	0.0686433	0.0661294
GOTERM_BP_DIRECT	GO:0010629~negative regulation of gene expression	17	1.79325	0.00250887	Q13148, Q9UQR1, P25490, Q9Y2X9, Q08117, Q06413, O00763, Q96F45, Q9H2P0, P63244, P16220, Q04864, P61244, Q9UIV1, Q96EB6, P21675, P06400	893	137	16792	2.33335	0.998521	0.0699785	0.0674157
GOTERM_BP_DIRECT	GO:0000086~G2/M transition of mitotic cell cycle	17	1.79325	0.00250887	Q8TCU4, O75665, P0DP24, O94986, Q07666, P30153, Q9UPN4, P63167, P63151, Q9H6D7, Q8TEP8, Q6P1X5, Q9H8E8, Q15154, P61006, P63208, Q9ULW0	893	137	16792	2.33335	0.998521	0.0699785	0.0674157
GOTERM_BP_DIRECT	GO:0034773~histone H4-K20 trimethylation	4	0.421941	0.00264717	Q13610, P29374, Q4LE39, Q5T5X7	893	6	16792	12.536	0.998968	0.0730506	0.0703753
GOTERM_BP_DIRECT	GO:0033147~negative regulation of intracellular estrogen receptor signaling pathway	5	0.527426	0.00277744	Q99623, P38398, Q9NZN8, A5YKK6, Q92600	893	12	16792	7.83501	0.999264	0.0750488	0.0723003
GOTERM_BP_DIRECT	GO:0060766~negative regulation of androgen receptor signaling pathway	5	0.527426	0.00277744	P35232, Q9H334, O75928, P51532, Q96EB6	893	12	16792	7.83501	0.999264	0.0750488	0.0723003
GOTERM_BP_DIRECT	GO:0043392~negative regulation of DNA binding	7	0.738397	0.00304143	O00712, P05412, Q96JM2, Q01664, P63165, O60341, P25963	893	28	16792	4.70101	0.99963	0.0805049	0.0775565
GOTERM_BP_DIRECT	GO:0090503~RNA phosphodiester bond hydrolysis, exonucleolytic	7	0.738397	0.00304143	Q58A45, Q9UIV1, Q9NZN8, A5YKK6, Q9H0D6, Q8TF46, Q9UFF9	893	28	16792	4.70101	0.99963	0.0805049	0.0775565
GOTERM_BP_DIRECT	GO:1902895~positive regulation of pri-miRNA transcription from RNA polymerase II promoter	6	0.632911	0.00332322	P05412, Q9BVP2, Q04206, P51532, P28347, P40763	893	20	16792	5.64121	0.999822	0.0870751	0.0838861
GOTERM_BP_DIRECT	GO:0006974~cellular response to DNA damage stimulus	22	2.32068	0.00360397	Q9Y2K1, Q14686, Q96QE3, Q12888, P25490, Q9NS91, Q9NUA8, Q9UIG0, P04637, P54132, Q6KC79, P38398, P46937, Q9Y6K9, Q15291, Q92878, Q16594, Q96EB6, P21675, Q9BQI6, Q7Z6E9, Q9UBL3	893	208	16792	1.98889	0.999914	0.0934869	0.0900631
GOTERM_BP_DIRECT	GO:0043928~exonucleolytic nuclear-transcribed mRNA catabolic process involved in deadenylation-dependent decay	7	0.738397	0.0036653	Q96F86, Q9UIV1, Q9NPI6, Q8IZD4, Q86TB9, Q6P2E9, Q9UFF9	893	29	16792	4.5389	0.999927	0.0940842	0.0906385
GOTERM_BP_DIRECT	GO:0042795~snRNA transcription from RNA polymerase II promoter	11	1.16034	0.00372488	Q7Z7C8, P20226, Q5VT52, P14859, Q9BXP5, P08047, P52747, P49848, Q15542, Q16594, Q96CB8	893	70	16792	2.95492	0.999938	0.0940842	0.0906385
GOTERM_BP_DIRECT	GO:0051457~maintenance of protein location in nucleus	5	0.527426	0.00384461	Q7Z7C8, O94864, P63208, P29590, Q5VWG9	893	13	16792	7.23232	0.999954	0.0940842	0.0906385
GOTERM_BP_DIRECT	GO:0000956~nuclear-transcribed mRNA catabolic process	5	0.527426	0.00384461	Q8IZH2, Q9UL18, Q5TC82, Q92900, Q9UKD2	893	13	16792	7.23232	0.999954	0.0940842	0.0906385
GOTERM_BP_DIRECT	GO:0050872~white fat cell differentiation	5	0.527426	0.00384461	P56545, Q9HAZ2, Q9BZK7, Q96EB6, Q13363	893	13	16792	7.23232	0.999954	0.0940842	0.0906385
GOTERM_BP_DIRECT	GO:1902166~negative regulation of intrinsic apoptotic signaling pathway in response to DNA damage by p53 class mediator	5	0.527426	0.00384461	Q9HBM6, Q9H160, O60341, Q16594, Q96EB6	893	13	16792	7.23232	0.999954	0.0940842	0.0906385
GOTERM_BP_DIRECT	GO:0006614~SRP-dependent cotranslational protein targeting to membrane	13	1.37131	0.00404767	P08708, P18077, P62891, O76094, P62861, P61254, P83881, P40429, P62847, P46779, Q9UNX3, P49207, P61513	893	94	16792	2.60056	0.999973	0.0981276	0.0945339
GOTERM_BP_DIRECT	GO:0035065~regulation of histone acetylation	4	0.421941	0.00445008	P23769, Q9Y3Y4, P49711, Q9BRQ0	893	7	16792	10.7452	0.999991	0.106884	0.10297
GOTERM_BP_DIRECT	GO:0019827~stem cell population maintenance	9	0.949367	0.00452942	Q9BTT4, Q9NVC6, Q9NRA8, Q5UIP0, Q9UQE7, O75448, O15047, Q6KC79, Q14683	893	50	16792	3.38473	0.999992	0.107792	0.103844
GOTERM_BP_DIRECT	GO:0007519~skeletal muscle tissue development	9	0.949367	0.00512772	O15409, O75182, Q09472, P14649, O95425, Q06413, Q9H334, Q9UIU6, Q7Z406	893	51	16792	3.31836	0.999998	0.117379	0.11308
GOTERM_BP_DIRECT	GO:0044030~regulation of DNA methylation	5	0.527426	0.00515851	P38398, Q96KQ7, Q13129, Q9UBB5, Q8NB78	893	14	16792	6.71573	0.999999	0.117379	0.11308
GOTERM_BP_DIRECT	GO:0006768~biotin metabolic process	5	0.527426	0.00515851	Q96RQ3, P05165, O00763, P05166, Q9HCC0	893	14	16792	6.71573	0.999999	0.117379	0.11308
GOTERM_BP_DIRECT	GO:0034968~histone lysine methylation	5	0.527426	0.00515851	Q9HAZ2, Q96KQ7, Q13029, Q03112, Q15047	893	14	16792	6.71573	0.999999	0.117379	0.11308
GOTERM_BP_DIRECT	GO:1900153~positive regulation of nuclear-transcribed mRNA catabolic process, deadenylation-dependent decay	5	0.527426	0.00515851	Q9UKV8, Q9HCJ0, Q9UIV1, Q9UPQ9, A5YKK6	893	14	16792	6.71573	0.999999	0.117379	0.11308
GOTERM_BP_DIRECT	GO:0050821~protein stabilization	16	1.68776	0.00577214	Q09472, O95785, Q8NFZ5, P29590, P51610, Q99623, Q9BZE4, P16220, P35232, Q9HBM6, P63165, Q16543, A6NNY8, Q93009, Q16594, P21675	893	136	16792	2.21224	1	0.130199	0.125431
GOTERM_BP_DIRECT	GO:0003007~heart morphogenesis	7	0.738397	0.00610722	Q8IXJ9, Q9UIG0, Q9P2D1, O15550, Q9ULJ6, Q6KC79, P52952	893	32	16792	4.11338	1	0.13657	0.131569
GOTERM_BP_DIRECT	GO:0000729~DNA double-strand break processing	5	0.527426	0.00674224	P38398, P54132, Q92993, Q92878, O60934	893	15	16792	6.26801	1	0.147868	0.142453
GOTERM_BP_DIRECT	GO:0030330~DNA damage response, signal transduction by p53 class mediator	5	0.527426	0.00674224	P46100, P04637, Q6ZW49, Q9UM54, O60934	893	15	16792	6.26801	1	0.147868	0.142453
GOTERM_BP_DIRECT	GO:1900246~positive regulation of RIG-I signaling pathway	4	0.421941	0.00684047	Q7Z2W4, Q8TB72, O75179, Q14671	893	8	16792	9.40202	1	0.147868	0.142453
GOTERM_BP_DIRECT	GO:0072321~chaperone-mediated protein transport	4	0.421941	0.00684047	Q9Y5J7, Q9Y5J9, Q9Y5L4, P62072	893	8	16792	9.40202	1	0.147868	0.142453
GOTERM_BP_DIRECT	GO:0008285~negative regulation of cell proliferation	34	3.5865	0.00715775	P98175, Q86U86, O15164, P04637, Q12824, Q8TDI0, P29590, P12755, Q9UFF9, Q9NPI1, Q9BZE4, Q9H160, Q01664, O14964, Q13363, Q92831, P06400, P40763, P05412, P51531, P56545, Q99583, Q96F45, Q03164, Q06330, P37198, P37275, Q68CP9, Q9UIV1, P35232, P67870, Q92560, P49848, Q9UK53	893	396	16792	1.61449	1	0.153448	0.147828
GOTERM_BP_DIRECT	GO:0045666~positive regulation of neuron differentiation	11	1.16034	0.00808369	P37275, Q15788, Q9P0W2, P23769, Q06413, P15923, O60271, P55317, Q99081, P52952, P15884	893	78	16792	2.65185	1	0.170651	0.164401
GOTERM_BP_DIRECT	GO:0018076~N-terminal peptidyl-lysine acetylation	3	0.316456	0.00815755	Q09472, Q92793, Q92831	893	3	16792	18.804	1	0.170651	0.164401
GOTERM_BP_DIRECT	GO:0031937~positive regulation of chromatin silencing	3	0.316456	0.00815755	Q96ST3, Q8N108, Q96EB6	893	3	16792	18.804	1	0.170651	0.164401
GOTERM_BP_DIRECT	GO:0006978~DNA damage response, signal transduction by p53 class mediator resulting in transcription of p21 class mediator	5	0.527426	0.00861712	P38398, P04637, Q01664, Q92993, Q9H2X6	893	16	16792	5.87626	1	0.177403	0.170906
GOTERM_BP_DIRECT	GO:0006349~regulation of gene expression by genetic imprinting	5	0.527426	0.00861712	P38398, P29374, P49711, Q4LE39, Q8NB78	893	16	16792	5.87626	1	0.177403	0.170906
GOTERM_BP_DIRECT	GO:0002181~cytoplasmic translation	6	0.632911	0.00914107	P61254, Q6DKI1, P83881, P18077, Q9UNX3, Q9UKD2	893	25	16792	4.51297	1	0.186708	0.17987
GOTERM_BP_DIRECT	GO:0000731~DNA synthesis involved in DNA repair	7	0.738397	0.00955936	P38398, P54132, Q92993, Q9Y253, Q92878, Q96EB6, O60934	893	35	16792	3.76081	1	0.193503	0.186417
GOTERM_BP_DIRECT	GO:0009952~anterior/posterior pattern specification	11	1.16034	0.00962295	Q12830, P25490, P17482, P31260, P31274, P20719, O43248, Q06587, Q9H2X6, P40424, Q03164	893	80	16792	2.58555	1	0.193503	0.186417
GOTERM_BP_DIRECT	GO:0016070~RNA metabolic process	4	0.421941	0.00985885	Q99700, Q8TDD1, Q9GZR7, Q9H0D6	893	9	16792	8.35735	1	0.19522	0.188071
GOTERM_BP_DIRECT	GO:0035563~positive regulation of chromatin binding	4	0.421941	0.00985885	P56545, O60341, Q9UBB5, Q9BRQ0	893	9	16792	8.35735	1	0.19522	0.188071
GOTERM_BP_DIRECT	GO:1903507~negative regulation of nucleic acid-templated transcription	8	0.843882	0.0114388	Q8TDD1, P46937, Q14207, Q8IX12, P54198, Q9BQ87, O95551, Q13330	893	47	16792	3.20069	1	0.224789	0.216557
GOTERM_BP_DIRECT	GO:0060070~canonical Wnt signaling pathway	11	1.16034	0.0123387	Q86UU0, P17482, Q9BZK7, O15550, P36402, Q9NQB0, O60907, Q9BRQ0, Q9HCK8, O00512, P52952	893	83	16792	2.4921	1	0.240651	0.231838
GOTERM_BP_DIRECT	GO:0055007~cardiac muscle cell differentiation	6	0.632911	0.0127268	Q9HB71, Q92908, Q92830, O14497, Q9H334, P52952	893	27	16792	4.17867	1	0.246368	0.237345
GOTERM_BP_DIRECT	GO:0007067~mitotic nuclear division	23	2.42616	0.0130901	O75528, O94762, Q86U86, O75665, O75478, Q9UQ88, O43823, Q5HY92, Q9NRZ9, Q8NHZ8, Q9P258, Q9H981, P37198, O60216, P20248, P63279, Q99567, Q9H6D7, Q9UQE7, O95619, Q9ULW0, Q69YH5, Q14980	893	248	16792	1.74392	1	0.250767	0.241583
GOTERM_BP_DIRECT	GO:0010971~positive regulation of G2/M transition of mitotic cell cycle	5	0.527426	0.0133158	Q96ST3, Q9BTC8, Q9P258, P40424, Q6STE5	893	18	16792	5.22334	1	0.250767	0.241583
GOTERM_BP_DIRECT	GO:2000637~positive regulation of gene silencing by miRNA	4	0.421941	0.013534	Q8TB72, Q9UGP4, Q14671, P40763	893	10	16792	7.52161	1	0.250767	0.241583
GOTERM_BP_DIRECT	GO:0060487~lung epithelial cell differentiation	4	0.421941	0.013534	P46937, P48436, P55317, Q14980	893	10	16792	7.52161	1	0.250767	0.241583
GOTERM_BP_DIRECT	GO:0007084~mitotic nuclear envelope reassembly	4	0.421941	0.013534	P67775, P63151, P30153, P50402	893	10	16792	7.52161	1	0.250767	0.241583
GOTERM_BP_DIRECT	GO:0006476~protein deacetylation	4	0.421941	0.013534	Q96ST3, O15379, Q9UQL6, Q96EB6	893	10	16792	7.52161	1	0.250767	0.241583
GOTERM_BP_DIRECT	GO:0021762~substantia nigra development	8	0.843882	0.0142632	Q9UQR1, P63167, P24539, P0DP24, O15027, Q9H7L9, P80723, Q04917	893	49	16792	3.07005	1	0.262403	0.252793
GOTERM_BP_DIRECT	GO:0021983~pituitary gland development	6	0.632911	0.0148323	P78337, P16220, P23769, O60341, Q9NSC2, Q06330	893	28	16792	4.02944	1	0.26688	0.257106
GOTERM_BP_DIRECT	GO:0006378~mRNA polyadenylation	6	0.632911	0.0148323	Q9P2I0, Q92989, O94913, O95639, Q05048, Q10570	893	28	16792	4.02944	1	0.26688	0.257106
GOTERM_BP_DIRECT	GO:0048208~COPII vesicle coating	9	0.949367	0.0149204	O95487, O15084, O15027, Q96Q05, O95486, O43617, P55735, Q9UPN7, Q5H9R7	893	61	16792	2.77437	1	0.26688	0.257106
GOTERM_BP_DIRECT	GO:0060486~Clara cell differentiation	3	0.316456	0.0157412	O00712, Q92908, Q06330	893	4	16792	14.103	1	0.26688	0.257106
GOTERM_BP_DIRECT	GO:0048386~positive regulation of retinoic acid receptor signaling pathway	3	0.316456	0.0157412	P13056, P56545, Q8IXJ9	893	4	16792	14.103	1	0.26688	0.257106
GOTERM_BP_DIRECT	GO:0090043~regulation of tubulin deacetylation	3	0.316456	0.0157412	O75528, Q09472, O75478	893	4	16792	14.103	1	0.26688	0.257106
GOTERM_BP_DIRECT	GO:0051572~negative regulation of histone H3-K4 methylation	3	0.316456	0.0157412	P38398, Q6W2J9, O60341	893	4	16792	14.103	1	0.26688	0.257106
GOTERM_BP_DIRECT	GO:0030578~PML body organization	3	0.316456	0.0157412	P63165, P29590, Q9H2X6	893	4	16792	14.103	1	0.26688	0.257106
GOTERM_BP_DIRECT	GO:0090625~mRNA cleavage involved in gene silencing by siRNA	3	0.316456	0.0157412	Q9UKV8, Q9H9G7, Q9UL18	893	4	16792	14.103	1	0.26688	0.257106
GOTERM_BP_DIRECT	GO:0032392~DNA geometric change	3	0.316456	0.0157412	P09429, P26583, O15347	893	4	16792	14.103	1	0.26688	0.257106
GOTERM_BP_DIRECT	GO:0031087~deadenylation-independent decapping of nuclear-transcribed mRNA	3	0.316456	0.0157412	Q96F86, Q9NPI6, Q8IZD4	893	4	16792	14.103	1	0.26688	0.257106
GOTERM_BP_DIRECT	GO:0010835~regulation of protein ADP-ribosylation	3	0.316456	0.0157412	Q92831, Q9H2P0, Q15397	893	4	16792	14.103	1	0.26688	0.257106
GOTERM_BP_DIRECT	GO:0000724~double-strand break repair via homologous recombination	10	1.05485	0.016182	Q8IY92, P38398, O94762, P25490, P54132, Q9ULG1, Q9UBU8, Q92889, Q92878, O60934	893	74	16792	2.54109	1	0.272572	0.262589
GOTERM_BP_DIRECT	GO:0033169~histone H3-K9 demethylation	4	0.421941	0.0178847	Q9UPP1, O60341, Q15652, O75151	893	11	16792	6.83783	1	0.29739	0.286499
GOTERM_BP_DIRECT	GO:0048646~anatomical structure formation involved in morphogenesis	4	0.421941	0.0178847	P56179, P43694, P55317, Q9UHF7	893	11	16792	6.83783	1	0.29739	0.286499
GOTERM_BP_DIRECT	GO:0030326~embryonic limb morphogenesis	7	0.738397	0.0180769	P56179, P31260, P0CG40, P12755, P40425, Q9NR56, P40424	893	40	16792	3.29071	1	0.298671	0.287733
GOTERM_BP_DIRECT	GO:0060021~palate development	10	1.05485	0.0190037	Q14865, Q9UPW6, Q9HAZ2, P56179, Q6W2J9, Q9P2D1, P63165, Q06413, P12755, Q9BRQ0	893	76	16792	2.47421	1	0.311998	0.300571
GOTERM_BP_DIRECT	GO:0006417~regulation of translation	8	0.843882	0.0193839	Q9H9A5, Q99700, Q96EY7, Q9BX40, Q9UKZ1, Q8ND56, P61326, Q15397	893	52	16792	2.89293	1	0.316239	0.304657
GOTERM_BP_DIRECT	GO:1900740~positive regulation of protein insertion into mitochondrial membrane involved in apoptotic signaling pathway	6	0.632911	0.0197147	P63167, Q96KQ4, Q96FJ2, P04637, Q14186, Q04917	893	30	16792	3.76081	1	0.319624	0.307919
GOTERM_BP_DIRECT	GO:0042771~intrinsic apoptotic signaling pathway in response to DNA damage by p53 class mediator	6	0.632911	0.0225077	Q09472, P04637, P29590, Q9H2X6, Q13573, Q96EB6	893	31	16792	3.63949	1	0.360401	0.347202
GOTERM_BP_DIRECT	GO:0071392~cellular response to estradiol stimulus	6	0.632911	0.0225077	Q9H7S9, Q9NVP1, P20248, Q9Y6Q9, Q9Y230, Q92993	893	31	16792	3.63949	1	0.360401	0.347202
GOTERM_BP_DIRECT	GO:0051091~positive regulation of sequence-specific DNA binding transcription factor activity	12	1.26582	0.0235878	Q99623, Q14865, Q09472, Q12888, Q16514, P15923, O60341, Q12824, Q9H2X6, P51532, Q9UQL6, P55317	893	105	16792	2.14903	1	0.375379	0.361632
GOTERM_BP_DIRECT	GO:0009653~anatomical structure morphogenesis	11	1.16034	0.0239608	Q9UN79, O00425, O95677, P63167, P78337, P54198, P50219, O75398, Q9Y6M1, Q99504, Q9UIU6	893	92	16792	2.24831	1	0.37899	0.36511
GOTERM_BP_DIRECT	GO:0036124~histone H3-K9 trimethylation	3	0.316456	0.0253166	P29374, Q4LE39, Q5T5X7	893	5	16792	11.2824	1	0.383025	0.368998
GOTERM_BP_DIRECT	GO:0033599~regulation of mammary gland epithelial cell proliferation	3	0.316456	0.0253166	P20719, O75398, Q9BRQ0	893	5	16792	11.2824	1	0.383025	0.368998
GOTERM_BP_DIRECT	GO:0010571~positive regulation of nuclear cell cycle DNA replication	3	0.316456	0.0253166	O95785, P46100, Q9ULG1	893	5	16792	11.2824	1	0.383025	0.368998
GOTERM_BP_DIRECT	GO:0070345~negative regulation of fat cell proliferation	3	0.316456	0.0253166	O00716, P23769, Q14186	893	5	16792	11.2824	1	0.383025	0.368998
GOTERM_BP_DIRECT	GO:0045039~protein import into mitochondrial inner membrane	3	0.316456	0.0253166	Q9Y5J7, Q9Y5L4, P62072	893	5	16792	11.2824	1	0.383025	0.368998
GOTERM_BP_DIRECT	GO:0031063~regulation of histone deacetylation	3	0.316456	0.0253166	O75528, O43257, O75478	893	5	16792	11.2824	1	0.383025	0.368998
GOTERM_BP_DIRECT	GO:0051891~positive regulation of cardioblast differentiation	3	0.316456	0.0253166	Q92908, P43694, P52952	893	5	16792	11.2824	1	0.383025	0.368998
GOTERM_BP_DIRECT	GO:0000462~maturation of SSU-rRNA from tricistronic rRNA transcript (SSU-rRNA, 5.8S rRNA, LSU-rRNA)	6	0.632911	0.0255449	P82912, P78316, Q13601, Q14692, P62847, P82933	893	32	16792	3.52576	1	0.383025	0.368998
GOTERM_BP_DIRECT	GO:0006409~tRNA export from nucleus	6	0.632911	0.0255449	P37198, O43592, Q99567, P52948, Q7Z3B4, P35658	893	32	16792	3.52576	1	0.383025	0.368998
GOTERM_BP_DIRECT	GO:0000460~maturation of 5.8S rRNA	4	0.421941	0.0286432	O95478, Q9Y4W2, Q9Y3B9, P56537	893	13	16792	5.78586	1	0.422162	0.406701
GOTERM_BP_DIRECT	GO:0006359~regulation of transcription from RNA polymerase III promoter	4	0.421941	0.0286432	P38398, P20226, Q9Y5Q9, P52747	893	13	16792	5.78586	1	0.422162	0.406701
GOTERM_BP_DIRECT	GO:0060334~regulation of interferon-gamma-mediated signaling pathway	4	0.421941	0.0286432	P42224, O75925, P63165, Q16543	893	13	16792	5.78586	1	0.422162	0.406701
GOTERM_BP_DIRECT	GO:1903146~regulation of mitophagy	6	0.632911	0.0288322	O96019, Q92830, Q9Y2W2, P19784, P21796, P46779	893	33	16792	3.41891	1	0.422546	0.407071
GOTERM_BP_DIRECT	GO:0006413~translational initiation	14	1.47679	0.0304783	Q9UKV8, P08708, P18077, P56537, P62891, P62861, P61254, P83881, P40429, P62847, P46779, Q9UNX3, P49207, P61513	893	137	16792	1.92158	1	0.444161	0.427895
GOTERM_BP_DIRECT	GO:0098609~cell-cell adhesion	23	2.42616	0.0323026	Q9NYL9, P22061, Q14847, O43795, Q9UNF0, Q6WCQ1, P51610, Q9UHB6, P35613, O00567, O76021, P50402, P42224, P63244, Q7Z2W4, Q96AG4, Q6Y7W6, Q92522, Q5T6F2, Q16643, Q9UM54, Q6P1N0, P49207	893	271	16792	1.59591	1	0.468117	0.450974
GOTERM_BP_DIRECT	GO:1901224~positive regulation of NIK/NF-kappaB signaling	4	0.421941	0.0350481	P09429, Q9H9G7, Q9UL18, Q5TC82	893	14	16792	5.37258	1	0.505082	0.486584
GOTERM_BP_DIRECT	GO:0051149~positive regulation of muscle cell differentiation	5	0.527426	0.0359764	Q9BWF3, Q06413, P15923, Q02078, O60271	893	24	16792	3.91751	1	0.508414	0.489795
GOTERM_BP_DIRECT	GO:0010216~maintenance of DNA methylation	3	0.316456	0.0366513	P49711, Q9NRZ9, Q93009	893	6	16792	9.40202	1	0.508414	0.489795
GOTERM_BP_DIRECT	GO:0060430~lung saccule development	3	0.316456	0.0366513	Q92908, P16220, Q8IXJ9	893	6	16792	9.40202	1	0.508414	0.489795
GOTERM_BP_DIRECT	GO:0048667~cell morphogenesis involved in neuron differentiation	3	0.316456	0.0366513	Q06413, Q9C0B0, P06400	893	6	16792	9.40202	1	0.508414	0.489795
GOTERM_BP_DIRECT	GO:0010606~positive regulation of cytoplasmic mRNA processing body assembly	3	0.316456	0.0366513	Q58A45, Q9NZN8, A5YKK6	893	6	16792	9.40202	1	0.508414	0.489795
GOTERM_BP_DIRECT	GO:0042797~tRNA transcription from RNA polymerase III promoter	3	0.316456	0.0366513	Q12789, Q9Y5Q9, Q8WUA4	893	6	16792	9.40202	1	0.508414	0.489795
GOTERM_BP_DIRECT	GO:0042791~5S class rRNA transcription from RNA polymerase III type 1 promoter	3	0.316456	0.0366513	Q12789, Q9Y5Q9, Q8WUA4	893	6	16792	9.40202	1	0.508414	0.489795
GOTERM_BP_DIRECT	GO:0042769~DNA damage response, detection of DNA damage	6	0.632911	0.0402435	P82912, Q9BYN8, Q9NS91, P35251, P82673, P82933	893	36	16792	3.13401	1	0.552239	0.532014
GOTERM_BP_DIRECT	GO:0048536~spleen development	6	0.632911	0.0402435	Q00653, Q6N021, Q5TC82, P40424, Q03164, P52952	893	36	16792	3.13401	1	0.552239	0.532014
GOTERM_BP_DIRECT	GO:0016055~Wnt signaling pathway	17	1.79325	0.0410069	Q86T24, P36402, Q08117, P19784, Q9BRQ0, Q04724, Q9BQE9, Q04727, Q9NPI1, Q04726, P67870, Q9Y3Y4, Q86U70, P63208, Q9NQB0, Q9UGU5, Q9NQC7	893	187	16792	1.70946	1	0.552239	0.532014
GOTERM_BP_DIRECT	GO:0001701~in utero embryonic development	17	1.79325	0.0410069	Q92908, O15550, Q9ULJ6, Q9H334, P19793, Q12948, Q9BRQ0, Q9HCK8, Q9NR56, Q96ST3, Q06546, P09493, Q9P2D1, Q92830, O60341, Q8WW38, Q7Z6E9	893	187	16792	1.70946	1	0.552239	0.532014
GOTERM_BP_DIRECT	GO:0022604~regulation of cell morphogenesis	5	0.527426	0.0410879	Q71RC2, Q14202, Q9UBW7, Q86UU0, Q5VZL5	893	25	16792	3.76081	1	0.552239	0.532014
GOTERM_BP_DIRECT	GO:0007569~cell aging	5	0.527426	0.0410879	P37198, P04637, Q9ULJ6, Q99583, Q96EB6	893	25	16792	3.76081	1	0.552239	0.532014
GOTERM_BP_DIRECT	GO:0006301~postreplication repair	4	0.421941	0.0421246	P38398, Q9NS91, Q9C0J8, Q9Y253	893	15	16792	5.01441	1	0.557506	0.537088
GOTERM_BP_DIRECT	GO:0042692~muscle cell differentiation	4	0.421941	0.0421246	Q96PU8, P54198, Q9Y294, Q6STE5	893	15	16792	5.01441	1	0.557506	0.537088
GOTERM_BP_DIRECT	GO:0007095~mitotic G2 DNA damage checkpoint	4	0.421941	0.0421246	P20248, P54132, Q9BQI6, O60934	893	15	16792	5.01441	1	0.557506	0.537088
GOTERM_BP_DIRECT	GO:0035914~skeletal muscle cell differentiation	7	0.738397	0.0442074	Q9P0W2, Q14814, Q86UU0, Q06413, P50402, O00512, P06400	893	49	16792	2.68629	1	0.575286	0.554217
GOTERM_BP_DIRECT	GO:0010212~response to ionizing radiation	7	0.738397	0.0442074	P38398, Q8NHY2, Q92993, Q6ZW49, Q96RL1, Q99504, Q13330	893	49	16792	2.68629	1	0.575286	0.554217
GOTERM_BP_DIRECT	GO:0014070~response to organic cyclic compound	7	0.738397	0.0442074	P28288, P18846, Q6N021, Q6P1X5, Q92830, P46013, O00763	893	49	16792	2.68629	1	0.575286	0.554217
GOTERM_BP_DIRECT	GO:0006461~protein complex assembly	12	1.26582	0.0443551	Q9UQR1, Q9BYG3, Q9BWW4, P61244, Q92793, P04637, Q01664, P48436, P29590, P30153, O75030, Q03164	893	116	16792	1.94524	1	0.575286	0.554217
GOTERM_BP_DIRECT	GO:1900034~regulation of cellular response to heat	9	0.949367	0.0450126	P37198, Q09472, Q99567, Q92793, P52948, Q7Z3B4, P35658, Q96EB6, Q02790	893	75	16792	2.25648	1	0.580908	0.559634
GOTERM_BP_DIRECT	GO:0000732~strand displacement	5	0.527426	0.0465888	P38398, P54132, Q92993, Q92878, O60934	893	26	16792	3.61616	1	0.595327	0.573524
GOTERM_BP_DIRECT	GO:0006336~DNA replication-independent nucleosome assembly	5	0.527426	0.0465888	P46100, Q9NPG3, P54198, Q9Y294, Q9Y6J0	893	26	16792	3.61616	1	0.595327	0.573524
GOTERM_BP_DIRECT	GO:0030522~intracellular receptor signaling pathway	6	0.632911	0.0491756	Q15788, P27540, Q9Y6Q9, Q9H0E9, Q15596, P40763	893	38	16792	2.96906	1	0.614763	0.592249
GOTERM_BP_DIRECT	GO:0042035~regulation of cytokine biosynthetic process	3	0.316456	0.0495318	O00425, Q9NZI8, Q9Y6M1	893	7	16792	8.05887	1	0.614763	0.592249
GOTERM_BP_DIRECT	GO:0035280~miRNA loading onto RISC involved in gene silencing by miRNA	3	0.316456	0.0495318	Q9UKV8, Q9H9G7, Q9UL18	893	7	16792	8.05887	1	0.614763	0.592249
GOTERM_BP_DIRECT	GO:0034720~histone H3-K4 demethylation	3	0.316456	0.0495318	P29375, O60341, Q8NB78	893	7	16792	8.05887	1	0.614763	0.592249
GOTERM_BP_DIRECT	GO:0007270~neuron-neuron synaptic transmission	3	0.316456	0.0495318	Q8NFD5, Q9NZR1, P21796	893	7	16792	8.05887	1	0.614763	0.592249
GOTERM_BP_DIRECT	GO:0060992~response to fungicide	3	0.316456	0.0495318	Q9H9B1, Q96KQ7, O60341	893	7	16792	8.05887	1	0.614763	0.592249
GOTERM_BP_DIRECT	GO:0010608~posttranscriptional regulation of gene expression	4	0.421941	0.0498571	Q8TB72, Q5TC82, Q16543, Q14671	893	16	16792	4.70101	1	0.615853	0.593299
GOTERM_BP_DIRECT	GO:0007605~sensory perception of sound	13	1.37131	0.050659	Q8TCU4, O95677, Q9Y5L4, O60907, Q6KC79, P62072, A7XYQ1, Q7Z406, O75083, Q9Y5J7, Q9Y5J9, Q9P2D1, Q9UM54	893	133	16792	1.83799	1	0.622794	0.599986
GOTERM_BP_DIRECT	GO:0010923~negative regulation of phosphatase activity	7	0.738397	0.0521441	Q9BYG3, O95400, Q8TEP8, Q9Y4F3, Q9NPG3, O94832, Q14684	893	51	16792	2.58095	1	0.63022	0.60714
GOTERM_BP_DIRECT	GO:0032481~positive regulation of type I interferon production	7	0.738397	0.0521441	Q00653, Q09472, Q7Z2W4, Q9H2U1, Q92793, P51617, Q04206	893	51	16792	2.58095	1	0.63022	0.60714
GOTERM_BP_DIRECT	GO:0002223~stimulatory C-type lectin receptor signaling pathway	11	1.16034	0.0522998	Q09472, Q01201, Q8N5C8, Q92793, Q04206, Q9Y6K9, P25789, P63208, P28074, P60900, P25963	893	105	16792	1.96995	1	0.63022	0.60714
GOTERM_BP_DIRECT	GO:0006891~intra-Golgi vesicle-mediated transport	5	0.527426	0.0524779	P53621, P35606, P39880, P53618, Q13948, O14579	893	27	16792	3.48223	1	0.63022	0.60714
GOTERM_BP_DIRECT	GO:0051225~spindle assembly	5	0.527426	0.0524779	Q9H6D7, Q8TEP8, O15379, Q9ULG1, O75376	893	27	16792	3.48223	1	0.63022	0.60714
GOTERM_BP_DIRECT	GO:0034097~response to cytokine	7	0.738397	0.0564171	Q00653, P05412, P42224, Q01201, Q04864, P29590, P17535	893	52	16792	2.53131	1	0.671689	0.647089
GOTERM_BP_DIRECT	GO:0006457~protein folding	16	1.68776	0.0564488	Q8WUA2, Q13356, O95757, P13667, P19784, O60925, Q02790, Q9NQP4, Q9Y3C6, P67870, Q16543, Q9Y230, P27824, P61758, Q9HAV7, Q9H2H8	893	180	16792	1.67147	1	0.671689	0.647089
GOTERM_BP_DIRECT	GO:0030048~actin filament-based movement	4	0.421941	0.0582259	O43795, Q9UM54, Q9Y4I1, Q7Z406	893	17	16792	4.42448	1	0.689671	0.664413
GOTERM_BP_DIRECT	GO:0043388~positive regulation of DNA binding	5	0.527426	0.0587521	P09429, P26583, P0DP24, P12755, Q9H2X6	893	28	16792	3.35786	1	0.692741	0.667371
GOTERM_BP_DIRECT	GO:0006915~apoptotic process	40	4.21941	0.0598582	Q09472, Q13114, P05109, P04637, Q96B97, Q03112, P29590, P0C1Z6, Q8WUZ0, P63167, P63244, P38398, P42224, Q9BQE9, Q96KQ4, Q9Y6K9, Q9H7L9, Q9ULW0, Q8N488, P25963, P06400, O15294, Q13501, P31944, P51398, Q14814, Q8IX12, Q9UQ88, Q8NFZ5, Q06413, P30153, Q02078, P19784, Q03164, O60216, P67775, Q92782, Q92785, Q9HCU9, P21796	893	567	16792	1.32656	1	0.702589	0.676858
GOTERM_BP_DIRECT	GO:0035264~multicellular organism growth	9	0.949367	0.0616461	Q14865, P46100, Q9BZK7, O15550, Q92830, Q6Y7W6, P20719, Q7Z6E9, Q02086	893	80	16792	2.11545	1	0.719127	0.692791
GOTERM_BP_DIRECT	GO:0045654~positive regulation of megakaryocyte differentiation	3	0.316456	0.0637623	P26583, P23769, O60341	893	8	16792	7.05151	1	0.719127	0.692791
GOTERM_BP_DIRECT	GO:0030850~prostate gland development	3	0.316456	0.0637623	P48436, Q92922, Q02790	893	8	16792	7.05151	1	0.719127	0.692791
GOTERM_BP_DIRECT	GO:0072091~regulation of stem cell proliferation	3	0.316456	0.0637623	P26583, P46937, Q9H9G7	893	8	16792	7.05151	1	0.719127	0.692791
GOTERM_BP_DIRECT	GO:0051983~regulation of chromosome segregation	3	0.316456	0.0637623	Q8TB72, P46013, Q14671	893	8	16792	7.05151	1	0.719127	0.692791
GOTERM_BP_DIRECT	GO:0000288~nuclear-transcribed mRNA catabolic process, deadenylation-dependent decay	3	0.316456	0.0637623	Q5TC82, O75175, Q9NZN8	893	8	16792	7.05151	1	0.719127	0.692791
GOTERM_BP_DIRECT	GO:0003139~secondary heart field specification	3	0.316456	0.0637623	Q06413, Q6STE5, Q06330	893	8	16792	7.05151	1	0.719127	0.692791
GOTERM_BP_DIRECT	GO:0060261~positive regulation of transcription initiation from RNA polymerase II promoter	3	0.316456	0.0637623	Q6ZW49, P21675, P52952	893	8	16792	7.05151	1	0.719127	0.692791
GOTERM_BP_DIRECT	GO:0035196~production of miRNAs involved in gene silencing by miRNA	3	0.316456	0.0637623	Q9UKV8, Q9H9G7, Q9UL18	893	8	16792	7.05151	1	0.719127	0.692791
GOTERM_BP_DIRECT	GO:0045214~sarcomere organization	5	0.527426	0.0654071	O75083, P09493, Q9H334, Q9UIU6, P52952	893	29	16792	3.24207	1	0.733216	0.706363
GOTERM_BP_DIRECT	GO:0048511~rhythmic process	7	0.738397	0.0655767	Q00653, Q96ST3, P63244, Q92793, P23511, P08047, Q92831	893	54	16792	2.43756	1	0.733216	0.706363
GOTERM_BP_DIRECT	GO:0006402~mRNA catabolic process	4	0.421941	0.0672079	Q9Y6X8, Q9H9G7, Q92600, Q8TF46	893	18	16792	4.17867	1	0.748229	0.720826
GOTERM_BP_DIRECT	GO:0006405~RNA export from nucleus	7	0.738397	0.0704635	P37198, Q9BY77, P52948, O95391, P35658, Q6I9Y2, P61326	893	55	16792	2.39324	1	0.781121	0.752514
GOTERM_BP_DIRECT	GO:0002474~antigen processing and presentation of peptide antigen via MHC class I	5	0.527426	0.0724367	P51572, O95487, P27824, O95486, P55735	893	30	16792	3.13401	1	0.796189	0.767031
GOTERM_BP_DIRECT	GO:0045739~positive regulation of DNA repair	5	0.527426	0.0724367	P38398, O95677, Q96RL1, Q96EB6, Q99504	893	30	16792	3.13401	1	0.796189	0.767031
GOTERM_BP_DIRECT	GO:0045665~negative regulation of neuron differentiation	7	0.738397	0.0755544	Q9Y6X8, Q96A47, Q9NRA8, Q6NW34, Q9NP66, P40424, O15090	893	56	16792	2.3505	1	0.826954	0.796668
GOTERM_BP_DIRECT	GO:0000463~maturation of LSU-rRNA from tricistronic rRNA transcript (SSU-rRNA, 5.8S rRNA, LSU-rRNA)	3	0.316456	0.0791632	Q8IY81, Q9BZE4, Q6DKI1	893	9	16792	6.26801	1	0.838161	0.807465
GOTERM_BP_DIRECT	GO:0042921~glucocorticoid receptor signaling pathway	3	0.316456	0.0791632	Q14686, O14497, Q04917	893	9	16792	6.26801	1	0.838161	0.807465
GOTERM_BP_DIRECT	GO:0006473~protein acetylation	3	0.316456	0.0791632	Q09472, Q92793, Q92831	893	9	16792	6.26801	1	0.838161	0.807465
GOTERM_BP_DIRECT	GO:0007289~spermatid nucleus differentiation	3	0.316456	0.0791632	P26583, Q9Y3Y4, Q9BRQ0	893	9	16792	6.26801	1	0.838161	0.807465
GOTERM_BP_DIRECT	GO:0006265~DNA topological change	3	0.316456	0.0791632	P09429, P26583, P11387	893	9	16792	6.26801	1	0.838161	0.807465
GOTERM_BP_DIRECT	GO:0051569~regulation of histone H3-K4 methylation	3	0.316456	0.0791632	Q96KQ7, Q9UMN6, Q9BRQ0	893	9	16792	6.26801	1	0.838161	0.807465
GOTERM_BP_DIRECT	GO:2000059~negative regulation of protein ubiquitination involved in ubiquitin-dependent protein catabolic process	3	0.316456	0.0791632	Q9UMX1, P29590, P21675	893	9	16792	6.26801	1	0.838161	0.807465
GOTERM_BP_DIRECT	GO:0000733~DNA strand renaturation	3	0.316456	0.0791632	P04637, P54132, P28370	893	9	16792	6.26801	1	0.838161	0.807465
GOTERM_BP_DIRECT	GO:0007077~mitotic nuclear envelope disassembly	6	0.632911	0.082405	P37198, Q99567, P52948, Q7Z3B4, P35658, P50402	893	44	16792	2.56419	1	0.868938	0.837115
GOTERM_BP_DIRECT	GO:0043153~entrainment of circadian clock by photoperiod	4	0.421941	0.0869053	Q9BWF3, P04637, P29590, Q13330	893	20	16792	3.76081	1	0.909002	0.875711
GOTERM_BP_DIRECT	GO:0017015~regulation of transforming growth factor beta receptor signaling pathway	4	0.421941	0.0869053	P37275, Q9H7S9, Q9UPN9, O00512	893	20	16792	3.76081	1	0.909002	0.875711
GOTERM_BP_DIRECT	GO:0009791~post-embryonic development	8	0.843882	0.0921824	O15409, Q14865, Q6N021, Q9UKV8, Q6Y7W6, Q9Y3Y4, Q9BRQ0, Q03164	893	73	16792	2.06072	1	0.960326	0.925156
GOTERM_BP_DIRECT	GO:0010944~negative regulation of transcription by competitive promoter binding	3	0.316456	0.0955705	P16220, P35232, Q9UI36	893	10	16792	5.64121	1	0.965871	0.930498
GOTERM_BP_DIRECT	GO:0033148~positive regulation of intracellular estrogen receptor signaling pathway	3	0.316456	0.0955705	O14686, P55317, Q9BTK6	893	10	16792	5.64121	1	0.965871	0.930498
GOTERM_BP_DIRECT	GO:0048387~negative regulation of retinoic acid receptor signaling pathway	3	0.316456	0.0955705	Q8IXJ9, O15090, A5YKK6	893	10	16792	5.64121	1	0.965871	0.930498
GOTERM_BP_DIRECT	GO:0045943~positive regulation of transcription from RNA polymerase I promoter	3	0.316456	0.0955705	Q9UPP1, P17480, P21675	893	10	16792	5.64121	1	0.965871	0.930498
GOTERM_BP_DIRECT	GO:2000036~regulation of stem cell population maintenance	3	0.316456	0.0955705	O75175, Q9NZN8, A5YKK6	893	10	16792	5.64121	1	0.965871	0.930498
GOTERM_BP_DIRECT	GO:0003151~outflow tract morphogenesis	6	0.632911	0.0955809	P05412, O95487, Q06413, Q6KC79, P52952, Q06330	893	46	16792	2.4527	1	0.965871	0.930498
GOTERM_BP_DIRECT	GO:0006383~transcription from RNA polymerase III promoter	5	0.527426	0.0956935	P20226, Q12789, Q9Y5Q9, P52747, Q8WUA4	893	33	16792	2.8491	1	0.965871	0.930498
GOTERM_BP_DIRECT	GO:0010827~regulation of glucose transport	5	0.527426	0.0956935	P37198, Q99567, P52948, Q7Z3B4, P35658	893	33	16792	2.8491	1	0.965871	0.930498
GOTERM_BP_DIRECT	GO:0043488~regulation of mRNA stability	10	1.05485	0.0967724	Q8IZH2, Q8TB72, Q5TC82, Q9NPI6, P25789, Q9Y5A9, P28074, P35658, P60900, Q14671	893	103	16792	1.82563	1	0.969643	0.934131
GOTERM_BP_DIRECT	GO:0051403~stress-activated MAPK cascade	4	0.421941	0.0975623	Q9BWF3, Q9Y6K9, Q8NFZ5, P63208	893	21	16792	3.58172	1	0.969643	0.934131
GOTERM_BP_DIRECT	GO:0097150~neuronal stem cell population maintenance	4	0.421941	0.0975623	Q9NZI8, Q15154, Q9BXP5, Q15532	893	21	16792	3.58172	1	0.969643	0.934131
GOTERM_BP_DIRECT	GO:0030520~intracellular estrogen receptor signaling pathway	4	0.421941	0.0975623	O75528, Q8TDD1, Q14686, O14497	893	21	16792	3.58172	1	0.969643	0.934131

## Sheet: NFIs
Category	Term	Count	%	PValue	Genes	List Total	Pop Hits	Pop Total	Fold Enrichment	Bonferroni	Benjamini	FDR
GOTERM_BP_DIRECT	GO:0006351~transcription, DNA-templated	112	60.2151	2.25966e-14	Q9UKL0, Q9H0E3, Q12789, Q12824, Q7Z589, Q96JM7, Q86U70, Q4LE39, Q9Y6X8, O00712, Q9UPW6, Q12830, Q9P0W2, Q13129, Q9Y2X9, O15090, Q8IVH2, P37275, Q9P2K3, Q8IWI9, Q14186, Q8NHM5, Q9UBL3, Q96EZ8, Q969J2, Q9Y6Q9, Q9H147, O75362, P13056, P52739, O95619, P49116, Q969R5, O14686, Q96RK0, Q9NSC2, Q6ZW49, Q9BTK6, P25440, Q9C005, Q15723, Q6NUN9, P51531, P48382, Q9Y618, Q13948, Q12857, Q8IX15, Q6STE5, O60315,…	177	337	893	1.67674	1.79829e-11	1.79417e-11	1.77609e-11
GOTERM_BP_DIRECT	GO:0000122~negative regulation of transcription from RNA polymerase II promoter	61	32.7957	7.34291e-11	Q9UKL0, Q9H0E3, P25490, Q9NP66, O75461, Q9UHF7, Q9H9B1, Q9UKY1, O00712, Q9Y6X8, Q12830, Q9UPW6, Q9Y2X9, Q15906, Q08117, Q14938, O75376, Q5PSV4, O15090, P55317, P37275, Q9P2K3, P08651, Q9NQB0, Q8NHM5, Q15596, Q92766, Q9UQR1, Q8TAQ2, Q09472, Q15911, O60907, P15822, O75362, P13056, P0C7T5, Q92793, Q96KQ7, Q9BZK7, P39880, Q8N488, Q9NSC2, Q96RK0, Q6NUN9, P51531, P48382, Q13227, Q9Y618, Q9H334, Q13948,…	177	148	893	2.07944	5.83027e-08	2.91513e-08	2.88576e-08
GOTERM_BP_DIRECT	GO:0051568~histone H3-K4 methylation	11	5.91398	3.25309e-06	Q9C005, Q15291, Q9P0U4, O15550, O15047, Q8NEZ4, O14686, Q9UMN6, Q6ZW49, Q03164, Q9UBL3	177	12	893	4.62476	0.00257962	0.000860984	0.000852309
GOTERM_BP_DIRECT	GO:0016569~covalent chromatin modification	23	12.3656	5.62801e-06	P25440, Q8TAQ2, Q12830, Q92925, Q9UPW6, Q969G3, Q8NFD5, Q86U86, Q15906, Q12824, Q9NP66, O75376, Q8IXM2, Q7Z589, P55317, Q6STE5, Q68CP9, Q96JM7, Q96GM5, Q9NXR8, O14497, Q969R5, Q92922	177	45	893	2.57866	0.00445869	0.00111716	0.0011059
GOTERM_BP_DIRECT	GO:0006366~transcription from RNA polymerase II promoter	37	19.8925	1.2556e-05	Q9UQR1, Q09472, Q8IVW6, O15164, Q15911, Q12948, P15822, O00268, P35711, Q9UHF7, Q01167, Q01664, Q92830, Q86U70, Q6P4R8, Q9Y5A6, Q15542, Q9UIU6, O00712, Q9BWW4, Q16514, P32519, Q14938, Q12857, O75376, P52747, P55317, Q03164, P10244, O60216, Q06546, P08651, P48436, P49848, Q99856, Q92766, Q9UBL3	177	96	893	1.9445	0.00992002	0.0019939	0.00197381
GOTERM_BP_DIRECT	GO:0006355~regulation of transcription, DNA-templated	64	34.4086	3.61325e-05	Q9H0E3, Q12948, Q9NP66, Q7Z589, Q6MZP7, Q01167, Q8WUU5, Q96JM7, Q86U70, Q4LE39, Q9Y5A6, Q15542, Q9UIU6, Q12830, Q9UPW6, Q9P0W2, Q9NUA8, Q13129, Q7Z5L9, Q8IWI9, O15047, Q15596, Q92766, Q9UBL3, Q96EZ8, Q09472, Q86U86, Q96ME7, Q969J2, Q15911, Q9Y6Q9, Q9H147, Q96DT7, O75362, P35711, P13056, Q9H582, Q9Y4A5, Q8IYH5, Q92793, P52739, Q92830, O95619, Q6P4R8, P49116, O14686, Q969R5, Q8IU81, Q6NUN9, P51531,…	177	212	893	1.52308	0.028282	0.00478153	0.00473335
GOTERM_BP_DIRECT	GO:0006337~nucleosome disassembly	9	4.83871	6.21834e-05	Q8TAQ2, Q92925, Q68CP9, Q969G3, Q96GM5, O14497, Q12824, Q92922, Q6STE5	177	10	893	4.54068	0.048176	0.00701793	0.00694722
GOTERM_BP_DIRECT	GO:0045944~positive regulation of transcription from RNA polymerase II promoter	53	28.4946	7.07096e-05	O14593, P25490, Q12948, Q12824, O00268, Q9UHF7, Q01167, Q86U70, Q4LE39, Q9Y5A6, Q9UIU6, O00712, Q9UPW6, Q9BWW4, Q13129, Q14938, O00512, P55317, P10244, P37275, O60216, Q6N021, P17482, P08651, Q14186, P48436, Q9NQB0, Q92922, Q15596, Q9UBL3, Q9UQR1, Q09472, Q8IVW6, Q9Y6Q9, O60907, Q92793, Q01664, Q9BZK7, P49116, O14686, Q9NSC2, Q9BTK6, Q6NUN9, P51531, P32519, Q9H334, Q12857, Q6KC79, Q03164, O60315,…	177	168	893	1.59164	0.0545983	0.00701793	0.00694722
GOTERM_BP_DIRECT	GO:0006357~regulation of transcription from RNA polymerase II promoter	34	18.2796	0.000151085	Q8TAQ2, O14593, P25490, Q12824, P50219, O00268, Q9NPI1, Q01167, Q96GM5, P52739, P39880, Q92830, Q4LE39, Q6PJG2, Q15723, P25440, Q92925, Q9UPW6, P51531, Q969G3, P48382, Q6ZRS2, Q9H334, Q13948, P52747, Q6STE5, Q8IVH2, P37275, O60216, Q14186, Q9NQB0, O14497, Q5VZL5, Q92922, Q96RN5	177	94	893	1.82486	0.113053	0.013329	0.0131947
GOTERM_BP_DIRECT	GO:0045892~negative regulation of transcription, DNA-templated	35	18.8172	0.000473841	Q9UQR1, Q8TAQ2, Q9UKL0, O15164, P14859, Q15911, P54253, Q4VC05, Q06587, O75362, Q9NPI1, Q9H9B1, Q9UKY1, Q01664, Q86U70, Q9NSC2, Q9UIU6, Q15723, Q9Y6X8, Q6NUN9, P51531, Q969G3, Q9Y2X9, Q9H334, Q08117, Q6KC79, P37275, Q96QT6, Q04724, Q6W2J9, P48436, Q9NQB0, Q9NPF5, Q9UI36, Q96T58	177	103	893	1.71439	0.313616	0.0376229	0.0372439
GOTERM_BP_DIRECT	GO:0007064~mitotic sister chromatid cohesion	6	3.22581	0.00143046	O60216, Q9UQE7, Q6KC79, Q14683, Q7Z3K3, Q29RF7	177	6	893	5.0452	0.67909	0.103253	0.102213
GOTERM_BP_DIRECT	GO:1904837~beta-catenin-TCF complex assembly	10	5.37634	0.00209197	Q04724, Q09472, Q9Y4A5, Q04726, Q92793, Q15291, Q9NQB0, O14686, O00512, Q9UBL3	177	17	893	2.96776	0.810385	0.138418	0.137024
GOTERM_BP_DIRECT	GO:0006338~chromatin remodeling	17	9.13978	0.00269701	Q8TAQ2, Q12830, Q92925, Q9UPW6, P51531, Q969G3, Q8NFD5, Q86U86, Q12824, P55317, Q6STE5, Q96GM5, Q92830, O14497, P48436, Q9NPF5, Q92922	177	41	893	2.09191	0.882852	0.164725	0.163065
GOTERM_BP_DIRECT	GO:0007219~Notch signaling pathway	7	3.76344	0.00562345	Q09472, Q92793, P48436, Q12948, Q92585, Q96T58, P55317	177	10	893	3.53164	0.98864	0.31893	0.315717
GOTERM_BP_DIRECT	GO:0009887~organ morphogenesis	6	3.22581	0.0178702	Q04724, Q09472, Q04726, Q08117, Q92922, Q9UHF7	177	9	893	3.36347	0.999999	0.945927	0.936396
GOTERM_BP_DIRECT	GO:0044255~cellular lipid metabolic process	7	3.76344	0.0270989	Q92793, Q9BZK7, O60907, Q9Y618, O75376, Q15596, Q6STE5	177	13	893	2.71664	1	1	0.991173
GOTERM_BP_DIRECT	GO:0007399~nervous system development	9	4.83871	0.0281134	O60315, Q09472, P51531, Q8NFD5, Q92782, Q96GM5, Q12824, P49116, Q92922	177	20	893	2.27034	1	1	0.991173
GOTERM_BP_DIRECT	GO:0035518~histone H2A monoubiquitination	5	2.68817	0.0311364	Q6W2J9, Q9BSM1, Q8NHM5, Q06587, Q8N488	177	7	893	3.60371	1	1	0.991173
GOTERM_BP_DIRECT	GO:0060070~canonical Wnt signaling pathway	6	3.22581	0.0465753	P17482, Q9BZK7, O15550, Q9NQB0, O60907, O00512	177	11	893	2.75193	1	1	0.991173
GOTERM_BP_DIRECT	GO:0045893~positive regulation of transcription, DNA-templated	28	15.0538	0.0485033	Q8TAQ2, O15164, Q15911, Q9Y6Q9, Q12948, O60907, O00287, O00268, Q9NPI1, Q92793, Q01664, Q9BZK7, O95619, Q9NSC2, Q9UIU6, Q15723, Q12830, P51531, Q13129, P32519, Q9Y2X9, Q9P0U4, Q6STE5, Q03164, P48436, O14497, Q92922, Q92766	177	102	893	1.38496	1	1	0.991173
GOTERM_BP_DIRECT	GO:0048096~chromatin-mediated maintenance of transcription	4	2.15054	0.0551974	Q8NFD5, Q96GM5, O14497, Q9UMN6	177	5	893	4.03616	1	1	0.991173
GOTERM_BP_DIRECT	GO:0006383~transcription from RNA polymerase III promoter	4	2.15054	0.0551974	Q12789, Q9Y5Q9, P52747, Q8WUA4	177	5	893	4.03616	1	1	0.991173
GOTERM_BP_DIRECT	GO:0006461~protein complex assembly	6	3.22581	0.0674242	Q9UQR1, Q9BWW4, Q92793, Q01664, P48436, Q03164	177	12	893	2.5226	1	1	0.991173
GOTERM_BP_DIRECT	GO:0043044~ATP-dependent chromatin remodeling	6	3.22581	0.0926274	Q8TAQ2, Q92925, Q969G3, O14497, Q12824, Q92922	177	13	893	2.32855	1	1	0.991173
GOTERM_BP_DIRECT	GO:0043627~response to estrogen	4	2.15054	0.0946467	Q09472, Q15291, O14686, Q9UBL3	177	6	893	3.36347	1	1	0.991173

## Sheet: CPEB1
Category	Term	Count	%	PValue	Genes	List Total	Pop Hits	Pop Total	Fold Enrichment	Bonferroni	Benjamini	FDR
GOTERM_BP_DIRECT	GO:0000289~nuclear-transcribed mRNA poly(A) tail shortening	9	11.3924	6.43244e-09	Q9H9A5, Q58A45, Q9UIV1, Q9UKZ1, O75175, Q9NZN8, A5YKK6, Q92600, Q9UFF9	69	9	893	12.942	1.76892e-06	1.29515e-06	1.21979e-06
GOTERM_BP_DIRECT	GO:0017148~negative regulation of translation	10	12.6582	9.41924e-09	O00425, P63244, Q9NZI8, Q9NRA8, Q6Y7W6, O75175, Q9Y6M1, Q9NZN8, A5YKK6, Q92600	69	12	893	10.785	2.59029e-06	1.29515e-06	1.21979e-06
GOTERM_BP_DIRECT	GO:0031047~gene silencing by RNA	10	12.6582	1.77896e-07	Q9H9A5, Q9UKV8, Q9UIV1, Q9UL18, Q9UKZ1, Q9UPQ9, O75175, Q8NDV7, Q9NZN8, Q92600	69	15	893	8.62802	4.89201e-05	1.63071e-05	1.53583e-05
GOTERM_BP_DIRECT	GO:0061014~positive regulation of mRNA catabolic process	7	8.86076	1.03999e-06	Q7Z2W4, Q9UIV1, Q5TC82, O00178, Q92900, A5YKK6, Q9UFF9	69	7	893	12.942	0.000285956	5.71994e-05	5.38714e-05
GOTERM_BP_DIRECT	GO:0043928~exonucleolytic nuclear-transcribed mRNA catabolic process involved in deadenylation-dependent decay	7	8.86076	1.03999e-06	Q96F86, Q9UIV1, Q9NPI6, Q8IZD4, Q86TB9, Q6P2E9, Q9UFF9	69	7	893	12.942	0.000285956	5.71994e-05	5.38714e-05
GOTERM_BP_DIRECT	GO:0048015~phosphatidylinositol-mediated signaling	7	8.86076	3.91081e-06	Q9HCE1, Q9UKV8, Q9HCJ0, Q9H9G7, Q9UL18, Q9UPQ9, Q8NDV7	69	8	893	11.3243	0.0010749	0.000179245	0.000168817
GOTERM_BP_DIRECT	GO:0007223~Wnt signaling pathway, calcium modulating pathway	7	8.86076	1.103e-05	Q9HCE1, Q9UKV8, Q9HCJ0, Q9H9G7, Q9UL18, Q9UPQ9, Q8NDV7	69	9	893	10.066	0.00302867	0.000398979	0.000375766
GOTERM_BP_DIRECT	GO:0035194~posttranscriptional gene silencing by RNA	6	7.59494	1.25753e-05	Q9UKV8, Q9HCJ0, Q9H9G7, Q9UL18, Q9UPQ9, Q8NDV7	69	6	893	12.942	0.00345227	0.000398979	0.000375766
GOTERM_BP_DIRECT	GO:0006977~DNA damage response, signal transduction by p53 class mediator resulting in cell cycle arrest	8	10.1266	1.30575e-05	Q9H9A5, Q9UIV1, Q9UKZ1, O75175, Q9NZN8, A5YKK6, Q92600, Q9UFF9	69	13	893	7.96433	0.0035844	0.000398979	0.000375766
GOTERM_BP_DIRECT	GO:0033962~cytoplasmic mRNA processing body assembly	6	7.59494	4.14137e-05	Q99700, Q96F86, Q9UIV1, Q5TC82, Q86TB9, Q8ND56	69	7	893	11.0932	0.0113244	0.00113888	0.00107262
GOTERM_BP_DIRECT	GO:0035195~gene silencing by miRNA	6	7.59494	0.000103919	Q9HCE1, Q9HCJ0, Q9UIV1, Q8NDV7, A5YKK6, Q9UFF9	69	8	893	9.70652	0.0281746	0.00259797	0.00244681
GOTERM_BP_DIRECT	GO:0060213~positive regulation of nuclear-transcribed mRNA poly(A) tail shortening	5	6.32911	0.000145803	Q9UKV8, Q9HCJ0, Q9UIV1, Q9UPQ9, A5YKK6	69	5	893	12.942	0.0393054	0.00286398	0.00269735
GOTERM_BP_DIRECT	GO:1900153~positive regulation of nuclear-transcribed mRNA catabolic process, deadenylation-dependent decay	5	6.32911	0.000145803	Q9UKV8, Q9HCJ0, Q9UIV1, Q9UPQ9, A5YKK6	69	5	893	12.942	0.0393054	0.00286398	0.00269735
GOTERM_BP_DIRECT	GO:0000290~deadenylation-dependent decapping of nuclear-transcribed mRNA	5	6.32911	0.000145803	Q58A45, Q9UIV1, Q9NPI6, Q8IZD4, Q86TB9	69	5	893	12.942	0.0393054	0.00286398	0.00269735
GOTERM_BP_DIRECT	GO:0035278~miRNA mediated inhibition of translation	6	7.59494	0.000220029	Q9UKV8, Q9HCJ0, Q9H9G7, Q9UL18, Q9UPQ9, Q8NDV7	69	9	893	8.62802	0.0587201	0.00403387	0.00379917
GOTERM_BP_DIRECT	GO:0043488~regulation of mRNA stability	6	7.59494	0.000414134	Q8IZH2, Q8TB72, Q5TC82, Q9NPI6, Q9Y5A9, Q14671	69	10	893	7.76522	0.107662	0.00711793	0.00670379
GOTERM_BP_DIRECT	GO:0090503~RNA phosphodiester bond hydrolysis, exonucleolytic	5	6.32911	0.000906716	Q58A45, Q9UIV1, Q9NZN8, A5YKK6, Q9UFF9	69	7	893	9.24431	0.220778	0.0146675	0.0138141
GOTERM_BP_DIRECT	GO:1900246~positive regulation of RIG-I signaling pathway	4	5.06329	0.00160188	Q7Z2W4, Q8TB72, O75179, Q14671	69	4	893	12.942	0.356523	0.023185	0.0218361
GOTERM_BP_DIRECT	GO:0035279~mRNA cleavage involved in gene silencing by miRNA	4	5.06329	0.00160188	Q9HCE1, Q9UKV8, Q9H9G7, Q9UL18	69	4	893	12.942	0.356523	0.023185	0.0218361
GOTERM_BP_DIRECT	GO:0006417~regulation of translation	5	6.32911	0.00170951	Q9H9A5, Q99700, Q9BX40, Q9UKZ1, Q8ND56	69	8	893	8.08877	0.375322	0.0235058	0.0221382
GOTERM_BP_DIRECT	GO:0000956~nuclear-transcribed mRNA catabolic process	4	5.06329	0.00378598	Q8IZH2, Q9UL18, Q5TC82, Q92900	69	5	893	10.3536	0.647647	0.0495784	0.0466938
GOTERM_BP_DIRECT	GO:0000288~nuclear-transcribed mRNA catabolic process, deadenylation-dependent decay	3	3.79747	0.0163115	Q5TC82, O75175, Q9NZN8	69	3	893	12.942	0.98914	0.144699	0.13628
GOTERM_BP_DIRECT	GO:0035280~miRNA loading onto RISC involved in gene silencing by miRNA	3	3.79747	0.0163115	Q9UKV8, Q9H9G7, Q9UL18	69	3	893	12.942	0.98914	0.144699	0.13628
GOTERM_BP_DIRECT	GO:0042035~regulation of cytokine biosynthetic process	3	3.79747	0.0163115	O00425, Q9NZI8, Q9Y6M1	69	3	893	12.942	0.98914	0.144699	0.13628
GOTERM_BP_DIRECT	GO:0031054~pre-miRNA processing	3	3.79747	0.0163115	Q9UKV8, Q9H9G7, Q9UL18	69	3	893	12.942	0.98914	0.144699	0.13628
GOTERM_BP_DIRECT	GO:0010606~positive regulation of cytoplasmic mRNA processing body assembly	3	3.79747	0.0163115	Q58A45, Q9NZN8, A5YKK6	69	3	893	12.942	0.98914	0.144699	0.13628
GOTERM_BP_DIRECT	GO:0031087~deadenylation-independent decapping of nuclear-transcribed mRNA	3	3.79747	0.0163115	Q96F86, Q9NPI6, Q8IZD4	69	3	893	12.942	0.98914	0.144699	0.13628
GOTERM_BP_DIRECT	GO:0010467~gene expression	3	3.79747	0.0163115	O00425, Q9NZI8, Q9Y6M1	69	3	893	12.942	0.98914	0.144699	0.13628
GOTERM_BP_DIRECT	GO:2000036~regulation of stem cell population maintenance	3	3.79747	0.0163115	O75175, Q9NZN8, A5YKK6	69	3	893	12.942	0.98914	0.144699	0.13628
GOTERM_BP_DIRECT	GO:0090625~mRNA cleavage involved in gene silencing by siRNA	3	3.79747	0.0163115	Q9UKV8, Q9H9G7, Q9UL18	69	3	893	12.942	0.98914	0.144699	0.13628
GOTERM_BP_DIRECT	GO:0035196~production of miRNAs involved in gene silencing by miRNA	3	3.79747	0.0163115	Q9UKV8, Q9H9G7, Q9UL18	69	3	893	12.942	0.98914	0.144699	0.13628
GOTERM_BP_DIRECT	GO:0010608~posttranscriptional regulation of gene expression	3	3.79747	0.0310212	Q8TB72, Q5TC82, Q14671	69	4	893	9.70652	0.999828	0.25851	0.243469
GOTERM_BP_DIRECT	GO:1901224~positive regulation of NIK/NF-kappaB signaling	3	3.79747	0.0310212	Q9H9G7, Q9UL18, Q5TC82	69	4	893	9.70652	0.999828	0.25851	0.243469
GOTERM_BP_DIRECT	GO:0043123~positive regulation of I-kappaB kinase/NF-kappaB signaling	4	5.06329	0.0447702	Q7Z2W4, P51617, O75179, Q6P1N0	69	11	893	4.70619	0.999997	0.362112	0.341043
GOTERM_BP_DIRECT	GO:0033147~negative regulation of intracellular estrogen receptor signaling pathway	3	3.79747	0.0491779	Q9NZN8, A5YKK6, Q92600	69	5	893	7.76522	0.999999	0.386398	0.363917
GOTERM_BP_DIRECT	GO:0000184~nuclear-transcribed mRNA catabolic process, nonsense-mediated decay	5	6.32911	0.0686036	Q92540, Q9UPR3, Q9NPI6, Q8IZD4, Q92900	69	21	893	3.08144	1	0.521661	0.491309
GOTERM_BP_DIRECT	GO:0051028~mRNA transport	3	3.79747	0.0701871	O00425, Q9NZI8, Q9Y6M1	69	6	893	6.47101	1	0.521661	0.491309
GOTERM_BP_DIRECT	GO:0098609~cell-cell adhesion	5	6.32911	0.0905332	P63244, Q7Z2W4, Q5T6F2, Q6Y7W6, Q6P1N0	69	23	893	2.81348	1	0.655174	0.617055

## Sheet: FOS
Category	Term	Count	%	PValue	Genes	List Total	Pop Hits	Pop Total	Fold Enrichment	Bonferroni	Benjamini	FDR
GOTERM_BP_DIRECT	GO:0006337~nucleosome disassembly	10	12.987	9.496e-10	Q8TAQ2, Q92925, Q68CP9, Q969G3, Q96GM5, O14497, Q12824, Q92922, P51532, Q6STE5	74	10	893	12.0676	4.49161e-07	4.49161e-07	4.42513e-07
GOTERM_BP_DIRECT	GO:0007015~actin filament organization	7	9.09091	1.60916e-06	Q9NYL9, Q9NZR1, O43795, P09493, Q16643, P67936, P06753	74	7	893	12.0676	0.000760844	0.00028697	0.000282724
GOTERM_BP_DIRECT	GO:0006936~muscle contraction	8	10.3896	1.82011e-06	Q9NYL9, Q9NZR1, P0DP24, P14649, P09493, P67936, P06753, P19105	74	10	893	9.65405	0.000860542	0.00028697	0.000282724
GOTERM_BP_DIRECT	GO:0016569~covalent chromatin modification	13	16.8831	0.000117405	Q8TAQ2, Q92925, Q969G3, Q8NFD5, Q86U86, Q12824, O75177, P51532, Q6STE5, Q68CP9, Q96GM5, O14497, Q92922	74	45	893	3.48619	0.0540221	0.0138832	0.0136777
GOTERM_BP_DIRECT	GO:0006338~chromatin remodeling	12	15.5844	0.000221381	Q8TAQ2, Q92925, P51531, Q8NFD5, Q969G3, Q86U86, Q96GM5, O14497, Q12824, Q92922, P51532, Q6STE5	74	41	893	3.53197	0.0994276	0.0208271	0.0205189
GOTERM_BP_DIRECT	GO:0043044~ATP-dependent chromatin remodeling	7	9.09091	0.000264192	Q8TAQ2, Q92925, Q969G3, O14497, Q12824, Q92922, P51532	74	13	893	6.49792	0.117485	0.0208271	0.0205189
GOTERM_BP_DIRECT	GO:0007399~nervous system development	8	10.3896	0.000599817	P51531, Q8NFD5, Q9NZR1, Q92782, Q96GM5, Q12824, Q92922, P51532	74	20	893	4.82703	0.247082	0.0405305	0.0399307
GOTERM_BP_DIRECT	GO:0006928~movement of cell or subcellular component	5	6.49351	0.00119464	O15145, P09493, P61158, P67936, P06753	74	7	893	8.61969	0.431868	0.0706329	0.0695876
GOTERM_BP_DIRECT	GO:1904837~beta-catenin-TCF complex assembly	7	9.09091	0.00145975	Q04724, Q92793, Q15291, O14686, P51532, O00512, Q9UBL3	74	17	893	4.969	0.498908	0.0759017	0.0747784
GOTERM_BP_DIRECT	GO:0051568~histone H3-K4 methylation	6	7.79221	0.00160469	Q15291, O15550, Q8NEZ4, O14686, Q6ZW49, Q9UBL3	74	12	893	6.03378	0.532159	0.0759017	0.0747784
GOTERM_BP_DIRECT	GO:0030048~actin filament-based movement	4	5.19481	0.00197913	O43795, Q9UM54, Q9Y4I1, Q7Z406	74	4	893	12.0676	0.608221	0.0780107	0.0768562
GOTERM_BP_DIRECT	GO:0030049~muscle filament sliding	4	5.19481	0.00197913	P14649, P09493, P67936, P06753	74	4	893	12.0676	0.608221	0.0780107	0.0768562
GOTERM_BP_DIRECT	GO:0048013~ephrin receptor signaling pathway	4	5.19481	0.0087681	O15145, P61158, Q15532, P19105	74	6	893	8.04505	0.98448	0.319024	0.314303
GOTERM_BP_DIRECT	GO:0008285~negative regulation of cell proliferation	8	10.3896	0.0162941	P05412, Q68CP9, P51531, Q9NPI1, Q86U86, P35232, O15164, Q12824	74	34	893	2.83943	0.999578	0.550509	0.542362
GOTERM_BP_DIRECT	GO:0008360~regulation of cell shape	4	5.19481	0.0307648	O75083, P09493, P19105, Q7Z406	74	9	893	5.36336	1	0.970117	0.95576
GOTERM_BP_DIRECT	GO:0098609~cell-cell adhesion	6	7.79221	0.0333696	Q9NYL9, O43795, Q16643, Q6WCQ1, Q9UHB6, Q9UM54	74	23	893	3.14806	1	0.98649	0.971891
GOTERM_BP_DIRECT	GO:0038096~Fc-gamma receptor signaling pathway involved in phagocytosis	3	3.8961	0.0355081	O15145, P61158, O00159	74	4	893	9.05068	1	0.987961	0.97334
GOTERM_BP_DIRECT	GO:0042493~response to drug	5	6.49351	0.0432241	P05412, O00763, Q9UM54, Q15532, P17535	74	17	893	3.54928	1	1	0.987288
GOTERM_BP_DIRECT	GO:0030308~negative regulation of cell growth	4	5.19481	0.0536646	P51531, P35232, P30153, P51532	74	11	893	4.38821	1	1	0.987288
GOTERM_BP_DIRECT	GO:0048096~chromatin-mediated maintenance of transcription	3	3.8961	0.0560756	Q8NFD5, Q96GM5, O14497	74	5	893	7.24054	1	1	0.987288
GOTERM_BP_DIRECT	GO:0006357~regulation of transcription from RNA polymerase II promoter	13	16.8831	0.0701021	Q8TAQ2, Q92925, P51531, Q969G3, Q96G25, Q12824, P51532, Q6STE5, P17535, Q9NPI1, Q96GM5, O14497, Q92922	74	94	893	1.66892	1	1	0.987288
GOTERM_BP_DIRECT	GO:0043627~response to estrogen	3	3.8961	0.0797293	Q15291, O14686, Q9UBL3	74	6	893	6.03378	1	1	0.987288

## Sheet: STAT1
Category	Term	Count	%	PValue	Genes	List Total	Pop Hits	Pop Total	Fold Enrichment	Bonferroni	Benjamini	FDR
GOTERM_BP_DIRECT	GO:0098609~cell-cell adhesion	6	33.3333	3.62497e-05	Q9NYL9, Q14847, O43795, Q16643, Q9UHB6, Q9UM54	18	23	893	12.942	0.00614361	0.00616245	0.0060537
GOTERM_BP_DIRECT	GO:0006928~movement of cell or subcellular component	4	22.2222	0.000191873	P09493, P61158, P26038, P40763	18	7	893	28.3492	0.0320952	0.0108728	0.0106809
GOTERM_BP_DIRECT	GO:0007015~actin filament organization	4	22.2222	0.000191873	Q9NYL9, O43795, P09493, Q16643	18	7	893	28.3492	0.0320952	0.0108728	0.0106809
GOTERM_BP_DIRECT	GO:0008360~regulation of cell shape	4	22.2222	0.00044969	O75083, P09493, P26038, Q7Z406	18	9	893	22.0494	0.0736142	0.0191118	0.0187746
GOTERM_BP_DIRECT	GO:0038096~Fc-gamma receptor signaling pathway involved in phagocytosis	3	16.6667	0.0020031	P61158, P59998, O00159	18	4	893	37.2083	0.288848	0.0567546	0.055753
GOTERM_BP_DIRECT	GO:0030048~actin filament-based movement	3	16.6667	0.0020031	O43795, Q9UM54, Q7Z406	18	4	893	37.2083	0.288848	0.0567546	0.055753
GOTERM_BP_DIRECT	GO:0006936~muscle contraction	3	16.6667	0.0140421	Q9NYL9, P14649, P09493	18	10	893	14.8833	0.909652	0.341023	0.335005
GOTERM_BP_DIRECT	GO:0007605~sensory perception of sound	3	16.6667	0.0235337	O75083, Q9UM54, Q7Z406	18	13	893	11.4487	0.982553	0.500092	0.491267
GOTERM_BP_DIRECT	GO:0051017~actin filament bundle assembly	2	11.1111	0.0377324	O43795, Q9UHB6	18	2	893	49.6111	0.998554	0.641451	0.630132
GOTERM_BP_DIRECT	GO:0031529~ruffle organization	2	11.1111	0.0377324	P09493, Q9UHB6	18	2	893	49.6111	0.998554	0.641451	0.630132
GOTERM_BP_DIRECT	GO:0034314~Arp2/3 complex-mediated actin nucleation	2	11.1111	0.0560922	P61158, P59998	18	3	893	33.0741	0.999945	0.866879	0.851582
GOTERM_BP_DIRECT	GO:0007259~JAK-STAT cascade	2	11.1111	0.0741219	P52630, P40763	18	4	893	24.8056	0.999998	0.969286	0.952181
GOTERM_BP_DIRECT	GO:0030049~muscle filament sliding	2	11.1111	0.0741219	P14649, P09493	18	4	893	24.8056	0.999998	0.969286	0.952181
GOTERM_BP_DIRECT	GO:0045214~sarcomere organization	2	11.1111	0.0918271	O75083, P09493	18	5	893	19.8444	1	1	0.988166

## Sheet: NFKB1
Category	Term	Count	%	PValue	Genes	List Total	Pop Hits	Pop Total	Fold Enrichment	Bonferroni	Benjamini	FDR
GOTERM_BP_DIRECT	GO:0006954~inflammatory response	7	43.75	3.19581e-09	Q00653, Q01201, Q04864, Q04206, Q9Y6K9, Q8NFZ5, Q15025	16	11	893	35.517	5.59267e-07	5.59267e-07	5.40092e-07
GOTERM_BP_DIRECT	GO:0007249~I-kappaB kinase/NF-kappaB signaling	5	31.25	7.6262e-07	Q00653, Q01201, Q04864, Q9Y6K9, Q8NFZ5	16	6	893	46.5104	0.00013345	6.67292e-05	6.44414e-05
GOTERM_BP_DIRECT	GO:0051092~positive regulation of NF-kappaB transcription factor activity	5	31.25	1.02594e-05	Q00653, Q04206, Q9Y6K9, Q15653, P25963	16	10	893	27.9062	0.0017938	0.000598466	0.000577948
GOTERM_BP_DIRECT	GO:0043123~positive regulation of I-kappaB kinase/NF-kappaB signaling	4	25	0.000585078	Q04864, Q04206, Q9Y6K9, Q8NFZ5	16	11	893	20.2955	0.0973484	0.0204777	0.0197756
GOTERM_BP_DIRECT	GO:0002223~stimulatory C-type lectin receptor signaling pathway	4	25	0.000585078	Q01201, Q04206, Q9Y6K9, P25963	16	11	893	20.2955	0.0973484	0.0204777	0.0197756
GOTERM_BP_DIRECT	GO:0045087~innate immune response	4	25	0.00226829	Q00653, Q01201, Q04864, Q9Y6K9	16	17	893	13.1324	0.327936	0.0661584	0.0638901
GOTERM_BP_DIRECT	GO:0034097~response to cytokine	3	18.75	0.00527247	Q00653, Q01201, Q04864	16	7	893	23.9196	0.603517	0.10252	0.0990053
GOTERM_BP_DIRECT	GO:0050852~T cell receptor signaling pathway	3	18.75	0.00527247	Q04206, Q9Y6K9, P25963	16	7	893	23.9196	0.603517	0.10252	0.0990053
GOTERM_BP_DIRECT	GO:0038061~NIK/NF-kappaB signaling	3	18.75	0.00527247	Q00653, Q01201, Q04864	16	7	893	23.9196	0.603517	0.10252	0.0990053
GOTERM_BP_DIRECT	GO:0071222~cellular response to lipopolysaccharide	3	18.75	0.00696172	Q04206, Q8NFZ5, Q15653	16	8	893	20.9297	0.705525	0.12183	0.117653
GOTERM_BP_DIRECT	GO:0038095~Fc-epsilon receptor signaling pathway	3	18.75	0.0109724	Q04206, Q9Y6K9, P25963	16	10	893	16.7437	0.854966	0.174562	0.168577
GOTERM_BP_DIRECT	GO:0045944~positive regulation of transcription from RNA polymerase II promoter	8	50	0.0122611	Q00653, Q01201, Q04864, Q04206, Q9Y6K9, Q8NFZ5, Q15025, P25963	16	168	893	2.65774	0.884554	0.178808	0.172677
GOTERM_BP_DIRECT	GO:0032495~response to muramyl dipeptide	2	12,5,2021	0.033331	Q04206, P25963	16	2	893	55.8125	0.997348	0.388862	0.375529
GOTERM_BP_DIRECT	GO:0070431~nucleotide-binding oligomerization domain containing 2 signaling pathway	2	12,5,2021	0.033331	Q04206, P25963	16	2	893	55.8125	0.997348	0.388862	0.375529
GOTERM_BP_DIRECT	GO:0032688~negative regulation of interferon-beta production	2	12,5,2021	0.033331	Q01201, Q04864	16	2	893	55.8125	0.997348	0.388862	0.375529
GOTERM_BP_DIRECT	GO:0035994~response to muscle stretch	2	12,5,2021	0.0496049	Q04206, P25963	16	3	893	37.2083	0.999864	0.510638	0.493131
GOTERM_BP_DIRECT	GO:0042994~cytoplasmic sequestering of transcription factor	2	12,5,2021	0.0496049	O00221, P25963	16	3	893	37.2083	0.999864	0.510638	0.493131
GOTERM_BP_DIRECT	GO:0051403~stress-activated MAPK cascade	2	12,5,2021	0.0656228	Q9Y6K9, Q8NFZ5	16	4	893	27.9062	0.999993	0.637999	0.616125
GOTERM_BP_DIRECT	GO:0050727~regulation of inflammatory response	2	12,5,2021	0.0813884	Q04206, Q15025	16	5	893	22.325	1	0.712149	0.687732
GOTERM_BP_DIRECT	GO:1901215~negative regulation of neuron death	2	12,5,2021	0.0813884	Q04864, Q9Y6K9	16	5	893	22.325	1	0.712149	0.687732

## Sheet: SP7
Category	Term	Count	%	PValue	Genes	List Total	Pop Hits	Pop Total	Fold Enrichment	Bonferroni	Benjamini	FDR
GOTERM_BP_DIRECT	GO:0006351~transcription, DNA-templated	126	49.6063	1.3456e-08	Q9H7S9, O95677, Q9UKL0, Q96RE7, Q9H0E3, Q14966, Q12824, Q9UPN9, Q9P2R6, P17036, Q9UGU0, Q86U70, Q4LE39, O00712, Q9UPW6, Q15788, Q9P0W2, Q9Y2X9, Q96I24, Q8IY57, Q96F45, O15090, Q8IVH2, Q9P2K3, Q8IWI9, Q52LR7, Q8NHM5, Q9UBL3, Q14865, Q86UU0, Q969J2, Q9H307, Q9Y6Q9, Q9H147, O75362, Q63HK5, Q9P2D1, O15379, O14686, O75928, Q96RK0, Q9H2F5, Q6ZW49, P40425, Q5VUA4, Q9BTK6, Q99504, Q15723, P51531, P49750,…	236	337	893	1.41475	1.31329e-05	1.3133e-05	1.30254e-05
GOTERM_BP_DIRECT	GO:0000122~negative regulation of transcription from RNA polymerase II promoter	62	24.4094	1.03301e-05	Q9UKL0, P54259, Q9H0E3, Q9NP66, Q9UPN9, Q9P2R6, Q9UHF7, Q9H9B1, O00712, Q9UPW6, Q9Y2X9, Q08117, O75376, Q5PSV4, O15090, O75182, Q9P2K3, P08651, Q9NQB0, Q8NHM5, Q15596, Q9UQR1, Q14865, P98175, Q8TAQ2, Q09472, O60907, P15822, O75362, Q63HK5, P0C7T5, Q92793, Q96KQ7, Q9BZK7, P39880, O15379, Q9H7L9, O60341, Q8N488, Q9H2F5, Q96RK0, Q01826, P51531, Q13227, Q9Y618, Q9H334, Q12857, Q02078, Q8IX15, Q6KC79,…	236	148	893	1.58515	0.0100316	0.00369962	0.00366929
GOTERM_BP_DIRECT	GO:0000398~mRNA splicing, via spliceosome	18	7.08661	1.13718e-05	Q9BRX9, Q92989, Q8IWZ8, O95400, Q9H307, Q8IX12, Q8IY67, O75400, Q96IZ7, Q9UBB9, Q9P2I0, Q9BXP5, Q8N684, O94913, Q96DF8, P08621, Q10570, Q9H2H8	236	25	893	2.72441	0.0110375	0.00369962	0.00366929
GOTERM_BP_DIRECT	GO:0044255~cellular lipid metabolic process	12	4.72441	1.61471e-05	O75182, Q96ST3, Q15788, Q14686, Q92793, Q9BZK7, O15379, O60907, Q9Y618, O75376, Q15596, Q6STE5	236	13	893	3.49283	0.0156362	0.00393989	0.0039076
GOTERM_BP_DIRECT	GO:0006337~nucleosome disassembly	10	3.93701	4.15531e-05	Q8TAQ2, Q92925, Q68CP9, Q969G3, Q96GM5, O14497, Q12824, Q92922, P51532, Q6STE5	236	10	893	3.7839	0.0397453	0.00723803	0.0071787
GOTERM_BP_DIRECT	GO:0007399~nervous system development	15	5.90551	4.44961e-05	P51531, Q09472, Q8NFD5, Q14814, P56179, Q12824, P51532, Q8WUB8, Q9NR56, O60315, Q92782, Q96GM5, Q92784, Q92922, Q96DF8	236	20	893	2.83792	0.0424996	0.00723803	0.0071787
GOTERM_BP_DIRECT	GO:0045944~positive regulation of transcription from RNA polymerase II promoter	66	25.9843	6.21121e-05	Q14686, Q9ULJ6, Q12948, Q12824, Q9P2R6, Q8NF64, Q9UHF7, Q9UGU0, P31260, Q86U70, Q4LE39, Q9Y5A6, Q9UIU6, Q16594, O00712, Q9UPW6, Q15788, Q9BWW4, P78337, Q14814, Q96I24, Q9BRQ0, O00512, P10244, Q6N021, P08651, Q9NQB0, Q92922, Q15596, Q9UBL3, Q9UQR1, Q09472, Q8IVW6, Q86UU0, Q9Y6Q9, O60907, P38398, Q92793, Q01543, Q9P2D1, Q9BZK7, O15379, O60341, O14686, Q9H2F5, P40425, O75928, P40424, Q9BTK6, Q92831,…	236	168	893	1.48653	0.0588223	0.00866021	0.00858922
GOTERM_BP_DIRECT	GO:0006397~mRNA processing	16	6.29921	8.27033e-05	P98175, Q07666, Q9UPN6, Q9NR56, Q9UBB9, Q96PU8, Q9P2N5, Q9BWF3, P57052, Q9NW13, Q5T481, P49756, Q9C0J8, P08621, Q7Z6E9, Q9H0D6	236	23	893	2.63228	0.0775497	0.0100898	0.0100071
GOTERM_BP_DIRECT	GO:1904837~beta-catenin-TCF complex assembly	13	5.11811	0.000146437	Q09472, Q86UU0, Q9BRQ0, P51532, O00512, Q04724, Q04727, Q04726, Q92793, Q9Y3Y4, Q9NQB0, O14686, Q9UBL3	236	17	893	2.89357	0.133188	0.0158803	0.0157501
GOTERM_BP_DIRECT	GO:0016055~Wnt signaling pathway	12	4.72441	0.000892267	Q04724, Q9BQE9, Q04727, Q9NPI1, Q04726, P67870, Q9Y3Y4, Q86U70, Q08117, Q9NQB0, P19784, Q9BRQ0	236	17	893	2.67099	0.581568	0.0791684	0.0785195
GOTERM_BP_DIRECT	GO:0001701~in utero embryonic development	12	4.72441	0.000892267	Q96ST3, Q06546, Q9P2D1, O15550, Q92830, Q9ULJ6, O60341, Q12948, Q9H334, Q9BRQ0, Q9NR56, Q7Z6E9	236	17	893	2.67099	0.581568	0.0791684	0.0785195
GOTERM_BP_DIRECT	GO:0008380~RNA splicing	14	5.51181	0.00102551	P98175, Q14966, Q9UPN6, Q96IZ7, Q9NR56, Q9UBB9, Q96PU8, Q9BWF3, P57052, Q9NW13, Q5T481, P49756, Q9Y2W2, P08621	236	22	893	2.40794	0.632638	0.0834078	0.0827241
GOTERM_BP_DIRECT	GO:0006355~regulation of transcription, DNA-templated	74	29.1339	0.00166182	Q9H7S9, O95677, Q9H0E3, Q14966, P0CG40, Q03111, Q12948, Q9NP66, Q6MZP7, Q9UBB9, P17036, Q9UGU0, P31260, Q86U70, Q4LE39, Q9Y5A6, Q9UIU6, Q9H0D6, Q12873, Q9UPW6, Q15788, P78337, Q9P0W2, Q7Z5L9, Q9UQ88, Q5VV52, P19784, Q96F45, O75182, Q8IWI9, Q9BXP5, Q15596, Q9UBL3, Q09472, Q86U86, P56179, Q969J2, Q9H307, Q9Y6Q9, Q9H147, O75362, P35711, P61244, Q92793, Q96AE4, Q9P2D1, Q92830, O14686, Q8IU81, Q5VUA4,…	236	212	893	1.32079	0.80275	0.124764	0.123741
GOTERM_BP_DIRECT	GO:0045892~negative regulation of transcription, DNA-templated	40	15.748	0.0041727	Q9H7S9, Q9UQR1, Q14865, Q8TAQ2, Q9UKL0, Q96RE7, O15164, P14859, P54253, Q4VC05, Q06587, O75362, Q9UPN9, Q63HK5, P38398, Q9NPI1, Q9H9B1, P85037, O15379, Q86U70, Q9H7L9, O60341, Q9H2F5, Q9UIU6, Q15723, P51531, Q969G3, P78337, Q9Y2X9, Q07666, Q9H334, Q8IY57, Q08117, Q6KC79, P51532, Q96ST3, Q04724, O43829, Q6W2J9, Q9NQB0	236	103	893	1.46948	0.983111	0.290897	0.288512
GOTERM_BP_DIRECT	GO:0009887~organ morphogenesis	7	2.75591	0.0126169	Q04724, Q09472, Q04726, Q01543, Q08117, Q92922, Q9UHF7	236	9	893	2.94303	0.999996	0.820942	0.814213
GOTERM_BP_DIRECT	GO:0030326~embryonic limb morphogenesis	6	2.3622	0.0158202	P56179, P31260, P0CG40, P40425, Q9NR56, P40424	236	7	893	3.24334	1	0.903394	0.895989
GOTERM_BP_DIRECT	GO:0035518~histone H2A monoubiquitination	6	2.3622	0.0158202	Q6W2J9, Q9BSM1, Q99496, Q8NHM5, Q06587, Q8N488	236	7	893	3.24334	1	0.903394	0.895989
GOTERM_BP_DIRECT	GO:0007275~multicellular organism development	20	7.87402	0.016661	Q92618, O95677, Q08117, Q96KR1, P15822, Q63HK5, O15090, O75030, Q9H2Z4, Q04724, P17036, P57052, P31260, P39880, Q96SI1, Q86U70, P61962, Q8N488, Q96PN7, Q99504	236	46	893	1.64517	1	0.903394	0.895989
GOTERM_BP_DIRECT	GO:0006338~chromatin remodeling	18	7.08661	0.0222712	Q8TAQ2, Q92925, Q9UPW6, P51531, Q969G3, Q8NFD5, Q86U86, Q12824, P51532, Q6STE5, Q9P2R6, Q96GM5, Q9P2D1, Q92830, O14497, Q92922, Q01826, Q92831	236	41	893	1.66122	1	1	0.992821
GOTERM_BP_DIRECT	GO:0006366~transcription from RNA polymerase II promoter	35	13.7795	0.0237455	Q9UQR1, Q92618, Q09472, Q8IVW6, O15164, Q03111, Q12948, P15822, P35711, Q9UHF7, P61244, Q01543, P31260, Q96AE4, Q92830, Q86U70, Q9Y5A6, P40424, Q9UIU6, Q16594, O00712, Q9BWW4, P78337, Q14814, Q96I24, Q12857, Q02078, O75376, O75030, P10244, Q06546, P08651, O14776, Q99856, Q9UBL3	236	96	893	1.37955	1	1	0.992821
GOTERM_BP_DIRECT	GO:0001501~skeletal system development	7	2.75591	0.0246735	P78337, P56179, Q9P2D1, P31260, Q08117, Q12948, Q9UHF7	236	10	893	2.64873	1	1	0.992821
GOTERM_BP_DIRECT	GO:0016569~covalent chromatin modification	19	7.48031	0.0279826	Q8TAQ2, Q92925, Q9UPW6, Q969G3, Q8NFD5, Q86U86, Q12824, O75177, Q9NP66, O75376, P51532, Q6STE5, Q68CP9, Q96GM5, Q9P2D1, O14497, Q92784, Q92922, Q9UK53	236	45	893	1.59765	1	1	0.992821
GOTERM_BP_DIRECT	GO:0030154~cell differentiation	14	5.51181	0.0399107	Q15723, O95677, P27540, Q12824, Q5JSZ5, P10244, Q9BWF3, Q9BQE9, P17036, P57052, Q01543, P85037, Q06546, Q99504	236	31	893	1.70886	1	1	0.992821
GOTERM_BP_DIRECT	GO:0060070~canonical Wnt signaling pathway	7	2.75591	0.042533	Q86UU0, Q9BZK7, O15550, Q9NQB0, O60907, Q9BRQ0, O00512	236	11	893	2.40794	1	1	0.992821
GOTERM_BP_DIRECT	GO:0006378~mRNA polyadenylation	5	1.9685	0.0444087	Q9P2I0, Q92989, O94913, O95639, Q10570	236	6	893	3.15325	1	1	0.992821
GOTERM_BP_DIRECT	GO:0006379~mRNA cleavage	5	1.9685	0.0444087	Q9P2I0, Q92989, Q9C0J8, O94913, Q10570	236	6	893	3.15325	1	1	0.992821
GOTERM_BP_DIRECT	GO:0007507~heart development	7	2.75591	0.0667743	Q09472, Q14686, Q6W2J9, Q5T481, Q12948, Q02078, Q9UHF7	236	12	893	2.20727	1	1	0.992821
GOTERM_BP_DIRECT	GO:0060021~palate development	6	2.3622	0.0932385	Q14865, Q9UPW6, P56179, Q6W2J9, Q9P2D1, Q9BRQ0	236	10	893	2.27034	1	1	0.992821
GOTERM_BP_DIRECT	GO:0016575~histone deacetylation	10	3.93701	0.0953152	Q12873, O75182, Q96ST3, Q9P0W2, Q9BZK7, O60341, Q9H7L9, O60907, Q4LE39, Q5PSV4	236	22	893	1.71995	1	1	0.992821
GOTERM_BP_DIRECT	GO:0043044~ATP-dependent chromatin remodeling	7	2.75591	0.0975289	Q8TAQ2, Q92925, Q969G3, O14497, Q12824, Q92922, P51532	236	13	893	2.03748	1	1	0.992821

## Sheet: GATA1
Category	Term	Count	%	PValue	Genes	List Total	Pop Hits	Pop Total	Fold Enrichment	Bonferroni	Benjamini	FDR
GOTERM_BP_DIRECT	GO:0006351~transcription, DNA-templated	30	58.8235	0.000315536	Q8NFD5, Q15654, Q14966, O60907, Q12824, Q9NP66, Q06587, Q5T5X7, Q9NPI1, Q9H2U1, O14686, Q6ZW49, Q5VUA4, Q9UPW6, P51531, Q9BSM1, Q8IX12, O43823, Q07666, Q96I24, Q9Y618, Q04724, Q9P2K3, Q04726, Q92782, Q6W2J9, Q92785, O15226, Q8WW38, Q8NHM5	47	337	893	1.69139	0.0703065	0.0728888	0.0725733
GOTERM_BP_DIRECT	GO:0000398~mRNA splicing, via spliceosome	7	13.7255	0.00113186	Q9P2I0, Q8IX12, Q8IY67, O75400, Q8N684, O94913, Q05048	47	25	893	5.32	0.230187	0.130729	0.130164
GOTERM_BP_DIRECT	GO:0006378~mRNA polyadenylation	4	7.84314	0.002298	Q9P2I0, O94913, O95639, Q05048	47	6	893	12.6667	0.412248	0.176946	0.17618
GOTERM_BP_DIRECT	GO:0035518~histone H2A monoubiquitination	4	7.84314	0.00387651	Q6W2J9, Q9BSM1, Q8NHM5, Q06587	47	7	893	10.8571	0.592296	0.223868	0.222899
GOTERM_BP_DIRECT	GO:0031124~mRNA 3'-end processing	4	7.84314	0.0119091	Q9P2I0, Q8N684, O94913, Q05048	47	10	893	7,6,2021	0.937181	0.537204	0.534878
GOTERM_BP_DIRECT	GO:0006369~termination of RNA polymerase II transcription	4	7.84314	0.0157887	Q9P2I0, Q8N684, O94913, Q05048	47	11	893	6.90909	0.974683	0.537204	0.534878
GOTERM_BP_DIRECT	GO:0007399~nervous system development	5	9.80392	0.0162789	P51531, Q8NFD5, Q92782, Q96GM5, Q12824	47	20	893	1,4,1975	0.977435	0.537204	0.534878
GOTERM_BP_DIRECT	GO:0006379~mRNA cleavage	3	5.88235	0.0341191	Q9P2I0, O94913, Q05048	47	6	893	9,5,2021	0.999671	0.98519	0.980926
GOTERM_BP_DIRECT	GO:1904837~beta-catenin-TCF complex assembly	4	7.84314	0.0523618	Q04724, Q04726, O14686, O00512	47	17	893	4.47059	0.999996	1	1
GOTERM_BP_DIRECT	GO:0010628~positive regulation of gene expression	4	7.84314	0.0788263	Q04724, Q96AE4, O15550, Q96I24	47	20	893	3,8,2021	1	1	1

## Sheet: GATA3
Category	Term	Count	%	PValue	Genes	List Total	Pop Hits	Pop Total	Fold Enrichment	Bonferroni	Benjamini	FDR
GOTERM_BP_DIRECT	GO:0000122~negative regulation of transcription from RNA polymerase II promoter	32	34.7826	1.59559e-06	Q9UKL0, Q09472, O60907, Q9NP66, P15822, Q5T5X7, Q9UHF7, Q92793, P23769, Q9BZK7, P49711, O60341, Q8N488, Q96RK0, Q01826, Q9UPW6, Q6NUN9, P51531, Q9Y2X9, Q9Y618, Q08117, Q12857, O75376, O15090, Q04724, Q9P2K3, Q99496, Q6W2J9, P08651, Q9NQB0, O14497, Q8NHM5	85	148	893	2.27154	0.000810231	0.000810558	0.000804176
GOTERM_BP_DIRECT	GO:0035518~histone H2A monoubiquitination	7	7.6087	3.79873e-06	Q6W2J9, Q9BSM1, Q99496, P63208, Q8NHM5, Q06587, Q8N488	85	7	893	10.5059	0.0019279	0.000964878	0.00095728
GOTERM_BP_DIRECT	GO:0009887~organ morphogenesis	7	7.6087	3.89789e-05	Q04724, Q09472, Q04726, P23769, Q08117, Q92922, Q9UHF7	85	9	893	8.17124	0.0196069	0.00591505	0.00586847
GOTERM_BP_DIRECT	GO:0006351~transcription, DNA-templated	50	54.3478	4.65752e-05	Q9H7S9, Q9UKL0, Q12824, Q9NP66, Q06587, Q6PJG2, Q9UPW6, Q92925, Q9Y2X9, Q96I24, Q8IY57, Q08117, Q96F45, O15090, Q9P2K3, P08651, Q9NQB0, Q8NHM5, Q92922, Q8N972, Q8NFD5, Q86U86, Q9Y6Q9, O60907, Q5T5X7, P23769, Q9P2D1, Q9BZK7, O60341, O14686, Q8N488, Q6ZW49, Q96RK0, Q01826, Q96C00, Q6NUN9, P51531, Q9BSM1, Q8IX12, O43823, Q9Y618, Q12857, Q86UP3, Q04724, Q04726, Q92782, Q99496, Q6W2J9, Q92785, O14497	85	337	893	1.55874	0.023383	0.00591505	0.00586847
GOTERM_BP_DIRECT	GO:0016569~covalent chromatin modification	12	13.0435	0.00186873	Q9UPW6, Q92925, Q8NFD5, Q86U86, Q96GM5, Q9P2D1, O14497, P49711, Q12824, Q9NP66, O75376, Q92922	85	45	893	2.80157	0.613338	0.189863	0.188368
GOTERM_BP_DIRECT	GO:0007507~heart development	6	6.52174	0.00305455	Q09472, P23769, Q6W2J9, Q5T481, Q12948, Q9UHF7	85	12	893	5.25294	0.788617	0.197666	0.196109
GOTERM_BP_DIRECT	GO:1904837~beta-catenin-TCF complex assembly	7	7.6087	0.00307884	Q04724, Q09472, Q04726, Q92793, Q9NQB0, O14686, O00512	85	17	893	4.32595	0.791218	0.197666	0.196109
GOTERM_BP_DIRECT	GO:0006338~chromatin remodeling	11	11.9565	0.00311284	Q9UPW6, Q92925, P51531, Q8NFD5, Q86U86, Q96GM5, Q9P2D1, O14497, Q12824, Q92922, Q01826	85	41	893	2.81865	0.794804	0.197666	0.196109
GOTERM_BP_DIRECT	GO:0045944~positive regulation of transcription from RNA polymerase II promoter	26	28.2609	0.00725118	Q09472, Q8IVW6, Q9Y6Q9, Q12948, O60907, Q12824, Q9UHF7, Q92793, P23769, Q9P2D1, Q9BZK7, P49711, O60341, O14686, Q9UIU6, Q9UPW6, Q6NUN9, P51531, Q96I24, Q12857, O00512, Q8TEK3, P08651, Q9NQB0, Q92922, Q99856	85	168	893	1.62591	0.975203	0.352961	0.350182
GOTERM_BP_DIRECT	GO:0007399~nervous system development	7	7.6087	0.00764287	Q09472, P51531, Q8NFD5, Q92782, Q96GM5, Q12824, Q92922	85	20	893	3.67706	0.979707	0.352961	0.350182
GOTERM_BP_DIRECT	GO:0010628~positive regulation of gene expression	7	7.6087	0.00764287	Q96PU8, Q04724, Q96AE4, O15550, Q9Y6Q9, Q96I24, P49711	85	20	893	3.67706	0.979707	0.352961	0.350182
GOTERM_BP_DIRECT	GO:0006337~nucleosome disassembly	5	5.43478	0.00986093	Q92925, Q96GM5, O14497, Q12824, Q92922	85	10	893	5.25294	0.993489	0.417446	0.414159
GOTERM_BP_DIRECT	GO:0060070~canonical Wnt signaling pathway	5	5.43478	0.0143968	Q9BZK7, O15550, Q9NQB0, O60907, O00512	85	11	893	4.7754	0.999368	0.562583	0.558153
GOTERM_BP_DIRECT	GO:0006355~regulation of transcription, DNA-templated	29	31.5217	0.0234604	Q9H7S9, Q09472, Q86U86, Q9Y6Q9, Q12948, Q9NP66, Q92793, Q9P2D1, Q96AE4, O14686, Q9UIU6, Q01826, Q96C00, Q13148, Q9UPW6, Q6NUN9, P51531, Q9BSM1, Q8IX12, P55198, O43823, Q12857, Q96F45, Q86UP3, Q04724, Q04726, Q92782, Q92785, Q8N972	85	212	893	1.43713	0.999994	0.851276	0.844573
GOTERM_BP_DIRECT	GO:0044255~cellular lipid metabolic process	5	5.43478	0.0269428	Q92793, Q9BZK7, O60907, Q9Y618, O75376	85	13	893	4.04072	0.999999	0.912463	0.905279
GOTERM_BP_DIRECT	GO:0006366~transcription from RNA polymerase II promoter	15	16.3043	0.0546857	Q13148, Q09472, Q8IVW6, Q96I24, Q12948, Q12857, O75376, P15822, Q9UHF7, P23769, Q96AE4, P08651, P49711, Q99856, Q9UIU6	85	96	893	1.64154	1	1	0.994083
GOTERM_BP_DIRECT	GO:0001501~skeletal system development	4	4.34783	0.0593076	Q9P2D1, Q08117, Q12948, Q9UHF7	85	10	893	4.20235	1	1	0.994083
GOTERM_BP_DIRECT	GO:0016055~Wnt signaling pathway	5	5.43478	0.0670905	Q04724, Q04726, P63208, Q9NQB0, Q08117	85	17	893	3.08997	1	1	0.994083
GOTERM_BP_DIRECT	GO:0042472~inner ear morphogenesis	3	3.26087	0.0724897	P23769, Q9P2D1, Q9UIU6	85	5	893	6.30353	1	1	0.994083
GOTERM_BP_DIRECT	GO:0048096~chromatin-mediated maintenance of transcription	3	3.26087	0.0724897	Q8NFD5, Q96GM5, O14497	85	5	893	6.30353	1	1	0.994083
GOTERM_BP_DIRECT	GO:0000398~mRNA splicing, via spliceosome	6	6.52174	0.0769887	Q9P2I0, Q8IX12, Q8IY67, O75400, Q8N684, O94913	85	25	893	2.52141	1	1	0.994083
GOTERM_BP_DIRECT	GO:0045892~negative regulation of transcription, DNA-templated	15	16.3043	0.0897157	Q9H7S9, Q9UKL0, Q6NUN9, P51531, Q9Y2X9, Q4VC05, Q08117, Q8IY57, Q06587, Q04724, Q6W2J9, P49711, O60341, Q9NQB0, Q9UIU6	85	103	893	1.52998	1	1	0.994083

## Sheet: TYY1
Category	Term	Count	%	PValue	Genes	List Total	Pop Hits	Pop Total	Fold Enrichment	Bonferroni	Benjamini	FDR
GOTERM_BP_DIRECT	GO:0043984~histone H4-K16 acetylation	10	7.75194	6.84385e-07	O15294, Q96EZ8, Q9P2N6, Q68DK7, Q7Z3B3, Q9H9L4, P51610, Q9H7Z6, P61964, Q03164	126	11	893	6.443	0.000283295	0.000283335	0.000278545
GOTERM_BP_DIRECT	GO:0006355~regulation of transcription, DNA-templated	51	39.5349	8.7414e-06	Q5T3J3, Q6PI98, Q7Z589, Q6MZP7, P0C1Z6, Q76L83, Q9H9F9, Q8WUU5, Q96JM7, Q96EK4, Q92610, Q4LE39, Q15542, Q12873, Q12830, Q8NBZ0, Q9H7Z6, Q96ES7, Q9H2P0, Q8IWI9, O15047, Q9UBL3, Q96EZ8, Q8N1G0, Q86U86, Q96ME7, Q9Y5K5, Q9H981, Q9H582, Q9Y4A5, Q96KM6, Q8IYH5, Q8IXJ9, P52739, Q9P2D1, Q92830, O95619, Q6P4R8, Q92993, Q969R5, Q9ULU4, Q96C00, O15391, Q9ULM3, Q9P0U4, Q9C086, P51610, Q8NB78, Q68CP9, Q15291,…	126	212	893	1.70496	0.00361242	0.00180947	0.00177888
GOTERM_BP_DIRECT	GO:0043981~histone H4-K5 acetylation	8	6.20155	2.55348e-05	O15294, Q96EZ8, Q9P2N6, Q7Z3B3, Q9H9L4, P51610, Q9H7Z6, P61964	126	9	893	6.29982	0.0105159	0.00264285	0.00259817
GOTERM_BP_DIRECT	GO:0043982~histone H4-K8 acetylation	8	6.20155	2.55348e-05	O15294, Q96EZ8, Q9P2N6, Q7Z3B3, Q9H9L4, P51610, Q9H7Z6, P61964	126	9	893	6.29982	0.0105159	0.00264285	0.00259817
GOTERM_BP_DIRECT	GO:0043966~histone H3 acetylation	11	8.52713	6.24356e-05	O75528, Q9HBM6, O75478, Q9ULM3, Q9H8E8, Q92830, Q9NS73, Q16594, Q96ES7, Q92831, P61964	126	19	893	4.10317	0.0255179	0.00493474	0.0048513
GOTERM_BP_DIRECT	GO:0006351~transcription, DNA-templated	68	52.7132	7.42921e-05	Q9H4I2, Q5TKA1, Q12789, Q5T3J3, Q9Y5Q9, Q6PI98, Q7Z589, Q6MZP7, P0C1Z6, Q8WUA4, Q76L83, Q9H9F9, Q96JM7, Q9UKY1, Q96EK4, Q9UBW7, Q92610, Q4LE39, Q12873, Q9Y6X8, Q12830, Q8NBZ0, Q6ZRS2, Q15906, Q9ULG1, Q5PSV4, Q9H7Z6, Q96ES7, Q9H2P0, Q8IWI9, Q14186, O15047, Q9UBL3, Q96EZ8, O75528, Q13610, Q8N1G0, Q86U86, Q96ME7, Q9BYE7, Q9UMN6, Q9Y5K5, Q9H981, Q9H582, Q9NPI1, Q9Y4A5, Q96KM6, Q8IYH5, Q8IXJ9, P52739,…	126	337	893	1.43008	0.0302899	0.00493474	0.0048513
GOTERM_BP_DIRECT	GO:0006368~transcription elongation from RNA polymerase II promoter	9	6.97674	8.34376e-05	Q6P1X5, Q9HBM6, Q5VWG9, O00268, P49848, Q6I9Y2, Q15542, Q16594, P21675	126	13	893	4.90659	0.0339548	0.00493474	0.0048513
GOTERM_BP_DIRECT	GO:1901796~regulation of signal transduction by p53 class mediator	14	10.8527	0.000143399	Q12873, O15164, O00268, Q9NPI1, Q9H9B1, Q6P1X5, Q9HBM6, Q96KQ7, Q92993, Q5VWG9, P49848, Q15542, Q16594, P21675	126	32	893	3.10069	0.0576432	0.00742088	0.00729541
GOTERM_BP_DIRECT	GO:0006310~DNA recombination	10	7.75194	0.00226366	Q96EZ8, O60216, Q9H9F9, Q8NBZ0, Q9C086, Q6P4R8, Q9Y5K5, Q6PI98, P0C1Z6, Q9H981	126	23	893	3.08144	0.608676	0.104129	0.102368
GOTERM_BP_DIRECT	GO:0051568~histone H3-K4 methylation	7	5.42636	0.00301768	Q15291, Q9P0U4, O15047, Q9UMN6, P61964, Q03164, Q9UBL3	126	12	893	4.13426	0.713842	0.124932	0.12282
GOTERM_BP_DIRECT	GO:0006338~chromatin remodeling	13	10.0775	0.00719511	Q12830, Q9GZN1, Q86U86, O75478, Q9C086, Q9ULG1, Q6PI98, Q9H981, Q9P2D1, Q92830, O60264, Q9NPF5, Q92831	126	41	893	2.24719	0.94969	0.270798	0.266219
GOTERM_BP_DIRECT	GO:0016573~histone acetylation	7	5.42636	0.01617	Q9Y4A5, O75478, Q6ZRS2, Q92993, Q15542, Q9H7Z6, P21675	126	16	893	3.10069	0.998828	0.478341	0.470253
GOTERM_BP_DIRECT	GO:0051123~RNA polymerase II transcriptional preinitiation complex assembly	5	3.87597	0.0163044	Q6P1X5, Q9HBM6, O00268, Q16594, P21675	126	8	893	4.42956	0.998893	0.478341	0.470253
GOTERM_BP_DIRECT	GO:0006281~DNA repair	12	9.30233	0.0164203	Q96EZ8, Q9Y4A5, Q8NBZ0, Q9C086, Q9NPF5, Q6P4R8, Q9ULG1, Q9Y5K5, Q7Z589, Q6PI98, P0C1Z6, Q9H981	126	40	893	2.12619	0.998945	0.478341	0.470253
GOTERM_BP_DIRECT	GO:0006352~DNA-templated transcription, initiation	6	4.65116	0.0173312	O60264, O00268, P49848, Q15542, Q16594, P21675	126	12	893	3.54365	0.999281	0.478341	0.470253
GOTERM_BP_DIRECT	GO:0007067~mitotic nuclear division	8	6.20155	0.0313655	O75528, O60216, Q86U86, O75478, O95619, Q69YH5, Q14980, Q9H981	126	23	893	2.46515	0.999998	0.811583	0.79786
GOTERM_BP_DIRECT	GO:0016569~covalent chromatin modification	12	9.30233	0.0386203	Q12830, Q68CP9, Q86U86, Q96JM7, Q9P2D1, Q15906, O60264, Q8IXM2, Q7Z589, Q969R5, Q9HCK8, Q9Y6J0	126	45	893	1.88995	1	0.940519	0.924616
GOTERM_BP_DIRECT	GO:0042797~tRNA transcription from RNA polymerase III promoter	3	2.32558	0.0530039	Q12789, Q9Y5Q9, Q8WUA4	126	3	893	7.0873	1	1	0.985472
GOTERM_BP_DIRECT	GO:0031063~regulation of histone deacetylation	3	2.32558	0.0530039	O75528, O43257, O75478	126	3	893	7.0873	1	1	0.985472
GOTERM_BP_DIRECT	GO:0042791~5S class rRNA transcription from RNA polymerase III type 1 promoter	3	2.32558	0.0530039	Q12789, Q9Y5Q9, Q8WUA4	126	3	893	7.0873	1	1	0.985472
GOTERM_BP_DIRECT	GO:0006306~DNA methylation	5	3.87597	0.0548401	Q9H9B1, Q96KQ7, Q6VMQ6, Q9NPF5, Q03164	126	11	893	3.2215	1	1	0.985472
GOTERM_BP_DIRECT	GO:0031647~regulation of protein stability	4	3.10078	0.0612088	O75528, O15164, O75478, Q92830	126	7	893	4.04989	1	1	0.985472
GOTERM_BP_DIRECT	GO:0006367~transcription initiation from RNA polymerase II promoter	9	6.97674	0.0657822	Q6P1X5, Q9HBM6, Q5VWG9, O00268, P49848, Q15542, Q16594, P21675, Q92831	126	32	893	1.9933	1	1	0.985472
GOTERM_BP_DIRECT	GO:0043968~histone H2A acetylation	5	3.87597	0.0735945	Q9Y4A5, Q96L91, Q9H0E9, Q9NPF5, O95619	126	12	893	2.95304	1	1	0.985472
GOTERM_BP_DIRECT	GO:0043967~histone H4 acetylation	6	4.65116	0.0758596	O75528, Q9Y4A5, Q96L91, Q9H0E9, Q9NPF5, O95619	126	17	893	2.5014	1	1	0.985472
GOTERM_BP_DIRECT	GO:0030901~midbrain development	3	2.32558	0.0963675	Q92830, Q9Y5K5, P21675	126	4	893	5.31548	1	1	0.985472
GOTERM_BP_DIRECT	GO:0035948~positive regulation of gluconeogenesis by positive regulation of transcription from RNA polymerase II promoter	3	2.32558	0.0963675	Q92830, Q92831, P61964	126	4	893	5.31548	1	1	0.985472

[truncated: 8 more sheets: ELF1, ELF2, ELF4, ELF1, 2 and 4, MYC, KLF6, HNF4A, KLF8]
