# Supplementary material for: Human transcription factor protein interaction networks
Source: Nat Commun. 2022 Feb 9;13:766. doi: 10.1038/s41467-022-28341-5 (PMC8828895; doi:10.1038/s41467-022-28341-5)
Supplement: Supplementary file 11 — Source data [file 41467_2022_28341_MOESM11_ESM.xlsx]

## Sheet: Sheet1
Figure	Source data
1A	own sheet
1B	no source data
1C	own sheet
1D	table S2
1E	tables S1B and S1C, own sheet
1F	tables S1B and S1C, own sheet
2A	own sheet
2B	own sheet
3A	table S4 and own sheet
3B	own sheets
4 A and B	table S1
4C	western blot as own sheet
4C	luc data as own sheet
4D	table S6
5	input as own sheet, clusters in Table S7
6 A and B	same cytoscape file than in figure 2, Table S1, Table S7
Supplementary Figure	Source data
S1A	own sheet
S1B	tables S1B, S1C, own sheet
S1C	table S1B and own sheet
S1D	RSAT input as own sheet
S2	same cytoscape file than in figure 2
S3	no source data
S4	luc data as own sheet
S5	same cytoscape file than in figure 2, Table S1, Table S7

## Sheet: 1A
domain	own	Lambert	Lambert proportion	%
C2H2 ZF	18	747	0.455766	46
Homeodomain	15	196	0.119585	12
Ets	14	27	0.0164735	2
HMG/Sox	8	30	0.0183038	2
IRF	6	9	0.00549115	1
SMAD	5	9	0.00549115	1
STAT	5	7	0.0042709	0
bHLH	4	108	0.0658938	7
GATA	4	10	0.00610128	1
Nuclear receptor	4	46	0.0280659	3
Forkhead	3	49	0.0298963	3
Homeodomain; Paired box	3	5	0.00305064	0
Rel	3	10	0.00610128	1
TEA	3	4	0.00244051	0
Unknown	3	69	0.0420988	4
bZIP	2	54	0.0329469	3
Paired box	2	4	0.00244051	0
T-box	2	17	0.0103722	1
E2F	1	11	0.00671141	1
Ets; AT hook	1	1	0.00061013	0
GCM	1	2	0.00122026	0
MADS box	1	6	0.00366077	0
Myb/SANT	1	14	0.00854179	1
p53	1	3	0.00183038	0

## Sheet: 1C
interactions	BioID	AP-MS	BOTH				only Bio-ID	Only AP-MS	BOTH
O00712_P08651	TRUE	TRUE	TRUE				6503	1336	200
O00712_Q12857	TRUE	TRUE	TRUE
O00712_Q14938	TRUE	TRUE	TRUE
O15178_Q5VZL5	TRUE	TRUE	TRUE
O43711_Q00059	TRUE	TRUE	TRUE
O43711_Q04837	TRUE	TRUE	TRUE
O43763_P51398	TRUE	TRUE	TRUE
O43763_P82675	TRUE	TRUE	TRUE
O43763_P82930	TRUE	TRUE	TRUE
O43763_Q7L2E3	TRUE	TRUE	TRUE
O43763_Q9Y3D9	TRUE	TRUE	TRUE
O60248_O76021	TRUE	TRUE	TRUE
O60248_O95793	TRUE	TRUE	TRUE
O60248_P42696	TRUE	TRUE	TRUE
O60248_P51398	TRUE	TRUE	TRUE
O60248_P82650	TRUE	TRUE	TRUE
O60248_P82930	TRUE	TRUE	TRUE
O60248_Q14684	TRUE	TRUE	TRUE
O60248_Q92552	TRUE	TRUE	TRUE
O60248_Q92665	TRUE	TRUE	TRUE
O60248_Q96EY7	TRUE	TRUE	TRUE
O60248_Q9BQ39	TRUE	TRUE	TRUE
O60248_Q9BRJ6	TRUE	TRUE	TRUE
O60248_Q9GZR7	TRUE	TRUE	TRUE
O60248_Q9NW13	TRUE	TRUE	TRUE
O60248_Q9NZI8	TRUE	TRUE	TRUE
O60248_Q9Y3D9	TRUE	TRUE	TRUE
O60248_Q9Y676	TRUE	TRUE	TRUE
O75626_P62072	TRUE	TRUE	TRUE
O75626_Q9Y5J7	TRUE	TRUE	TRUE
O95600_P56545	TRUE	TRUE	TRUE
O95600_Q13363	TRUE	TRUE	TRUE
O95600_Q92618	TRUE	TRUE	TRUE
P01100_P05412	TRUE	TRUE	TRUE
P01100_P17535	TRUE	TRUE	TRUE
P01100_Q04837	TRUE	TRUE	TRUE
P01106_P61244	TRUE	TRUE	TRUE
P01106_Q96L91	TRUE	TRUE	TRUE
P01106_Q9Y4A5	TRUE	TRUE	TRUE
P08047_Q04837	TRUE	TRUE	TRUE
P08651_O00712	TRUE	TRUE	TRUE
P08651_Q12857	TRUE	TRUE	TRUE
P08651_Q14938	TRUE	TRUE	TRUE
P10070_Q2M1P5	TRUE	TRUE	TRUE
P10070_Q9UMX1	TRUE	TRUE	TRUE
P10071_Q2M1P5	TRUE	TRUE	TRUE
P10071_Q9UMX1	TRUE	TRUE	TRUE
P11308_Q8TAQ2	TRUE	TRUE	TRUE
P15172_P15884	TRUE	TRUE	TRUE
P15172_P15923	TRUE	TRUE	TRUE
P15172_Q99081	TRUE	TRUE	TRUE
P15976_Q15654	TRUE	TRUE	TRUE
P15976_Q9H2U1	TRUE	TRUE	TRUE
P16220_P34932	TRUE	TRUE	TRUE
P17542_P15884	TRUE	TRUE	TRUE
P17542_P15923	TRUE	TRUE	TRUE
P17542_Q99081	TRUE	TRUE	TRUE
P19838_O00221	TRUE	TRUE	TRUE
P19838_O60271	TRUE	TRUE	TRUE
P19838_P25963	TRUE	TRUE	TRUE
P19838_P35606	TRUE	TRUE	TRUE
P19838_Q00653	TRUE	TRUE	TRUE
P19838_Q01201	TRUE	TRUE	TRUE
P19838_Q04206	TRUE	TRUE	TRUE
P19838_Q04864	TRUE	TRUE	TRUE
P19838_Q15653	TRUE	TRUE	TRUE
P19838_Q8NFZ5	TRUE	TRUE	TRUE
P20823_O95757	TRUE	TRUE	TRUE
P20823_P34932	TRUE	TRUE	TRUE
P20823_P61457	TRUE	TRUE	TRUE
P20823_Q9H0N5	TRUE	TRUE	TRUE
P23769_Q04837	TRUE	TRUE	TRUE
P23771_Q04837	TRUE	TRUE	TRUE
P25490_O15391	TRUE	TRUE	TRUE
P25490_P0C1Z6	TRUE	TRUE	TRUE
P25490_Q04837	TRUE	TRUE	TRUE
P25490_Q6P4R8	TRUE	TRUE	TRUE
P25490_Q6PI98	TRUE	TRUE	TRUE
P25490_Q8NBZ0	TRUE	TRUE	TRUE
P25490_Q96EZ8	TRUE	TRUE	TRUE
P25490_Q9C086	TRUE	TRUE	TRUE
P25490_Q9H981	TRUE	TRUE	TRUE
P25490_Q9H9F9	TRUE	TRUE	TRUE
P25490_Q9ULG1	TRUE	TRUE	TRUE
P25490_Q9Y5K5	TRUE	TRUE	TRUE
P26367_Q04837	TRUE	TRUE	TRUE
P28347_Q04837	TRUE	TRUE	TRUE
P31314_P19784	TRUE	TRUE	TRUE
P31314_Q04837	TRUE	TRUE	TRUE
P35680_P61457	TRUE	TRUE	TRUE
P35680_Q04837	TRUE	TRUE	TRUE
P35711_Q00059	TRUE	TRUE	TRUE
P35711_Q04837	TRUE	TRUE	TRUE
P35711_Q9H3G5	TRUE	TRUE	TRUE
P35712_Q04837	TRUE	TRUE	TRUE
P35712_Q9Y5L4	TRUE	TRUE	TRUE
P41161_Q8NHY2	TRUE	TRUE	TRUE
P41212_Q13114	TRUE	TRUE	TRUE
P41235_P04637	TRUE	TRUE	TRUE
P41235_Q92878	TRUE	TRUE	TRUE
P42224_P40763	TRUE	TRUE	TRUE
P43268_Q8NHY2	TRUE	TRUE	TRUE
P48431_Q04837	TRUE	TRUE	TRUE
P48431_Q7L2E3	TRUE	TRUE	TRUE
P48742_Q86U70	TRUE	TRUE	TRUE
P48742_Q96A47	TRUE	TRUE	TRUE
P48742_Q9BWG4	TRUE	TRUE	TRUE
P48742_Q9BWW4	TRUE	TRUE	TRUE
P50458_Q86U70	TRUE	TRUE	TRUE
P50458_Q9BWW4	TRUE	TRUE	TRUE
P57682_Q00059	TRUE	TRUE	TRUE
P57682_Q04837	TRUE	TRUE	TRUE
P57682_Q9H3G5	TRUE	TRUE	TRUE
Q01094_P06400	TRUE	TRUE	TRUE
Q01094_Q14186	TRUE	TRUE	TRUE
Q02575_P15884	TRUE	TRUE	TRUE
Q02575_P15923	TRUE	TRUE	TRUE
Q02575_Q99081	TRUE	TRUE	TRUE
Q05925_Q04724	TRUE	TRUE	TRUE
Q05925_Q04726	TRUE	TRUE	TRUE
Q05925_Q04727	TRUE	TRUE	TRUE
Q05925_Q08117	TRUE	TRUE	TRUE
Q05925_Q6ZU65	TRUE	TRUE	TRUE
Q12857_O00712	TRUE	TRUE	TRUE
Q12857_P08651	TRUE	TRUE	TRUE
Q12857_Q14938	TRUE	TRUE	TRUE
Q13887_Q9ULX6	TRUE	TRUE	TRUE
Q13952_P23511	TRUE	TRUE	TRUE
Q13952_P25208	TRUE	TRUE	TRUE
Q14938_O00712	TRUE	TRUE	TRUE
Q14938_P08651	TRUE	TRUE	TRUE
Q14938_Q04837	TRUE	TRUE	TRUE
Q14938_Q12857	TRUE	TRUE	TRUE
Q68G74_Q86U70	TRUE	TRUE	TRUE
Q68G74_Q9BWW4	TRUE	TRUE	TRUE
Q969G2_Q86U70	TRUE	TRUE	TRUE
Q969G2_Q96A47	TRUE	TRUE	TRUE
Q969G2_Q9BWW4	TRUE	TRUE	TRUE
Q9BXK1_O95757	TRUE	TRUE	TRUE
Q9BXK1_P49711	TRUE	TRUE	TRUE
Q9BXK1_P82675	TRUE	TRUE	TRUE
Q9BXK1_P83881	TRUE	TRUE	TRUE
Q9BXK1_Q5JTH9	TRUE	TRUE	TRUE
Q9BXK1_Q5T3I0	TRUE	TRUE	TRUE
Q9BXK1_Q9BYN8	TRUE	TRUE	TRUE
Q9BXK1_Q9BZE4	TRUE	TRUE	TRUE
Q9BXK1_Q9GZR7	TRUE	TRUE	TRUE
Q9BXK1_Q9NVP1	TRUE	TRUE	TRUE
Q9BXK1_Q9UNX3	TRUE	TRUE	TRUE
Q9BXK1_Q9Y3C1	TRUE	TRUE	TRUE
Q9BXK1_Q9Y4W2	TRUE	TRUE	TRUE
Q9BZB8_O00425	TRUE	TRUE	TRUE
Q9BZB8_P34932	TRUE	TRUE	TRUE
Q9BZB8_Q14671	TRUE	TRUE	TRUE
Q9BZB8_Q7Z2W4	TRUE	TRUE	TRUE
Q9BZB8_Q92900	TRUE	TRUE	TRUE
Q9BZB8_Q9HCE1	TRUE	TRUE	TRUE
Q9BZB8_Q9NZI8	TRUE	TRUE	TRUE
Q9BZB8_Q9Y6M1	TRUE	TRUE	TRUE
Q9C009_Q04726	TRUE	TRUE	TRUE
Q9UBR4_Q86U70	TRUE	TRUE	TRUE
Q9UBR4_Q96A47	TRUE	TRUE	TRUE
Q9UBR4_Q9BWG4	TRUE	TRUE	TRUE
Q9UBR4_Q9BWW4	TRUE	TRUE	TRUE
Q9UIH9_P82675	TRUE	TRUE	TRUE
Q9UIH9_Q969Q0	TRUE	TRUE	TRUE
Q9UIH9_Q99848	TRUE	TRUE	TRUE
Q9UIH9_Q9GZR7	TRUE	TRUE	TRUE
Q9UIH9_Q9Y3C1	TRUE	TRUE	TRUE
Q9UKW6_Q04837	TRUE	TRUE	TRUE
Q9UPM6_P81877	TRUE	TRUE	TRUE
Q9UPM6_Q86U70	TRUE	TRUE	TRUE
Q9UPM6_Q9BWG4	TRUE	TRUE	TRUE
Q9UPM6_Q9BWW4	TRUE	TRUE	TRUE
Q9Y4X4_O60783	TRUE	TRUE	TRUE
Q9Y4X4_O95793	TRUE	TRUE	TRUE
Q9Y4X4_P51398	TRUE	TRUE	TRUE
Q9Y4X4_P82650	TRUE	TRUE	TRUE
Q9Y4X4_P82663	TRUE	TRUE	TRUE
Q9Y4X4_P82673	TRUE	TRUE	TRUE
Q9Y4X4_P82675	TRUE	TRUE	TRUE
Q9Y4X4_P82912	TRUE	TRUE	TRUE
Q9Y4X4_P82914	TRUE	TRUE	TRUE
Q9Y4X4_P82930	TRUE	TRUE	TRUE
Q9Y4X4_P82933	TRUE	TRUE	TRUE
Q9Y4X4_Q7L2E3	TRUE	TRUE	TRUE
Q9Y4X4_Q8NCR0	TRUE	TRUE	TRUE
Q9Y4X4_Q92552	TRUE	TRUE	TRUE
Q9Y4X4_Q92665	TRUE	TRUE	TRUE
Q9Y4X4_Q96EL2	TRUE	TRUE	TRUE
Q9Y4X4_Q96EY7	TRUE	TRUE	TRUE
Q9Y4X4_Q9BYN8	TRUE	TRUE	TRUE
Q9Y4X4_Q9GZR7	TRUE	TRUE	TRUE
Q9Y4X4_Q9H3G5	TRUE	TRUE	TRUE
Q9Y4X4_Q9Y2R9	TRUE	TRUE	TRUE
Q9Y4X4_Q9Y399	TRUE	TRUE	TRUE
Q9Y4X4_Q9Y3B7	TRUE	TRUE	TRUE
Q9Y4X4_Q9Y3D3	TRUE	TRUE	TRUE
Q9Y4X4_Q9Y3D9	TRUE	TRUE	TRUE
Q9Y603_P41212	TRUE	TRUE	TRUE
O00712_O00512	TRUE	FALSE	FALSE
O00712_O14497	TRUE	FALSE	FALSE
O00712_O14686	TRUE	FALSE	FALSE
O00712_O15014	TRUE	FALSE	FALSE
O00712_O15550	TRUE	FALSE	FALSE
O00712_O60907	TRUE	FALSE	FALSE
O00712_O75376	TRUE	FALSE	FALSE
O00712_P0C7T5	TRUE	FALSE	FALSE
O00712_P13056	TRUE	FALSE	FALSE
O00712_P15822	TRUE	FALSE	FALSE
O00712_P51531	TRUE	FALSE	FALSE
O00712_P54253	TRUE	FALSE	FALSE
O00712_P55317	TRUE	FALSE	FALSE
O00712_Q04724	TRUE	FALSE	FALSE
O00712_Q04726	TRUE	FALSE	FALSE
O00712_Q04837	TRUE	FALSE	FALSE
O00712_Q08117	TRUE	FALSE	FALSE
O00712_Q12824	TRUE	FALSE	FALSE
O00712_Q12948	TRUE	FALSE	FALSE
O00712_Q13129	TRUE	FALSE	FALSE
O00712_Q14687	TRUE	FALSE	FALSE
O00712_Q6PJG2	TRUE	FALSE	FALSE
O00712_Q6W2J9	TRUE	FALSE	FALSE
O00712_Q6ZW49	TRUE	FALSE	FALSE
O00712_Q7Z5L9	TRUE	FALSE	FALSE
O00712_Q86U70	TRUE	FALSE	FALSE
O00712_Q8IU81	TRUE	FALSE	FALSE
O00712_Q8IVH2	TRUE	FALSE	FALSE
O00712_Q8IVW6	TRUE	FALSE	FALSE
O00712_Q8NEZ4	TRUE	FALSE	FALSE
O00712_Q8NFD5	TRUE	FALSE	FALSE
O00712_Q8NHM5	TRUE	FALSE	FALSE
O00712_Q8WUZ0	TRUE	FALSE	FALSE
O00712_Q92585	TRUE	FALSE	FALSE
O00712_Q92782	TRUE	FALSE	FALSE
O00712_Q92785	TRUE	FALSE	FALSE
O00712_Q92793	TRUE	FALSE	FALSE
O00712_Q92925	TRUE	FALSE	FALSE
O00712_Q96GM5	TRUE	FALSE	FALSE
O00712_Q96RK0	TRUE	FALSE	FALSE
O00712_Q99856	TRUE	FALSE	FALSE
O00712_Q9BSM1	TRUE	FALSE	FALSE
O00712_Q9BTK6	TRUE	FALSE	FALSE
O00712_Q9BWW4	TRUE	FALSE	FALSE
O00712_Q9BZK7	TRUE	FALSE	FALSE
O00712_Q9C005	TRUE	FALSE	FALSE
O00712_Q9H147	TRUE	FALSE	FALSE
O00712_Q9H2Z4	TRUE	FALSE	FALSE
O00712_Q9H334	TRUE	FALSE	FALSE
O00712_Q9H582	TRUE	FALSE	FALSE
O00712_Q9H9B1	TRUE	FALSE	FALSE
O00712_Q9HAH7	TRUE	FALSE	FALSE
O00712_Q9NP66	TRUE	FALSE	FALSE
O00712_Q9P0W2	TRUE	FALSE	FALSE
O00712_Q9P2K3	TRUE	FALSE	FALSE
O00712_Q9UHF7	TRUE	FALSE	FALSE
O00712_Q9UKL0	TRUE	FALSE	FALSE
O00712_Q9ULD9	TRUE	FALSE	FALSE
O00712_Q9ULL5	TRUE	FALSE	FALSE
O00712_Q9UPW6	TRUE	FALSE	FALSE
O00712_Q9UQR1	TRUE	FALSE	FALSE
O00712_Q9Y2X9	TRUE	FALSE	FALSE
O00712_Q9Y618	TRUE	FALSE	FALSE
O00712_Q9Y6Q9	TRUE	FALSE	FALSE
O00712_SH-TAG	TRUE	FALSE	FALSE
O15178_O00512	TRUE	FALSE	FALSE
O15178_O00712	TRUE	FALSE	FALSE
O15178_O14497	TRUE	FALSE	FALSE
O15178_O14686	TRUE	FALSE	FALSE
O15178_O15014	TRUE	FALSE	FALSE
O15178_O15090	TRUE	FALSE	FALSE
O15178_O15164	TRUE	FALSE	FALSE
O15178_O15379	TRUE	FALSE	FALSE
O15178_O15550	TRUE	FALSE	FALSE
O15178_O60315	TRUE	FALSE	FALSE
O15178_O60341	TRUE	FALSE	FALSE
O15178_O60907	TRUE	FALSE	FALSE
O15178_O75177	TRUE	FALSE	FALSE
O15178_O75376	TRUE	FALSE	FALSE
O15178_O95785	TRUE	FALSE	FALSE
O15178_P0C7T5	TRUE	FALSE	FALSE
O15178_P13056	TRUE	FALSE	FALSE
O15178_P15822	TRUE	FALSE	FALSE
O15178_P39880	TRUE	FALSE	FALSE
O15178_P46937	TRUE	FALSE	FALSE
O15178_P50219	TRUE	FALSE	FALSE
O15178_P51531	TRUE	FALSE	FALSE
O15178_P51532	TRUE	FALSE	FALSE
O15178_P54253	TRUE	FALSE	FALSE
O15178_P54259	TRUE	FALSE	FALSE
O15178_P61962	TRUE	FALSE	FALSE
O15178_P63208	TRUE	FALSE	FALSE
O15178_P81877	TRUE	FALSE	FALSE
O15178_Q01826	TRUE	FALSE	FALSE
O15178_Q04724	TRUE	FALSE	FALSE
O15178_Q04726	TRUE	FALSE	FALSE
O15178_Q04727	TRUE	FALSE	FALSE
O15178_Q06587	TRUE	FALSE	FALSE
O15178_Q08117	TRUE	FALSE	FALSE
O15178_Q09472	TRUE	FALSE	FALSE
O15178_Q12824	TRUE	FALSE	FALSE
O15178_Q12857	TRUE	FALSE	FALSE
O15178_Q12948	TRUE	FALSE	FALSE
O15178_Q13227	TRUE	FALSE	FALSE
O15178_Q14686	TRUE	FALSE	FALSE
O15178_Q14687	TRUE	FALSE	FALSE
O15178_Q15291	TRUE	FALSE	FALSE
O15178_Q15532	TRUE	FALSE	FALSE
O15178_Q15596	TRUE	FALSE	FALSE
O15178_Q2KHR3	TRUE	FALSE	FALSE
O15178_Q4LE39	TRUE	FALSE	FALSE
O15178_Q4VC05	TRUE	FALSE	FALSE
O15178_Q5PSV4	TRUE	FALSE	FALSE
O15178_Q6KC79	TRUE	FALSE	FALSE
O15178_Q6NUN9	TRUE	FALSE	FALSE
O15178_Q6PJG2	TRUE	FALSE	FALSE
O15178_Q6W2J9	TRUE	FALSE	FALSE
O15178_Q6ZW49	TRUE	FALSE	FALSE
O15178_Q7Z3K3	TRUE	FALSE	FALSE
O15178_Q7Z5L9	TRUE	FALSE	FALSE
O15178_Q86U70	TRUE	FALSE	FALSE
O15178_Q86UP3	TRUE	FALSE	FALSE
O15178_Q8IX12	TRUE	FALSE	FALSE
O15178_Q8IX15	TRUE	FALSE	FALSE
O15178_Q8IY57	TRUE	FALSE	FALSE
O15178_Q8N488	TRUE	FALSE	FALSE
O15178_Q8NEZ4	TRUE	FALSE	FALSE
O15178_Q8NFD5	TRUE	FALSE	FALSE
O15178_Q8NHM5	TRUE	FALSE	FALSE
O15178_Q8TAQ2	TRUE	FALSE	FALSE
O15178_Q8TE76	TRUE	FALSE	FALSE
O15178_Q8TEK3	TRUE	FALSE	FALSE
O15178_Q8WUZ0	TRUE	FALSE	FALSE
O15178_Q92585	TRUE	FALSE	FALSE
O15178_Q92782	TRUE	FALSE	FALSE
O15178_Q92785	TRUE	FALSE	FALSE
O15178_Q92793	TRUE	FALSE	FALSE
O15178_Q92922	TRUE	FALSE	FALSE
O15178_Q92925	TRUE	FALSE	FALSE
O15178_Q96G25	TRUE	FALSE	FALSE
O15178_Q96GM5	TRUE	FALSE	FALSE
O15178_Q96KQ7	TRUE	FALSE	FALSE
O15178_Q96RK0	TRUE	FALSE	FALSE
O15178_Q96T58	TRUE	FALSE	FALSE
O15178_Q99856	TRUE	FALSE	FALSE
O15178_Q9BQE9	TRUE	FALSE	FALSE
O15178_Q9BSM1	TRUE	FALSE	FALSE
O15178_Q9BTK6	TRUE	FALSE	FALSE
O15178_Q9BWW4	TRUE	FALSE	FALSE
O15178_Q9H0E3	TRUE	FALSE	FALSE
O15178_Q9H160	TRUE	FALSE	FALSE
O15178_Q9H334	TRUE	FALSE	FALSE
O15178_Q9H582	TRUE	FALSE	FALSE
O15178_Q9H7S9	TRUE	FALSE	FALSE
O15178_Q9HAH7	TRUE	FALSE	FALSE
O15178_Q9HCM7	TRUE	FALSE	FALSE
O15178_Q9NP50	TRUE	FALSE	FALSE
O15178_Q9NP66	TRUE	FALSE	FALSE
O15178_Q9NQB0	TRUE	FALSE	FALSE
O15178_Q9P0W2	TRUE	FALSE	FALSE
O15178_Q9P2D1	TRUE	FALSE	FALSE
O15178_Q9P2K3	TRUE	FALSE	FALSE
O15178_Q9UGU0	TRUE	FALSE	FALSE
O15178_Q9UHF7	TRUE	FALSE	FALSE
O15178_Q9UIU6	TRUE	FALSE	FALSE
O15178_Q9UK53	TRUE	FALSE	FALSE
O15178_Q9UKL0	TRUE	FALSE	FALSE
O15178_Q9ULD9	TRUE	FALSE	FALSE
O15178_Q9ULL5	TRUE	FALSE	FALSE
O15178_Q9UPW6	TRUE	FALSE	FALSE
O15178_Q9UQR1	TRUE	FALSE	FALSE
O15178_Q9Y2X9	TRUE	FALSE	FALSE
O15178_Q9Y5A6	TRUE	FALSE	FALSE
O15178_Q9Y618	TRUE	FALSE	FALSE
O15178_Q9Y6Q9	TRUE	FALSE	FALSE
O43474_O00512	TRUE	FALSE	FALSE
O43474_O14497	TRUE	FALSE	FALSE
O43474_O14686	TRUE	FALSE	FALSE
O43474_O15550	TRUE	FALSE	FALSE
O43474_O60315	TRUE	FALSE	FALSE
O43474_P15822	TRUE	FALSE	FALSE
O43474_P51531	TRUE	FALSE	FALSE
O43474_Q04724	TRUE	FALSE	FALSE
O43474_Q09472	TRUE	FALSE	FALSE
O43474_Q12857	TRUE	FALSE	FALSE
O43474_Q13948	TRUE	FALSE	FALSE
O43474_Q4VC05	TRUE	FALSE	FALSE
O43474_Q6ZW49	TRUE	FALSE	FALSE
O43474_Q8NEZ4	TRUE	FALSE	FALSE
O43474_Q8NFD5	TRUE	FALSE	FALSE
O43474_Q8NHM5	TRUE	FALSE	FALSE
O43474_Q92618	TRUE	FALSE	FALSE
O43474_Q92782	TRUE	FALSE	FALSE
O43474_Q92785	TRUE	FALSE	FALSE
O43474_Q92793	TRUE	FALSE	FALSE
O43474_Q92925	TRUE	FALSE	FALSE
O43474_Q9Y2X9	TRUE	FALSE	FALSE
O43474_Q9Y6Q9	TRUE	FALSE	FALSE
O43711_O00512	TRUE	FALSE	FALSE
O43711_O00712	TRUE	FALSE	FALSE
O43711_O14497	TRUE	FALSE	FALSE
O43711_O14686	TRUE	FALSE	FALSE
O43711_O15014	TRUE	FALSE	FALSE
O43711_O15164	TRUE	FALSE	FALSE
O43711_O15235	TRUE	FALSE	FALSE
O43711_O15379	TRUE	FALSE	FALSE
O43711_O15550	TRUE	FALSE	FALSE
O43711_O43248	TRUE	FALSE	FALSE
O43711_O60907	TRUE	FALSE	FALSE
O43711_O75376	TRUE	FALSE	FALSE
O43711_O76094	TRUE	FALSE	FALSE
O43711_O95478	TRUE	FALSE	FALSE
O43711_O95785	TRUE	FALSE	FALSE
O43711_P08651	TRUE	FALSE	FALSE
O43711_P0C7T5	TRUE	FALSE	FALSE
O43711_P13056	TRUE	FALSE	FALSE
O43711_P14859	TRUE	FALSE	FALSE
O43711_P15822	TRUE	FALSE	FALSE
O43711_P17482	TRUE	FALSE	FALSE
O43711_P19532	TRUE	FALSE	FALSE
O43711_P19784	TRUE	FALSE	FALSE
O43711_P31274	TRUE	FALSE	FALSE
O43711_P39880	TRUE	FALSE	FALSE
O43711_P42696	TRUE	FALSE	FALSE
O43711_P50219	TRUE	FALSE	FALSE
O43711_P51398	TRUE	FALSE	FALSE
O43711_P51531	TRUE	FALSE	FALSE
O43711_P52952	TRUE	FALSE	FALSE
O43711_P61962	TRUE	FALSE	FALSE
O43711_P61964	TRUE	FALSE	FALSE
O43711_P78337	TRUE	FALSE	FALSE
O43711_P82650	TRUE	FALSE	FALSE
O43711_P82673	TRUE	FALSE	FALSE
O43711_P82675	TRUE	FALSE	FALSE
O43711_P82933	TRUE	FALSE	FALSE
O43711_P85037	TRUE	FALSE	FALSE
O43711_Q01826	TRUE	FALSE	FALSE
O43711_Q04724	TRUE	FALSE	FALSE
O43711_Q04726	TRUE	FALSE	FALSE
O43711_Q04727	TRUE	FALSE	FALSE
O43711_Q06587	TRUE	FALSE	FALSE
O43711_Q08117	TRUE	FALSE	FALSE
O43711_Q09472	TRUE	FALSE	FALSE
O43711_Q12857	TRUE	FALSE	FALSE
O43711_Q12948	TRUE	FALSE	FALSE
O43711_Q13610	TRUE	FALSE	FALSE
O43711_Q14683	TRUE	FALSE	FALSE
O43711_Q14686	TRUE	FALSE	FALSE
O43711_Q14687	TRUE	FALSE	FALSE
O43711_Q15596	TRUE	FALSE	FALSE
O43711_Q15911	TRUE	FALSE	FALSE
O43711_Q2KHR3	TRUE	FALSE	FALSE
O43711_Q49A26	TRUE	FALSE	FALSE
O43711_Q4LE39	TRUE	FALSE	FALSE
O43711_Q5PSV4	TRUE	FALSE	FALSE
O43711_Q68CP9	TRUE	FALSE	FALSE
O43711_Q6KC79	TRUE	FALSE	FALSE
O43711_Q6N021	TRUE	FALSE	FALSE
O43711_Q6PJG2	TRUE	FALSE	FALSE
O43711_Q6W2J9	TRUE	FALSE	FALSE
O43711_Q6ZRI6	TRUE	FALSE	FALSE
O43711_Q6ZW49	TRUE	FALSE	FALSE
O43711_Q7L2E3	TRUE	FALSE	FALSE
O43711_Q7Z3K3	TRUE	FALSE	FALSE
O43711_Q86SE9	TRUE	FALSE	FALSE
O43711_Q86U70	TRUE	FALSE	FALSE
O43711_Q86U86	TRUE	FALSE	FALSE
O43711_Q86UP3	TRUE	FALSE	FALSE
O43711_Q86UU0	TRUE	FALSE	FALSE
O43711_Q86XN7	TRUE	FALSE	FALSE
O43711_Q8IVH2	TRUE	FALSE	FALSE
O43711_Q8IVW6	TRUE	FALSE	FALSE
O43711_Q8IX15	TRUE	FALSE	FALSE
O43711_Q8NEZ4	TRUE	FALSE	FALSE
O43711_Q8NF64	TRUE	FALSE	FALSE
O43711_Q8NFD5	TRUE	FALSE	FALSE
O43711_Q8NHM5	TRUE	FALSE	FALSE
O43711_Q8TD26	TRUE	FALSE	FALSE
O43711_Q8TE76	TRUE	FALSE	FALSE
O43711_Q92552	TRUE	FALSE	FALSE
O43711_Q92585	TRUE	FALSE	FALSE
O43711_Q92782	TRUE	FALSE	FALSE
O43711_Q92785	TRUE	FALSE	FALSE
O43711_Q969R5	TRUE	FALSE	FALSE
O43711_Q96F45	TRUE	FALSE	FALSE
O43711_Q96GM5	TRUE	FALSE	FALSE
O43711_Q96KQ7	TRUE	FALSE	FALSE
O43711_Q96ME7	TRUE	FALSE	FALSE
O43711_Q96RK0	TRUE	FALSE	FALSE
O43711_Q99848	TRUE	FALSE	FALSE
O43711_Q99856	TRUE	FALSE	FALSE
O43711_Q9BQ39	TRUE	FALSE	FALSE
O43711_Q9BRQ0	TRUE	FALSE	FALSE
O43711_Q9BSM1	TRUE	FALSE	FALSE
O43711_Q9BWW4	TRUE	FALSE	FALSE
O43711_Q9BYN8	TRUE	FALSE	FALSE
O43711_Q9BZE4	TRUE	FALSE	FALSE
O43711_Q9BZK7	TRUE	FALSE	FALSE
O43711_Q9GZR7	TRUE	FALSE	FALSE
O43711_Q9H147	TRUE	FALSE	FALSE
O43711_Q9H334	TRUE	FALSE	FALSE
O43711_Q9H3G5	TRUE	FALSE	FALSE
O43711_Q9H582	TRUE	FALSE	FALSE
O43711_Q9H7L9	TRUE	FALSE	FALSE
O43711_Q9H7S9	TRUE	FALSE	FALSE
O43711_Q9H9B1	TRUE	FALSE	FALSE
O43711_Q9HAH7	TRUE	FALSE	FALSE
O43711_Q9HCM7	TRUE	FALSE	FALSE
O43711_Q9NP50	TRUE	FALSE	FALSE
O43711_Q9NP66	TRUE	FALSE	FALSE
O43711_Q9NPI1	TRUE	FALSE	FALSE
O43711_Q9NQ55	TRUE	FALSE	FALSE
O43711_Q9NQB0	TRUE	FALSE	FALSE
O43711_Q9NSC2	TRUE	FALSE	FALSE
O43711_Q9NW13	TRUE	FALSE	FALSE
O43711_Q9NY93	TRUE	FALSE	FALSE
O43711_Q9NZM5	TRUE	FALSE	FALSE
O43711_Q9P2D1	TRUE	FALSE	FALSE
O43711_Q9P2K3	TRUE	FALSE	FALSE
O43711_Q9P2R6	TRUE	FALSE	FALSE
O43711_Q9UGU0	TRUE	FALSE	FALSE
O43711_Q9UHF7	TRUE	FALSE	FALSE
O43711_Q9UKL0	TRUE	FALSE	FALSE
O43711_Q9ULD9	TRUE	FALSE	FALSE
O43711_Q9ULL5	TRUE	FALSE	FALSE
O43711_Q9UPW6	TRUE	FALSE	FALSE
O43711_Q9Y2X9	TRUE	FALSE	FALSE
O43711_Q9Y3B7	TRUE	FALSE	FALSE
O43711_Q9Y3B9	TRUE	FALSE	FALSE
O43711_Q9Y3C1	TRUE	FALSE	FALSE
O43711_Q9Y3D9	TRUE	FALSE	FALSE
O43711_Q9Y618	TRUE	FALSE	FALSE
O43711_Q9Y676	TRUE	FALSE	FALSE
O43711_Q9Y6Q9	TRUE	FALSE	FALSE
O43763_O00425	TRUE	FALSE	FALSE
O43763_O00512	TRUE	FALSE	FALSE
O43763_O00712	TRUE	FALSE	FALSE
O43763_O14497	TRUE	FALSE	FALSE
O43763_O14686	TRUE	FALSE	FALSE
O43763_O15014	TRUE	FALSE	FALSE
O43763_O60907	TRUE	FALSE	FALSE
O43763_O75376	TRUE	FALSE	FALSE
O43763_O75683	TRUE	FALSE	FALSE
O43763_O75925	TRUE	FALSE	FALSE
O43763_O76094	TRUE	FALSE	FALSE
O43763_O95785	TRUE	FALSE	FALSE
O43763_P0C7T5	TRUE	FALSE	FALSE
O43763_P12755	TRUE	FALSE	FALSE
O43763_P13056	TRUE	FALSE	FALSE
O43763_P19784	TRUE	FALSE	FALSE
O43763_P39880	TRUE	FALSE	FALSE
O43763_P42696	TRUE	FALSE	FALSE
O43763_P46087	TRUE	FALSE	FALSE
O43763_P50219	TRUE	FALSE	FALSE
O43763_P61962	TRUE	FALSE	FALSE
O43763_P82650	TRUE	FALSE	FALSE
O43763_P82664	TRUE	FALSE	FALSE
O43763_P82673	TRUE	FALSE	FALSE
O43763_P82933	TRUE	FALSE	FALSE
O43763_Q01826	TRUE	FALSE	FALSE
O43763_Q04724	TRUE	FALSE	FALSE
O43763_Q04726	TRUE	FALSE	FALSE
O43763_Q04727	TRUE	FALSE	FALSE
O43763_Q08117	TRUE	FALSE	FALSE
O43763_Q12789	TRUE	FALSE	FALSE
O43763_Q12857	TRUE	FALSE	FALSE
O43763_Q13601	TRUE	FALSE	FALSE
O43763_Q13610	TRUE	FALSE	FALSE
O43763_Q14684	TRUE	FALSE	FALSE
O43763_Q14687	TRUE	FALSE	FALSE
O43763_Q14690	TRUE	FALSE	FALSE
O43763_Q15397	TRUE	FALSE	FALSE
O43763_Q15911	TRUE	FALSE	FALSE
O43763_Q4VC05	TRUE	FALSE	FALSE
O43763_Q5JTH9	TRUE	FALSE	FALSE
O43763_Q6KC79	TRUE	FALSE	FALSE
O43763_Q6PJG2	TRUE	FALSE	FALSE
O43763_Q6W2J9	TRUE	FALSE	FALSE
O43763_Q6ZW49	TRUE	FALSE	FALSE
O43763_Q86SE9	TRUE	FALSE	FALSE
O43763_Q86U70	TRUE	FALSE	FALSE
O43763_Q86U86	TRUE	FALSE	FALSE
O43763_Q8IVH2	TRUE	FALSE	FALSE
O43763_Q8IY37	TRUE	FALSE	FALSE
O43763_Q8N9T8	TRUE	FALSE	FALSE
O43763_Q8NEZ4	TRUE	FALSE	FALSE
O43763_Q8NFD5	TRUE	FALSE	FALSE
O43763_Q8NHM5	TRUE	FALSE	FALSE
O43763_Q8TD26	TRUE	FALSE	FALSE
O43763_Q8TDD1	TRUE	FALSE	FALSE
O43763_Q92552	TRUE	FALSE	FALSE
O43763_Q92665	TRUE	FALSE	FALSE
O43763_Q92782	TRUE	FALSE	FALSE
O43763_Q92785	TRUE	FALSE	FALSE
O43763_Q96EY7	TRUE	FALSE	FALSE
O43763_Q96GQ7	TRUE	FALSE	FALSE
O43763_Q96KQ7	TRUE	FALSE	FALSE
O43763_Q96ME7	TRUE	FALSE	FALSE
O43763_Q96RK0	TRUE	FALSE	FALSE
O43763_Q99856	TRUE	FALSE	FALSE
O43763_Q9BQ39	TRUE	FALSE	FALSE
O43763_Q9BRJ6	TRUE	FALSE	FALSE
O43763_Q9BRQ0	TRUE	FALSE	FALSE
O43763_Q9BYN8	TRUE	FALSE	FALSE
O43763_Q9GZR7	TRUE	FALSE	FALSE
O43763_Q9H147	TRUE	FALSE	FALSE
O43763_Q9H582	TRUE	FALSE	FALSE
O43763_Q9H6F5	TRUE	FALSE	FALSE
O43763_Q9H9B1	TRUE	FALSE	FALSE
O43763_Q9HAH7	TRUE	FALSE	FALSE
O43763_Q9HCE1	TRUE	FALSE	FALSE
O43763_Q9HCM7	TRUE	FALSE	FALSE
O43763_Q9NP66	TRUE	FALSE	FALSE
O43763_Q9NQ55	TRUE	FALSE	FALSE
O43763_Q9NVP1	TRUE	FALSE	FALSE
O43763_Q9NW13	TRUE	FALSE	FALSE
O43763_Q9NY93	TRUE	FALSE	FALSE
O43763_Q9NZM5	TRUE	FALSE	FALSE
O43763_Q9P0W2	TRUE	FALSE	FALSE
O43763_Q9P2D1	TRUE	FALSE	FALSE
O43763_Q9UGU0	TRUE	FALSE	FALSE
O43763_Q9UKD2	TRUE	FALSE	FALSE
O43763_Q9ULL5	TRUE	FALSE	FALSE
O43763_Q9UPW6	TRUE	FALSE	FALSE
O43763_Q9Y2Q9	TRUE	FALSE	FALSE
O43763_Q9Y2R9	TRUE	FALSE	FALSE
O43763_Q9Y2X9	TRUE	FALSE	FALSE
O43763_Q9Y3B9	TRUE	FALSE	FALSE
O43763_Q9Y3D3	TRUE	FALSE	FALSE
O43763_Q9Y618	TRUE	FALSE	FALSE
O43763_Q9Y676	TRUE	FALSE	FALSE
O60248_A6NHR9	TRUE	FALSE	FALSE
O60248_O00512	TRUE	FALSE	FALSE
O60248_O00712	TRUE	FALSE	FALSE
O60248_O14497	TRUE	FALSE	FALSE
O60248_O14686	TRUE	FALSE	FALSE
O60248_O15014	TRUE	FALSE	FALSE
O60248_O15550	TRUE	FALSE	FALSE
O60248_O75461	TRUE	FALSE	FALSE
O60248_O76094	TRUE	FALSE	FALSE
O60248_O95677	TRUE	FALSE	FALSE
O60248_O95785	TRUE	FALSE	FALSE
O60248_P0C7T5	TRUE	FALSE	FALSE
O60248_P13056	TRUE	FALSE	FALSE
O60248_P14859	TRUE	FALSE	FALSE
O60248_P17482	TRUE	FALSE	FALSE
O60248_P39880	TRUE	FALSE	FALSE
O60248_P50219	TRUE	FALSE	FALSE
O60248_P56537	TRUE	FALSE	FALSE
O60248_P85037	TRUE	FALSE	FALSE
O60248_Q01543	TRUE	FALSE	FALSE
O60248_Q01664	TRUE	FALSE	FALSE
O60248_Q01826	TRUE	FALSE	FALSE
O60248_Q04724	TRUE	FALSE	FALSE
O60248_Q04726	TRUE	FALSE	FALSE
O60248_Q08117	TRUE	FALSE	FALSE
O60248_Q09472	TRUE	FALSE	FALSE
O60248_Q12857	TRUE	FALSE	FALSE
O60248_Q12948	TRUE	FALSE	FALSE
O60248_Q13227	TRUE	FALSE	FALSE
O60248_Q13601	TRUE	FALSE	FALSE
O60248_Q13948	TRUE	FALSE	FALSE
O60248_Q14687	TRUE	FALSE	FALSE
O60248_Q14690	TRUE	FALSE	FALSE
O60248_Q15596	TRUE	FALSE	FALSE
O60248_Q4VC05	TRUE	FALSE	FALSE
O60248_Q68CP9	TRUE	FALSE	FALSE
O60248_Q6W2J9	TRUE	FALSE	FALSE
O60248_Q6ZW49	TRUE	FALSE	FALSE
O60248_Q7Z2T5	TRUE	FALSE	FALSE
O60248_Q86U70	TRUE	FALSE	FALSE
O60248_Q86U86	TRUE	FALSE	FALSE
O60248_Q8IVH2	TRUE	FALSE	FALSE
O60248_Q8N9T8	TRUE	FALSE	FALSE
O60248_Q8NF64	TRUE	FALSE	FALSE
O60248_Q8NFD5	TRUE	FALSE	FALSE
O60248_Q8TDI0	TRUE	FALSE	FALSE
O60248_Q92782	TRUE	FALSE	FALSE
O60248_Q92785	TRUE	FALSE	FALSE
O60248_Q969J2	TRUE	FALSE	FALSE
O60248_Q96GQ7	TRUE	FALSE	FALSE
O60248_Q96KQ7	TRUE	FALSE	FALSE
O60248_Q96RK0	TRUE	FALSE	FALSE
O60248_Q9BW19	TRUE	FALSE	FALSE
O60248_Q9BWW4	TRUE	FALSE	FALSE
O60248_Q9H147	TRUE	FALSE	FALSE
O60248_Q9H334	TRUE	FALSE	FALSE
O60248_Q9H582	TRUE	FALSE	FALSE
O60248_Q9H7S9	TRUE	FALSE	FALSE
O60248_Q9H9B1	TRUE	FALSE	FALSE
O60248_Q9NP66	TRUE	FALSE	FALSE
O60248_Q9NQ55	TRUE	FALSE	FALSE
O60248_Q9NR56	TRUE	FALSE	FALSE
O60248_Q9NY93	TRUE	FALSE	FALSE
O60248_Q9NZM5	TRUE	FALSE	FALSE
O60248_Q9UHF7	TRUE	FALSE	FALSE
O60248_Q9UIU6	TRUE	FALSE	FALSE
O60248_Q9UKD2	TRUE	FALSE	FALSE
O60248_Q9ULD9	TRUE	FALSE	FALSE
O60248_Q9ULL5	TRUE	FALSE	FALSE
O60248_Q9UPW6	TRUE	FALSE	FALSE
O60248_Q9Y2X9	TRUE	FALSE	FALSE
O60248_Q9Y3B7	TRUE	FALSE	FALSE
O60248_Q9Y3D3	TRUE	FALSE	FALSE
O60248_Q9Y618	TRUE	FALSE	FALSE
O60248_Q9Y6Q9	TRUE	FALSE	FALSE
O60248_Q9Y6X8	TRUE	FALSE	FALSE
O75626_O15014	TRUE	FALSE	FALSE
O75626_O60907	TRUE	FALSE	FALSE
O75626_O75376	TRUE	FALSE	FALSE
O75626_P05166	TRUE	FALSE	FALSE
O75626_P0C7T5	TRUE	FALSE	FALSE
O75626_Q04724	TRUE	FALSE	FALSE
O75626_Q04726	TRUE	FALSE	FALSE
O75626_Q04727	TRUE	FALSE	FALSE
O75626_Q04837	TRUE	FALSE	FALSE
O75626_Q08117	TRUE	FALSE	FALSE
O75626_Q12857	TRUE	FALSE	FALSE
O75626_Q14687	TRUE	FALSE	FALSE
O75626_Q6W2J9	TRUE	FALSE	FALSE
O75626_Q86SE9	TRUE	FALSE	FALSE
O75626_Q86UP3	TRUE	FALSE	FALSE
O75626_Q8NHM5	TRUE	FALSE	FALSE
O75626_Q96F45	TRUE	FALSE	FALSE
O75626_Q96RK0	TRUE	FALSE	FALSE
O75626_Q9BSM1	TRUE	FALSE	FALSE
O75626_Q9H334	TRUE	FALSE	FALSE
O75626_Q9H7S9	TRUE	FALSE	FALSE
O75626_Q9HCM7	TRUE	FALSE	FALSE
O75626_Q9NP66	TRUE	FALSE	FALSE
O75626_Q9NQB0	TRUE	FALSE	FALSE
O75626_Q9NQP4	TRUE	FALSE	FALSE
O75626_Q9P0W2	TRUE	FALSE	FALSE
O75626_Q9P2K3	TRUE	FALSE	FALSE
O75626_Q9UHF7	TRUE	FALSE	FALSE
O75626_Q9UKL0	TRUE	FALSE	FALSE
O75626_Q9ULD9	TRUE	FALSE	FALSE
O75626_Q9Y4B4	TRUE	FALSE	FALSE
O75626_Q9Y5L4	TRUE	FALSE	FALSE
O75626_Q9Y618	TRUE	FALSE	FALSE
O95600_A6NNY8	TRUE	FALSE	FALSE
O95600_O00268	TRUE	FALSE	FALSE
O95600_O14686	TRUE	FALSE	FALSE
O95600_O15014	TRUE	FALSE	FALSE
O95600_O15047	TRUE	FALSE	FALSE
O95600_O15164	TRUE	FALSE	FALSE
O95600_O43829	TRUE	FALSE	FALSE
O95600_O60216	TRUE	FALSE	FALSE
O95600_O60315	TRUE	FALSE	FALSE
O95600_O75362	TRUE	FALSE	FALSE
O95600_O75398	TRUE	FALSE	FALSE
O95600_O75461	TRUE	FALSE	FALSE
O95600_O75528	TRUE	FALSE	FALSE
O95600_O75529	TRUE	FALSE	FALSE
O95600_O94818	TRUE	FALSE	FALSE
O95600_O95478	TRUE	FALSE	FALSE
O95600_O95785	TRUE	FALSE	FALSE
O95600_O95793	TRUE	FALSE	FALSE
O95600_P08047	TRUE	FALSE	FALSE
O95600_P10244	TRUE	FALSE	FALSE
O95600_P13056	TRUE	FALSE	FALSE
O95600_P14859	TRUE	FALSE	FALSE
O95600_P15822	TRUE	FALSE	FALSE
O95600_P16615	TRUE	FALSE	FALSE
O95600_P17480	TRUE	FALSE	FALSE
O95600_P19532	TRUE	FALSE	FALSE
O95600_P25440	TRUE	FALSE	FALSE
O95600_P25490	TRUE	FALSE	FALSE
O95600_P32519	TRUE	FALSE	FALSE
O95600_P35711	TRUE	FALSE	FALSE
O95600_P37275	TRUE	FALSE	FALSE
O95600_P42696	TRUE	FALSE	FALSE
O95600_P49116	TRUE	FALSE	FALSE
O95600_P49711	TRUE	FALSE	FALSE
O95600_P49848	TRUE	FALSE	FALSE
O95600_P52739	TRUE	FALSE	FALSE
O95600_P54253	TRUE	FALSE	FALSE
O95600_P61244	TRUE	FALSE	FALSE
O95600_P61956	TRUE	FALSE	FALSE
O95600_P82675	TRUE	FALSE	FALSE
O95600_P85037	TRUE	FALSE	FALSE
O95600_Q01167	TRUE	FALSE	FALSE
O95600_Q03112	TRUE	FALSE	FALSE
O95600_Q05BQ5	TRUE	FALSE	FALSE
O95600_Q06546	TRUE	FALSE	FALSE
O95600_Q06587	TRUE	FALSE	FALSE
O95600_Q08117	TRUE	FALSE	FALSE
O95600_Q09472	TRUE	FALSE	FALSE
O95600_Q12830	TRUE	FALSE	FALSE
O95600_Q12857	TRUE	FALSE	FALSE
O95600_Q13029	TRUE	FALSE	FALSE
O95600_Q13129	TRUE	FALSE	FALSE
O95600_Q13610	TRUE	FALSE	FALSE
O95600_Q14186	TRUE	FALSE	FALSE
O95600_Q14202	TRUE	FALSE	FALSE
O95600_Q14814	TRUE	FALSE	FALSE
O95600_Q15542	TRUE	FALSE	FALSE
O95600_Q15596	TRUE	FALSE	FALSE
O95600_Q15723	TRUE	FALSE	FALSE
O95600_Q15906	TRUE	FALSE	FALSE
O95600_Q16514	TRUE	FALSE	FALSE
O95600_Q16594	TRUE	FALSE	FALSE
O95600_Q2KHR3	TRUE	FALSE	FALSE
O95600_Q4LE39	TRUE	FALSE	FALSE
O95600_Q52LR7	TRUE	FALSE	FALSE
O95600_Q5H9F3	TRUE	FALSE	FALSE
O95600_Q5PSV4	TRUE	FALSE	FALSE
O95600_Q5VWG9	TRUE	FALSE	FALSE
O95600_Q5VZL5	TRUE	FALSE	FALSE
O95600_Q68CP9	TRUE	FALSE	FALSE
O95600_Q69YH5	TRUE	FALSE	FALSE
O95600_Q6KC79	TRUE	FALSE	FALSE
O95600_Q6MZP7	TRUE	FALSE	FALSE
O95600_Q6P1R3	TRUE	FALSE	FALSE
O95600_Q6P1X5	TRUE	FALSE	FALSE
O95600_Q6P4R8	TRUE	FALSE	FALSE
O95600_Q6VMQ6	TRUE	FALSE	FALSE
O95600_Q6W2J9	TRUE	FALSE	FALSE
O95600_Q6ZU65	TRUE	FALSE	FALSE
O95600_Q7Z3K3	TRUE	FALSE	FALSE
O95600_Q7Z589	TRUE	FALSE	FALSE
O95600_Q86TJ2	TRUE	FALSE	FALSE
O95600_Q86U86	TRUE	FALSE	FALSE
O95600_Q8IVH2	TRUE	FALSE	FALSE
O95600_Q8IWI9	TRUE	FALSE	FALSE
O95600_Q8IYH5	TRUE	FALSE	FALSE
O95600_Q8NEM7	TRUE	FALSE	FALSE
O95600_Q8NHM5	TRUE	FALSE	FALSE
O95600_Q8WUU5	TRUE	FALSE	FALSE
O95600_Q92560	TRUE	FALSE	FALSE
O95600_Q92766	TRUE	FALSE	FALSE
O95600_Q92793	TRUE	FALSE	FALSE
O95600_Q92830	TRUE	FALSE	FALSE
O95600_Q92831	TRUE	FALSE	FALSE
O95600_Q92993	TRUE	FALSE	FALSE
O95600_Q969J2	TRUE	FALSE	FALSE
O95600_Q969R5	TRUE	FALSE	FALSE
O95600_Q96BD5	TRUE	FALSE	FALSE
O95600_Q96GQ7	TRUE	FALSE	FALSE
O95600_Q96JM7	TRUE	FALSE	FALSE
O95600_Q96KQ7	TRUE	FALSE	FALSE
O95600_Q96L91	TRUE	FALSE	FALSE
O95600_Q96ME7	TRUE	FALSE	FALSE
O95600_Q96QT6	TRUE	FALSE	FALSE
O95600_Q96RK0	TRUE	FALSE	FALSE
O95600_Q96T58	TRUE	FALSE	FALSE
O95600_Q99583	TRUE	FALSE	FALSE
O95600_Q9BRJ6	TRUE	FALSE	FALSE
O95600_Q9BSM1	TRUE	FALSE	FALSE
O95600_Q9BW19	TRUE	FALSE	FALSE
O95600_Q9BYE7	TRUE	FALSE	FALSE
O95600_Q9BZE4	TRUE	FALSE	FALSE
O95600_Q9GZR7	TRUE	FALSE	FALSE
O95600_Q9H0E3	TRUE	FALSE	FALSE
O95600_Q9H0E9	TRUE	FALSE	FALSE
O95600_Q9H160	TRUE	FALSE	FALSE
O95600_Q9H2F5	TRUE	FALSE	FALSE
O95600_Q9H2P0	TRUE	FALSE	FALSE
O95600_Q9H334	TRUE	FALSE	FALSE
O95600_Q9H3G5	TRUE	FALSE	FALSE
O95600_Q9H582	TRUE	FALSE	FALSE
O95600_Q9H7L9	TRUE	FALSE	FALSE
O95600_Q9H981	TRUE	FALSE	FALSE
O95600_Q9H9B1	TRUE	FALSE	FALSE
O95600_Q9H9F9	TRUE	FALSE	FALSE
O95600_Q9HAF1	TRUE	FALSE	FALSE
O95600_Q9HAH7	TRUE	FALSE	FALSE
O95600_Q9HBM6	TRUE	FALSE	FALSE
O95600_Q9HCM7	TRUE	FALSE	FALSE
O95600_Q9NPF5	TRUE	FALSE	FALSE
O95600_Q9NQB0	TRUE	FALSE	FALSE
O95600_Q9NW13	TRUE	FALSE	FALSE
O95600_Q9NXR8	TRUE	FALSE	FALSE
O95600_Q9NY93	TRUE	FALSE	FALSE
O95600_Q9NZM4	TRUE	FALSE	FALSE
O95600_Q9NZM5	TRUE	FALSE	FALSE
O95600_Q9P2D1	TRUE	FALSE	FALSE
O95600_Q9P2N6	TRUE	FALSE	FALSE
O95600_Q9UBW7	TRUE	FALSE	FALSE
O95600_Q9UHF7	TRUE	FALSE	FALSE
O95600_Q9UIG0	TRUE	FALSE	FALSE
O95600_Q9UKD1	TRUE	FALSE	FALSE
O95600_Q9UKY1	TRUE	FALSE	FALSE
O95600_Q9ULG1	TRUE	FALSE	FALSE
O95600_Q9ULL5	TRUE	FALSE	FALSE
O95600_Q9ULM3	TRUE	FALSE	FALSE
O95600_Q9UMN6	TRUE	FALSE	FALSE
O95600_Q9UNX3	TRUE	FALSE	FALSE
O95600_Q9UPN9	TRUE	FALSE	FALSE
O95600_Q9UQR1	TRUE	FALSE	FALSE
O95600_Q9Y2X9	TRUE	FALSE	FALSE
O95600_Q9Y3C1	TRUE	FALSE	FALSE
O95600_Q9Y5A6	TRUE	FALSE	FALSE
O95600_Q9Y618	TRUE	FALSE	FALSE
O95600_Q9Y676	TRUE	FALSE	FALSE
O95600_Q9Y6Q9	TRUE	FALSE	FALSE
O95600_Q9Y6X8	TRUE	FALSE	FALSE
P01100_O00159	TRUE	FALSE	FALSE
P01100_O00264	TRUE	FALSE	FALSE
P01100_O00512	TRUE	FALSE	FALSE
P01100_O00763	TRUE	FALSE	FALSE
P01100_O14497	TRUE	FALSE	FALSE
P01100_O14686	TRUE	FALSE	FALSE
P01100_O15145	TRUE	FALSE	FALSE
P01100_O15164	TRUE	FALSE	FALSE
P01100_O15550	TRUE	FALSE	FALSE
P01100_O43795	TRUE	FALSE	FALSE
P01100_O75083	TRUE	FALSE	FALSE
P01100_O75177	TRUE	FALSE	FALSE
P01100_O94832	TRUE	FALSE	FALSE
P01100_O95425	TRUE	FALSE	FALSE
P01100_O95785	TRUE	FALSE	FALSE
P01100_P06753	TRUE	FALSE	FALSE
P01100_P09493	TRUE	FALSE	FALSE
P01100_P0DP24	TRUE	FALSE	FALSE
P01100_P14649	TRUE	FALSE	FALSE
P01100_P15822	TRUE	FALSE	FALSE
P01100_P19105	TRUE	FALSE	FALSE
P01100_P27824	TRUE	FALSE	FALSE
P01100_P30153	TRUE	FALSE	FALSE
P01100_P35232	TRUE	FALSE	FALSE
P01100_P51531	TRUE	FALSE	FALSE
P01100_P51532	TRUE	FALSE	FALSE
P01100_P61006	TRUE	FALSE	FALSE
P01100_P61158	TRUE	FALSE	FALSE
P01100_P63151	TRUE	FALSE	FALSE
P01100_P67936	TRUE	FALSE	FALSE
P01100_Q04724	TRUE	FALSE	FALSE
P01100_Q08117	TRUE	FALSE	FALSE
P01100_Q12824	TRUE	FALSE	FALSE
P01100_Q12857	TRUE	FALSE	FALSE
P01100_Q15291	TRUE	FALSE	FALSE
P01100_Q15532	TRUE	FALSE	FALSE
P01100_Q16643	TRUE	FALSE	FALSE
P01100_Q4VC05	TRUE	FALSE	FALSE
P01100_Q68CP9	TRUE	FALSE	FALSE
P01100_Q6STE5	TRUE	FALSE	FALSE
P01100_Q6WCQ1	TRUE	FALSE	FALSE
P01100_Q6ZW49	TRUE	FALSE	FALSE
P01100_Q7Z406	TRUE	FALSE	FALSE
P01100_Q86U86	TRUE	FALSE	FALSE
P01100_Q8IVW6	TRUE	FALSE	FALSE
P01100_Q8NEZ4	TRUE	FALSE	FALSE
P01100_Q8NFD5	TRUE	FALSE	FALSE
P01100_Q8NHM5	TRUE	FALSE	FALSE
P01100_Q8TAQ2	TRUE	FALSE	FALSE
P01100_Q8WUZ0	TRUE	FALSE	FALSE
P01100_Q92614	TRUE	FALSE	FALSE
P01100_Q92782	TRUE	FALSE	FALSE
P01100_Q92785	TRUE	FALSE	FALSE
P01100_Q92793	TRUE	FALSE	FALSE
P01100_Q92922	TRUE	FALSE	FALSE
P01100_Q92925	TRUE	FALSE	FALSE
P01100_Q969G3	TRUE	FALSE	FALSE
P01100_Q96G25	TRUE	FALSE	FALSE
P01100_Q96GM5	TRUE	FALSE	FALSE
P01100_Q96L91	TRUE	FALSE	FALSE
P01100_Q96RK0	TRUE	FALSE	FALSE
P01100_Q99856	TRUE	FALSE	FALSE
P01100_Q9BTK6	TRUE	FALSE	FALSE
P01100_Q9NPA3	TRUE	FALSE	FALSE
P01100_Q9NPI1	TRUE	FALSE	FALSE
P01100_Q9NQX4	TRUE	FALSE	FALSE
P01100_Q9NYL9	TRUE	FALSE	FALSE
P01100_Q9NZR1	TRUE	FALSE	FALSE
P01100_Q9P0K7	TRUE	FALSE	FALSE
P01100_Q9UBL3	TRUE	FALSE	FALSE
P01100_Q9UHB6	TRUE	FALSE	FALSE
P01100_Q9UM54	TRUE	FALSE	FALSE
P01100_Q9UPN9	TRUE	FALSE	FALSE
P01100_Q9Y4I1	TRUE	FALSE	FALSE
P01106_O15047	TRUE	FALSE	FALSE
P01106_O15090	TRUE	FALSE	FALSE
P01106_O15164	TRUE	FALSE	FALSE
P01106_O15265	TRUE	FALSE	FALSE
P01106_O15294	TRUE	FALSE	FALSE
P01106_O75448	TRUE	FALSE	FALSE
P01106_O75461	TRUE	FALSE	FALSE
P01106_O75478	TRUE	FALSE	FALSE
P01106_O75486	TRUE	FALSE	FALSE
P01106_O75528	TRUE	FALSE	FALSE
P01106_O75529	TRUE	FALSE	FALSE
P01106_O94864	TRUE	FALSE	FALSE
P01106_O95619	TRUE	FALSE	FALSE
P01106_O96019	TRUE	FALSE	FALSE
P01106_P04843	TRUE	FALSE	FALSE
P01106_P08708	TRUE	FALSE	FALSE
P01106_P10244	TRUE	FALSE	FALSE
P01106_P21675	TRUE	FALSE	FALSE
P01106_P21796	TRUE	FALSE	FALSE
P01106_P35232	TRUE	FALSE	FALSE
P01106_P35613	TRUE	FALSE	FALSE
P01106_P40939	TRUE	FALSE	FALSE
P01106_P51531	TRUE	FALSE	FALSE
P01106_P51610	TRUE	FALSE	FALSE
P01106_P61964	TRUE	FALSE	FALSE
P01106_Q03164	TRUE	FALSE	FALSE
P01106_Q05BQ5	TRUE	FALSE	FALSE
P01106_Q12962	TRUE	FALSE	FALSE
P01106_Q14186	TRUE	FALSE	FALSE
P01106_Q14CW9	TRUE	FALSE	FALSE
P01106_Q15014	TRUE	FALSE	FALSE
P01106_Q15291	TRUE	FALSE	FALSE
P01106_Q15906	TRUE	FALSE	FALSE
P01106_Q16514	TRUE	FALSE	FALSE
P01106_Q16594	TRUE	FALSE	FALSE
P01106_Q52LR7	TRUE	FALSE	FALSE
P01106_Q5JTH9	TRUE	FALSE	FALSE
P01106_Q5T6C5	TRUE	FALSE	FALSE
P01106_Q5TKA1	TRUE	FALSE	FALSE
P01106_Q68CP9	TRUE	FALSE	FALSE
P01106_Q6MZP7	TRUE	FALSE	FALSE
P01106_Q6ZN08	TRUE	FALSE	FALSE
P01106_Q6ZRS2	TRUE	FALSE	FALSE
P01106_Q76L83	TRUE	FALSE	FALSE
P01106_Q7Z3B3	TRUE	FALSE	FALSE
P01106_Q7Z589	TRUE	FALSE	FALSE
P01106_Q86TJ2	TRUE	FALSE	FALSE
P01106_Q86U86	TRUE	FALSE	FALSE
P01106_Q8IWI9	TRUE	FALSE	FALSE
P01106_Q8IYH5	TRUE	FALSE	FALSE
P01106_Q8NEM7	TRUE	FALSE	FALSE
P01106_Q8NHM5	TRUE	FALSE	FALSE
P01106_Q8WUU5	TRUE	FALSE	FALSE
P01106_Q92560	TRUE	FALSE	FALSE
P01106_Q92793	TRUE	FALSE	FALSE
P01106_Q92830	TRUE	FALSE	FALSE
P01106_Q92831	TRUE	FALSE	FALSE
P01106_Q92993	TRUE	FALSE	FALSE
P01106_Q969R5	TRUE	FALSE	FALSE
P01106_Q96AG4	TRUE	FALSE	FALSE
P01106_Q96BN2	TRUE	FALSE	FALSE
P01106_Q96ES7	TRUE	FALSE	FALSE
P01106_Q96EZ8	TRUE	FALSE	FALSE
P01106_Q96G25	TRUE	FALSE	FALSE
P01106_Q96GY3	TRUE	FALSE	FALSE
P01106_Q96QT6	TRUE	FALSE	FALSE
P01106_Q99623	TRUE	FALSE	FALSE
P01106_Q9BTT4	TRUE	FALSE	FALSE
P01106_Q9BYE7	TRUE	FALSE	FALSE
P01106_Q9H0E9	TRUE	FALSE	FALSE
P01106_Q9H2F5	TRUE	FALSE	FALSE
P01106_Q9H7Z6	TRUE	FALSE	FALSE
P01106_Q9H8E8	TRUE	FALSE	FALSE
P01106_Q9H9L4	TRUE	FALSE	FALSE
P01106_Q9HAF1	TRUE	FALSE	FALSE
P01106_Q9HAV7	TRUE	FALSE	FALSE
P01106_Q9HBM6	TRUE	FALSE	FALSE
P01106_Q9NPA3	TRUE	FALSE	FALSE
P01106_Q9NPF5	TRUE	FALSE	FALSE
P01106_Q9NPI1	TRUE	FALSE	FALSE
P01106_Q9NQP4	TRUE	FALSE	FALSE
P01106_Q9NS73	TRUE	FALSE	FALSE
P01106_Q9NV56	TRUE	FALSE	FALSE
P01106_Q9NVC6	TRUE	FALSE	FALSE
P01106_Q9NXR8	TRUE	FALSE	FALSE
P01106_Q9P0U4	TRUE	FALSE	FALSE
P01106_Q9P2D1	TRUE	FALSE	FALSE
P01106_Q9P2N6	TRUE	FALSE	FALSE
P01106_Q9UBL3	TRUE	FALSE	FALSE
P01106_Q9UBU8	TRUE	FALSE	FALSE
P01106_Q9ULK2	TRUE	FALSE	FALSE
P01106_Q9ULM3	TRUE	FALSE	FALSE
P01106_Q9UMN6	TRUE	FALSE	FALSE
P01106_Q9UPN9	TRUE	FALSE	FALSE
P01106_Q9UPT9	TRUE	FALSE	FALSE
P01106_Q9Y230	TRUE	FALSE	FALSE
P01106_Q9Y3C1	TRUE	FALSE	FALSE
P01106_Q9Y6J9	TRUE	FALSE	FALSE
P03372_P49207	TRUE	FALSE	FALSE
P03372_Q16775	TRUE	FALSE	FALSE
P03372_Q9NPA3	TRUE	FALSE	FALSE
P08047_Q4LE39	TRUE	FALSE	FALSE
P08047_Q9H0E3	TRUE	FALSE	FALSE
P08651_O14497	TRUE	FALSE	FALSE
P08651_O14686	TRUE	FALSE	FALSE
P08651_O15014	TRUE	FALSE	FALSE
P08651_O15164	TRUE	FALSE	FALSE
P08651_O15550	TRUE	FALSE	FALSE
P08651_O60315	TRUE	FALSE	FALSE
P08651_O60907	TRUE	FALSE	FALSE
P08651_O75376	TRUE	FALSE	FALSE
P08651_O75461	TRUE	FALSE	FALSE
P08651_O95785	TRUE	FALSE	FALSE
P08651_P0C7T5	TRUE	FALSE	FALSE
P08651_P13056	TRUE	FALSE	FALSE
P08651_P14859	TRUE	FALSE	FALSE
P08651_P15822	TRUE	FALSE	FALSE
P08651_P35711	TRUE	FALSE	FALSE
P08651_P49116	TRUE	FALSE	FALSE
P08651_P50219	TRUE	FALSE	FALSE
P08651_P51531	TRUE	FALSE	FALSE
P08651_P54253	TRUE	FALSE	FALSE
P08651_Q01664	TRUE	FALSE	FALSE
P08651_Q04724	TRUE	FALSE	FALSE
P08651_Q04726	TRUE	FALSE	FALSE
P08651_Q04837	TRUE	FALSE	FALSE
P08651_Q12948	TRUE	FALSE	FALSE
P08651_Q13129	TRUE	FALSE	FALSE
P08651_Q13227	TRUE	FALSE	FALSE
P08651_Q13948	TRUE	FALSE	FALSE
P08651_Q14186	TRUE	FALSE	FALSE
P08651_Q14687	TRUE	FALSE	FALSE
P08651_Q15906	TRUE	FALSE	FALSE
P08651_Q4LE39	TRUE	FALSE	FALSE
P08651_Q5PSV4	TRUE	FALSE	FALSE
P08651_Q5VZL5	TRUE	FALSE	FALSE
P08651_Q6N021	TRUE	FALSE	FALSE
P08651_Q6PJG2	TRUE	FALSE	FALSE
P08651_Q6W2J9	TRUE	FALSE	FALSE
P08651_Q6ZW49	TRUE	FALSE	FALSE
P08651_Q7Z3K3	TRUE	FALSE	FALSE
P08651_Q8IVH2	TRUE	FALSE	FALSE
P08651_Q8IVW6	TRUE	FALSE	FALSE
P08651_Q8IWI9	TRUE	FALSE	FALSE
P08651_Q8IX15	TRUE	FALSE	FALSE
P08651_Q8NFD5	TRUE	FALSE	FALSE
P08651_Q8NHM5	TRUE	FALSE	FALSE
P08651_Q8TE76	TRUE	FALSE	FALSE
P08651_Q8WUZ0	TRUE	FALSE	FALSE
P08651_Q92766	TRUE	FALSE	FALSE
P08651_Q92785	TRUE	FALSE	FALSE
P08651_Q92925	TRUE	FALSE	FALSE
P08651_Q969R5	TRUE	FALSE	FALSE
P08651_Q96GM5	TRUE	FALSE	FALSE
P08651_Q96KQ7	TRUE	FALSE	FALSE
P08651_Q96RK0	TRUE	FALSE	FALSE
P08651_Q99856	TRUE	FALSE	FALSE
P08651_Q9BSM1	TRUE	FALSE	FALSE
P08651_Q9BZK7	TRUE	FALSE	FALSE
P08651_Q9C005	TRUE	FALSE	FALSE
P08651_Q9H0E3	TRUE	FALSE	FALSE
P08651_Q9H334	TRUE	FALSE	FALSE
P08651_Q9H582	TRUE	FALSE	FALSE
P08651_Q9H9B1	TRUE	FALSE	FALSE
P08651_Q9HAH7	TRUE	FALSE	FALSE
P08651_Q9HCM7	TRUE	FALSE	FALSE
P08651_Q9NP66	TRUE	FALSE	FALSE
P08651_Q9NQB0	TRUE	FALSE	FALSE
P08651_Q9P2K3	TRUE	FALSE	FALSE
P08651_Q9UHF7	TRUE	FALSE	FALSE
P08651_Q9UIU6	TRUE	FALSE	FALSE
P08651_Q9UKY1	TRUE	FALSE	FALSE
P08651_Q9ULD9	TRUE	FALSE	FALSE
P08651_Q9ULL5	TRUE	FALSE	FALSE
P08651_Q9UPW6	TRUE	FALSE	FALSE
P08651_Q9UQR1	TRUE	FALSE	FALSE
P08651_Q9Y2X9	TRUE	FALSE	FALSE
P08651_Q9Y618	TRUE	FALSE	FALSE
P08651_Q9Y6Q9	TRUE	FALSE	FALSE
P08651_SH-TAG	TRUE	FALSE	FALSE
P10070_A5YKK6	TRUE	FALSE	FALSE
P10070_O75175	TRUE	FALSE	FALSE
P10070_O75665	TRUE	FALSE	FALSE
P10070_O94986	TRUE	FALSE	FALSE
P10070_P0DJD0	TRUE	FALSE	FALSE
P10070_P30153	TRUE	FALSE	FALSE
P10070_P63151	TRUE	FALSE	FALSE
P10070_P63165	TRUE	FALSE	FALSE
P10070_P63279	TRUE	FALSE	FALSE
P10070_P67775	TRUE	FALSE	FALSE
P10070_Q15154	TRUE	FALSE	FALSE
P10070_Q6P2H3	TRUE	FALSE	FALSE
P10070_Q8IWZ3	TRUE	FALSE	FALSE
P10070_Q8NHM5	TRUE	FALSE	FALSE
P10070_Q92600	TRUE	FALSE	FALSE
P10070_Q9HAV7	TRUE	FALSE	FALSE
P10070_Q9NPA3	TRUE	FALSE	FALSE
P10070_Q9UPQ9	TRUE	FALSE	FALSE
P10071_A5YKK6	TRUE	FALSE	FALSE
P10071_O75175	TRUE	FALSE	FALSE
P10071_O75179	TRUE	FALSE	FALSE
P10071_Q01804	TRUE	FALSE	FALSE
P10071_Q5JSZ5	TRUE	FALSE	FALSE
P10071_Q6P2H3	TRUE	FALSE	FALSE
P10071_Q6W2J9	TRUE	FALSE	FALSE
P10071_Q8IWZ3	TRUE	FALSE	FALSE
P10071_Q8NDV7	TRUE	FALSE	FALSE
P10071_Q8NHM5	TRUE	FALSE	FALSE
P10071_Q9BYJ9	TRUE	FALSE	FALSE
P10071_Q9NQP4	TRUE	FALSE	FALSE
P10071_Q9NRA8	TRUE	FALSE	FALSE
P10071_Q9UPQ9	TRUE	FALSE	FALSE
P10071_Q9Y5A9	TRUE	FALSE	FALSE
P10071_Q9Y5V3	TRUE	FALSE	FALSE
P10242_O14686	TRUE	FALSE	FALSE
P10242_O15047	TRUE	FALSE	FALSE
P10242_O15090	TRUE	FALSE	FALSE
P10242_O60216	TRUE	FALSE	FALSE
P10242_O60315	TRUE	FALSE	FALSE
P10242_O75461	TRUE	FALSE	FALSE
P10242_O95785	TRUE	FALSE	FALSE
P10242_P13056	TRUE	FALSE	FALSE
P10242_P15822	TRUE	FALSE	FALSE
P10242_P25490	TRUE	FALSE	FALSE
P10242_P37275	TRUE	FALSE	FALSE
P10242_P39880	TRUE	FALSE	FALSE
P10242_P49207	TRUE	FALSE	FALSE
P10242_P49711	TRUE	FALSE	FALSE
P10242_P52739	TRUE	FALSE	FALSE
P10242_P54132	TRUE	FALSE	FALSE
P10242_P54253	TRUE	FALSE	FALSE
P10242_P55198	TRUE	FALSE	FALSE
P10242_P61513	TRUE	FALSE	FALSE
P10242_Q09472	TRUE	FALSE	FALSE
P10242_Q12857	TRUE	FALSE	FALSE
P10242_Q13129	TRUE	FALSE	FALSE
P10242_Q16594	TRUE	FALSE	FALSE
P10242_Q5T3I0	TRUE	FALSE	FALSE
P10242_Q5T5X7	TRUE	FALSE	FALSE
P10242_Q5TKA1	TRUE	FALSE	FALSE
P10242_Q5VZL5	TRUE	FALSE	FALSE
P10242_Q6KC79	TRUE	FALSE	FALSE
P10242_Q6ZN08	TRUE	FALSE	FALSE
P10242_Q6ZW49	TRUE	FALSE	FALSE
P10242_Q7Z3B3	TRUE	FALSE	FALSE
P10242_Q7Z3K3	TRUE	FALSE	FALSE
P10242_Q7Z589	TRUE	FALSE	FALSE
P10242_Q86T24	TRUE	FALSE	FALSE
P10242_Q8IVW6	TRUE	FALSE	FALSE
P10242_Q8IWI9	TRUE	FALSE	FALSE
P10242_Q8IWS0	TRUE	FALSE	FALSE
P10242_Q8N972	TRUE	FALSE	FALSE
P10242_Q8NHM5	TRUE	FALSE	FALSE
P10242_Q8WUU5	TRUE	FALSE	FALSE
P10242_Q92560	TRUE	FALSE	FALSE
P10242_Q92793	TRUE	FALSE	FALSE
P10242_Q969R5	TRUE	FALSE	FALSE
P10242_Q96C00	TRUE	FALSE	FALSE
P10242_Q96DT7	TRUE	FALSE	FALSE
P10242_Q96KQ7	TRUE	FALSE	FALSE
P10242_Q96RK0	TRUE	FALSE	FALSE
P10242_Q99856	TRUE	FALSE	FALSE
P10242_Q9BYE7	TRUE	FALSE	FALSE
P10242_Q9H582	TRUE	FALSE	FALSE
P10242_Q9H9B1	TRUE	FALSE	FALSE
P10242_Q9P0U4	TRUE	FALSE	FALSE
P10242_Q9P2D1	TRUE	FALSE	FALSE
P10242_Q9P2N6	TRUE	FALSE	FALSE
P10242_Q9UHF7	TRUE	FALSE	FALSE
P10242_Q9UI36	TRUE	FALSE	FALSE
P10242_Q9UMN6	TRUE	FALSE	FALSE
P10242_Q9UPP1	TRUE	FALSE	FALSE
P10242_Q9UPW6	TRUE	FALSE	FALSE
P10242_Q9UQE7	TRUE	FALSE	FALSE
P10242_Q9UQR1	TRUE	FALSE	FALSE
P10242_Q9Y2X9	TRUE	FALSE	FALSE
P10242_Q9Y3C1	TRUE	FALSE	FALSE
P10914_O14497	TRUE	FALSE	FALSE
P10914_O75461	TRUE	FALSE	FALSE
P10914_P51531	TRUE	FALSE	FALSE
P10914_Q15532	TRUE	FALSE	FALSE
P10914_Q4VC05	TRUE	FALSE	FALSE
P10914_Q68CP9	TRUE	FALSE	FALSE
P10914_Q6STE5	TRUE	FALSE	FALSE
P10914_Q86U86	TRUE	FALSE	FALSE
P10914_Q8IWI9	TRUE	FALSE	FALSE
P10914_Q8NFD5	TRUE	FALSE	FALSE
P10914_Q8WUB8	TRUE	FALSE	FALSE
P10914_Q8WUZ0	TRUE	FALSE	FALSE
P10914_Q92782	TRUE	FALSE	FALSE
P10914_Q92785	TRUE	FALSE	FALSE
P10914_Q92925	TRUE	FALSE	FALSE
P10914_Q969R5	TRUE	FALSE	FALSE
P10914_Q96GM5	TRUE	FALSE	FALSE
P10914_Q9NPI1	TRUE	FALSE	FALSE
P10914_Q9UPW6	TRUE	FALSE	FALSE
P11308_O00512	TRUE	FALSE	FALSE
P11308_O00712	TRUE	FALSE	FALSE
P11308_O14497	TRUE	FALSE	FALSE
P11308_O14686	TRUE	FALSE	FALSE
P11308_O15014	TRUE	FALSE	FALSE
P11308_O15164	TRUE	FALSE	FALSE
P11308_O15550	TRUE	FALSE	FALSE
P11308_O75030	TRUE	FALSE	FALSE
P11308_O75177	TRUE	FALSE	FALSE
P11308_O75376	TRUE	FALSE	FALSE
P11308_O75925	TRUE	FALSE	FALSE
P11308_P0C7T5	TRUE	FALSE	FALSE
P11308_P15822	TRUE	FALSE	FALSE
P11308_P43694	TRUE	FALSE	FALSE
P11308_P51531	TRUE	FALSE	FALSE
P11308_P51532	TRUE	FALSE	FALSE
P11308_P54253	TRUE	FALSE	FALSE
P11308_P55197	TRUE	FALSE	FALSE
P11308_P61968	TRUE	FALSE	FALSE
P11308_Q01543	TRUE	FALSE	FALSE
P11308_Q04724	TRUE	FALSE	FALSE
P11308_Q04726	TRUE	FALSE	FALSE
P11308_Q06587	TRUE	FALSE	FALSE
P11308_Q08117	TRUE	FALSE	FALSE
P11308_Q09472	TRUE	FALSE	FALSE
P11308_Q12824	TRUE	FALSE	FALSE
P11308_Q12857	TRUE	FALSE	FALSE
P11308_Q14686	TRUE	FALSE	FALSE
P11308_Q14687	TRUE	FALSE	FALSE
P11308_Q14814	TRUE	FALSE	FALSE
P11308_Q15532	TRUE	FALSE	FALSE
P11308_Q15596	TRUE	FALSE	FALSE
P11308_Q2KHR3	TRUE	FALSE	FALSE
P11308_Q4LE39	TRUE	FALSE	FALSE
P11308_Q4VC05	TRUE	FALSE	FALSE
P11308_Q5JSZ5	TRUE	FALSE	FALSE
P11308_Q6KC79	TRUE	FALSE	FALSE
P11308_Q6N021	TRUE	FALSE	FALSE
P11308_Q6NUN9	TRUE	FALSE	FALSE
P11308_Q6PJG2	TRUE	FALSE	FALSE
P11308_Q6STE5	TRUE	FALSE	FALSE
P11308_Q6VMQ6	TRUE	FALSE	FALSE
P11308_Q6W2J9	TRUE	FALSE	FALSE
P11308_Q6ZRI6	TRUE	FALSE	FALSE
P11308_Q6ZW49	TRUE	FALSE	FALSE
P11308_Q76L83	TRUE	FALSE	FALSE
P11308_Q7Z589	TRUE	FALSE	FALSE
P11308_Q86U70	TRUE	FALSE	FALSE
P11308_Q86UP3	TRUE	FALSE	FALSE
P11308_Q8IVH2	TRUE	FALSE	FALSE
P11308_Q8N488	TRUE	FALSE	FALSE
P11308_Q8NEZ4	TRUE	FALSE	FALSE
P11308_Q8NFD5	TRUE	FALSE	FALSE
P11308_Q8NHM5	TRUE	FALSE	FALSE
P11308_Q8TE76	TRUE	FALSE	FALSE
P11308_Q8WUZ0	TRUE	FALSE	FALSE
P11308_Q92585	TRUE	FALSE	FALSE
P11308_Q92782	TRUE	FALSE	FALSE
P11308_Q92784	TRUE	FALSE	FALSE
P11308_Q92785	TRUE	FALSE	FALSE
P11308_Q92793	TRUE	FALSE	FALSE
P11308_Q92922	TRUE	FALSE	FALSE
P11308_Q92925	TRUE	FALSE	FALSE
P11308_Q969G3	TRUE	FALSE	FALSE
P11308_Q96A47	TRUE	FALSE	FALSE
P11308_Q96GM5	TRUE	FALSE	FALSE
P11308_Q96K83	TRUE	FALSE	FALSE
P11308_Q96RK0	TRUE	FALSE	FALSE
P11308_Q99856	TRUE	FALSE	FALSE
P11308_Q9BQE9	TRUE	FALSE	FALSE
P11308_Q9BRQ0	TRUE	FALSE	FALSE
P11308_Q9BSM1	TRUE	FALSE	FALSE
P11308_Q9BTK6	TRUE	FALSE	FALSE
P11308_Q9H147	TRUE	FALSE	FALSE
P11308_Q9H2X6	TRUE	FALSE	FALSE
P11308_Q9H334	TRUE	FALSE	FALSE
P11308_Q9H3G5	TRUE	FALSE	FALSE
P11308_Q9H7S9	TRUE	FALSE	FALSE
P11308_Q9HAH7	TRUE	FALSE	FALSE
P11308_Q9HCM1	TRUE	FALSE	FALSE
P11308_Q9HCM7	TRUE	FALSE	FALSE
P11308_Q9NP66	TRUE	FALSE	FALSE
P11308_Q9NQB0	TRUE	FALSE	FALSE
P11308_Q9NZM4	TRUE	FALSE	FALSE
P11308_Q9P2D1	TRUE	FALSE	FALSE
P11308_Q9P2R6	TRUE	FALSE	FALSE
P11308_Q9UGU0	TRUE	FALSE	FALSE
P11308_Q9UHF7	TRUE	FALSE	FALSE
P11308_Q9ULD9	TRUE	FALSE	FALSE
P11308_Q9ULL5	TRUE	FALSE	FALSE
P11308_Q9UPN9	TRUE	FALSE	FALSE
P11308_Q9UPW6	TRUE	FALSE	FALSE
P11308_Q9UQR1	TRUE	FALSE	FALSE
P11308_Q9Y2X9	TRUE	FALSE	FALSE
P11308_Q9Y4B4	TRUE	FALSE	FALSE
P11308_Q9Y618	TRUE	FALSE	FALSE
P11308_Q9Y6Q9	TRUE	FALSE	FALSE
P14921_O14497	TRUE	FALSE	FALSE
P14921_O14686	TRUE	FALSE	FALSE
P14921_O15164	TRUE	FALSE	FALSE
P14921_O15550	TRUE	FALSE	FALSE
P14921_O75177	TRUE	FALSE	FALSE
P14921_P15822	TRUE	FALSE	FALSE
P14921_P49848	TRUE	FALSE	FALSE
P14921_P51531	TRUE	FALSE	FALSE
P14921_P51532	TRUE	FALSE	FALSE
P14921_Q12824	TRUE	FALSE	FALSE
P14921_Q12830	TRUE	FALSE	FALSE
P14921_Q4VC05	TRUE	FALSE	FALSE
P14921_Q68CP9	TRUE	FALSE	FALSE
P14921_Q6P4R8	TRUE	FALSE	FALSE
P14921_Q6STE5	TRUE	FALSE	FALSE
P14921_Q6ZRS2	TRUE	FALSE	FALSE
P14921_Q6ZU65	TRUE	FALSE	FALSE
P14921_Q6ZW49	TRUE	FALSE	FALSE
P14921_Q7Z589	TRUE	FALSE	FALSE
P14921_Q86U86	TRUE	FALSE	FALSE
P14921_Q8IWI9	TRUE	FALSE	FALSE
P14921_Q8NFD5	TRUE	FALSE	FALSE
P14921_Q8NHM5	TRUE	FALSE	FALSE
P14921_Q8TAQ2	TRUE	FALSE	FALSE
P14921_Q8WUB8	TRUE	FALSE	FALSE
P14921_Q8WUU5	TRUE	FALSE	FALSE
P14921_Q8WUZ0	TRUE	FALSE	FALSE
P14921_Q92560	TRUE	FALSE	FALSE
P14921_Q92782	TRUE	FALSE	FALSE
P14921_Q92785	TRUE	FALSE	FALSE
P14921_Q92793	TRUE	FALSE	FALSE
P14921_Q92922	TRUE	FALSE	FALSE
P14921_Q92925	TRUE	FALSE	FALSE
P14921_Q969G3	TRUE	FALSE	FALSE
P14921_Q96FJ2	TRUE	FALSE	FALSE
P14921_Q96GM5	TRUE	FALSE	FALSE
P14921_Q96L91	TRUE	FALSE	FALSE
P14921_Q96QT6	TRUE	FALSE	FALSE
P14921_Q9NPI1	TRUE	FALSE	FALSE
P14921_Q9NS73	TRUE	FALSE	FALSE
P14921_Q9UHF7	TRUE	FALSE	FALSE
P15172_O00512	TRUE	FALSE	FALSE
P15172_O14497	TRUE	FALSE	FALSE
P15172_O14686	TRUE	FALSE	FALSE
P15172_O15014	TRUE	FALSE	FALSE
P15172_O15164	TRUE	FALSE	FALSE
P15172_O15550	TRUE	FALSE	FALSE
P15172_O60315	TRUE	FALSE	FALSE
P15172_O60907	TRUE	FALSE	FALSE
P15172_O75177	TRUE	FALSE	FALSE
P15172_O75376	TRUE	FALSE	FALSE
P15172_O75529	TRUE	FALSE	FALSE
P15172_O95785	TRUE	FALSE	FALSE
P15172_P13056	TRUE	FALSE	FALSE
P15172_P15822	TRUE	FALSE	FALSE
P15172_P22061	TRUE	FALSE	FALSE
P15172_P37275	TRUE	FALSE	FALSE
P15172_P39880	TRUE	FALSE	FALSE
P15172_P49848	TRUE	FALSE	FALSE
P15172_P51531	TRUE	FALSE	FALSE
P15172_P51532	TRUE	FALSE	FALSE
P15172_P58317	TRUE	FALSE	FALSE
P15172_Q04724	TRUE	FALSE	FALSE
P15172_Q04726	TRUE	FALSE	FALSE
P15172_Q06587	TRUE	FALSE	FALSE
P15172_Q08117	TRUE	FALSE	FALSE
P15172_Q09472	TRUE	FALSE	FALSE
P15172_Q12824	TRUE	FALSE	FALSE
P15172_Q12830	TRUE	FALSE	FALSE
P15172_Q12857	TRUE	FALSE	FALSE
P15172_Q14687	TRUE	FALSE	FALSE
P15172_Q15291	TRUE	FALSE	FALSE
P15172_Q15532	TRUE	FALSE	FALSE
P15172_Q16514	TRUE	FALSE	FALSE
P15172_Q16775	TRUE	FALSE	FALSE
P15172_Q4LE39	TRUE	FALSE	FALSE
P15172_Q4VC05	TRUE	FALSE	FALSE
P15172_Q5PSV4	TRUE	FALSE	FALSE
P15172_Q5VWG9	TRUE	FALSE	FALSE
P15172_Q6KC79	TRUE	FALSE	FALSE
P15172_Q6NUN9	TRUE	FALSE	FALSE
P15172_Q6P1R3	TRUE	FALSE	FALSE
P15172_Q6PJG2	TRUE	FALSE	FALSE
P15172_Q6STE5	TRUE	FALSE	FALSE
P15172_Q6W2J9	TRUE	FALSE	FALSE
P15172_Q6ZU65	TRUE	FALSE	FALSE
P15172_Q6ZW49	TRUE	FALSE	FALSE
P15172_Q86TJ2	TRUE	FALSE	FALSE
P15172_Q86U86	TRUE	FALSE	FALSE
P15172_Q8IVW6	TRUE	FALSE	FALSE
P15172_Q8IWI9	TRUE	FALSE	FALSE
P15172_Q8IY57	TRUE	FALSE	FALSE
P15172_Q8IYH5	TRUE	FALSE	FALSE
P15172_Q8NEZ4	TRUE	FALSE	FALSE
P15172_Q8NFD5	TRUE	FALSE	FALSE
P15172_Q8NHM5	TRUE	FALSE	FALSE
P15172_Q8TAQ2	TRUE	FALSE	FALSE
P15172_Q8TE76	TRUE	FALSE	FALSE
P15172_Q8WUZ0	TRUE	FALSE	FALSE
P15172_Q92560	TRUE	FALSE	FALSE
P15172_Q92782	TRUE	FALSE	FALSE
P15172_Q92785	TRUE	FALSE	FALSE
P15172_Q92793	TRUE	FALSE	FALSE
P15172_Q92830	TRUE	FALSE	FALSE
P15172_Q92922	TRUE	FALSE	FALSE
P15172_Q92925	TRUE	FALSE	FALSE
P15172_Q969G3	TRUE	FALSE	FALSE
P15172_Q96ES7	TRUE	FALSE	FALSE
P15172_Q96G25	TRUE	FALSE	FALSE
P15172_Q96GM5	TRUE	FALSE	FALSE
P15172_Q96KQ7	TRUE	FALSE	FALSE
P15172_Q96L91	TRUE	FALSE	FALSE
P15172_Q96SK3	TRUE	FALSE	FALSE
P15172_Q99856	TRUE	FALSE	FALSE
P15172_Q9BTK6	TRUE	FALSE	FALSE
P15172_Q9C0C9	TRUE	FALSE	FALSE
P15172_Q9H582	TRUE	FALSE	FALSE
P15172_Q9H9B1	TRUE	FALSE	FALSE
P15172_Q9NP50	TRUE	FALSE	FALSE
P15172_Q9NPA3	TRUE	FALSE	FALSE
P15172_Q9NQB0	TRUE	FALSE	FALSE
P15172_Q9NS73	TRUE	FALSE	FALSE
P15172_Q9NV56	TRUE	FALSE	FALSE
P15172_Q9UBL3	TRUE	FALSE	FALSE
P15172_Q9UHF7	TRUE	FALSE	FALSE
P15172_Q9ULD9	TRUE	FALSE	FALSE
P15172_Q9ULL5	TRUE	FALSE	FALSE
P15172_Q9UPN9	TRUE	FALSE	FALSE
P15172_Q9Y2G7	TRUE	FALSE	FALSE
P15172_Q9Y2X9	TRUE	FALSE	FALSE
P15172_Q9Y467	TRUE	FALSE	FALSE
P15172_Q9Y4A5	TRUE	FALSE	FALSE
P15172_Q9Y618	TRUE	FALSE	FALSE
P15172_Q9Y6J0	TRUE	FALSE	FALSE
P15976_O00512	TRUE	FALSE	FALSE
P15976_O14686	TRUE	FALSE	FALSE
P15976_O15014	TRUE	FALSE	FALSE
P15976_O15226	TRUE	FALSE	FALSE
P15976_O15550	TRUE	FALSE	FALSE
P15976_O43823	TRUE	FALSE	FALSE
P15976_O60907	TRUE	FALSE	FALSE
P15976_O75400	TRUE	FALSE	FALSE
P15976_O94913	TRUE	FALSE	FALSE
P15976_O95639	TRUE	FALSE	FALSE
P15976_P25789	TRUE	FALSE	FALSE
P15976_P51531	TRUE	FALSE	FALSE
P15976_Q04724	TRUE	FALSE	FALSE
P15976_Q04726	TRUE	FALSE	FALSE
P15976_Q05048	TRUE	FALSE	FALSE
P15976_Q06587	TRUE	FALSE	FALSE
P15976_Q07666	TRUE	FALSE	FALSE
P15976_Q12824	TRUE	FALSE	FALSE
P15976_Q14687	TRUE	FALSE	FALSE
P15976_Q14966	TRUE	FALSE	FALSE
P15976_Q5T481	TRUE	FALSE	FALSE
P15976_Q5T5X7	TRUE	FALSE	FALSE
P15976_Q5VUA4	TRUE	FALSE	FALSE
P15976_Q6W2J9	TRUE	FALSE	FALSE
P15976_Q6ZW49	TRUE	FALSE	FALSE
P15976_Q8IX01	TRUE	FALSE	FALSE
P15976_Q8IX12	TRUE	FALSE	FALSE
P15976_Q8IY67	TRUE	FALSE	FALSE
P15976_Q8N684	TRUE	FALSE	FALSE
P15976_Q8NFD5	TRUE	FALSE	FALSE
P15976_Q8NHM5	TRUE	FALSE	FALSE
P15976_Q8TE76	TRUE	FALSE	FALSE
P15976_Q8WW38	TRUE	FALSE	FALSE
P15976_Q92782	TRUE	FALSE	FALSE
P15976_Q92785	TRUE	FALSE	FALSE
P15976_Q96AE4	TRUE	FALSE	FALSE
P15976_Q96GM5	TRUE	FALSE	FALSE
P15976_Q96I24	TRUE	FALSE	FALSE
P15976_Q96KR1	TRUE	FALSE	FALSE
P15976_Q9BSM1	TRUE	FALSE	FALSE
P15976_Q9HAH7	TRUE	FALSE	FALSE
P15976_Q9NP66	TRUE	FALSE	FALSE
P15976_Q9NPI1	TRUE	FALSE	FALSE
P15976_Q9NS73	TRUE	FALSE	FALSE
P15976_Q9NTZ6	TRUE	FALSE	FALSE
P15976_Q9P2I0	TRUE	FALSE	FALSE
P15976_Q9P2K3	TRUE	FALSE	FALSE
P15976_Q9UPW6	TRUE	FALSE	FALSE
P15976_Q9Y618	TRUE	FALSE	FALSE
P17542_O14787	TRUE	FALSE	FALSE
P17542_O15355	TRUE	FALSE	FALSE
P17542_P06454	TRUE	FALSE	FALSE
P17542_P11182	TRUE	FALSE	FALSE
P17542_P15822	TRUE	FALSE	FALSE
P17542_P20962	TRUE	FALSE	FALSE
P17542_P49711	TRUE	FALSE	FALSE
P17542_Q92793	TRUE	FALSE	FALSE
P19838_O14964	TRUE	FALSE	FALSE
P19838_Q15025	TRUE	FALSE	FALSE
P19838_Q96A65	TRUE	FALSE	FALSE
P19838_Q9BQI6	TRUE	FALSE	FALSE
P19838_Q9C026	TRUE	FALSE	FALSE
P19838_Q9Y6K9	TRUE	FALSE	FALSE
P20823_O14686	TRUE	FALSE	FALSE
P20823_O15550	TRUE	FALSE	FALSE
P20823_P0C7T5	TRUE	FALSE	FALSE
P20823_Q09472	TRUE	FALSE	FALSE
P20823_Q5TKA1	TRUE	FALSE	FALSE
P20823_Q5VZL5	TRUE	FALSE	FALSE
P20823_Q6VMQ6	TRUE	FALSE	FALSE
P20823_Q6W2J9	TRUE	FALSE	FALSE
P20823_Q6ZW49	TRUE	FALSE	FALSE
P20823_Q7Z3K3	TRUE	FALSE	FALSE
P20823_Q8NEZ4	TRUE	FALSE	FALSE
P20823_Q8NHM5	TRUE	FALSE	FALSE
P20823_Q96RK0	TRUE	FALSE	FALSE
P20823_Q99856	TRUE	FALSE	FALSE
P20823_Q9H0E3	TRUE	FALSE	FALSE
P20823_Q9NQB0	TRUE	FALSE	FALSE
P23759_O00512	TRUE	FALSE	FALSE
P23759_O00712	TRUE	FALSE	FALSE
P23759_O14497	TRUE	FALSE	FALSE
P23759_O14686	TRUE	FALSE	FALSE
P23759_O15014	TRUE	FALSE	FALSE
P23759_O15550	TRUE	FALSE	FALSE
P23759_O60907	TRUE	FALSE	FALSE
P23759_O75177	TRUE	FALSE	FALSE
P23759_O75362	TRUE	FALSE	FALSE
P23759_O75376	TRUE	FALSE	FALSE
P23759_P08651	TRUE	FALSE	FALSE
P23759_P0C7T5	TRUE	FALSE	FALSE
P23759_P13056	TRUE	FALSE	FALSE
P23759_P14859	TRUE	FALSE	FALSE
P23759_P15822	TRUE	FALSE	FALSE
P23759_P17028	TRUE	FALSE	FALSE
P23759_P27540	TRUE	FALSE	FALSE
P23759_P37275	TRUE	FALSE	FALSE
P23759_P49116	TRUE	FALSE	FALSE
P23759_P50219	TRUE	FALSE	FALSE
P23759_P51531	TRUE	FALSE	FALSE
P23759_P54253	TRUE	FALSE	FALSE
P23759_P61962	TRUE	FALSE	FALSE
P23759_Q01543	TRUE	FALSE	FALSE
P23759_Q01826	TRUE	FALSE	FALSE
P23759_Q04724	TRUE	FALSE	FALSE
P23759_Q04726	TRUE	FALSE	FALSE
P23759_Q04727	TRUE	FALSE	FALSE
P23759_Q04837	TRUE	FALSE	FALSE
P23759_Q08117	TRUE	FALSE	FALSE
P23759_Q09472	TRUE	FALSE	FALSE
P23759_Q12857	TRUE	FALSE	FALSE
P23759_Q12948	TRUE	FALSE	FALSE
P23759_Q13227	TRUE	FALSE	FALSE
P23759_Q14687	TRUE	FALSE	FALSE
P23759_Q14814	TRUE	FALSE	FALSE
P23759_Q15532	TRUE	FALSE	FALSE
P23759_Q15911	TRUE	FALSE	FALSE
P23759_Q4LE39	TRUE	FALSE	FALSE
P23759_Q4VC05	TRUE	FALSE	FALSE
P23759_Q5PSV4	TRUE	FALSE	FALSE
P23759_Q63HK5	TRUE	FALSE	FALSE
P23759_Q6NUN9	TRUE	FALSE	FALSE
P23759_Q6PJG2	TRUE	FALSE	FALSE
P23759_Q6STE5	TRUE	FALSE	FALSE
P23759_Q6W2J9	TRUE	FALSE	FALSE
P23759_Q6ZW49	TRUE	FALSE	FALSE
P23759_Q86SE9	TRUE	FALSE	FALSE
P23759_Q86U70	TRUE	FALSE	FALSE
P23759_Q86UP3	TRUE	FALSE	FALSE
P23759_Q8IVH2	TRUE	FALSE	FALSE
P23759_Q8IY57	TRUE	FALSE	FALSE
P23759_Q8N488	TRUE	FALSE	FALSE
P23759_Q8NEZ4	TRUE	FALSE	FALSE
P23759_Q8NFD5	TRUE	FALSE	FALSE
P23759_Q8NHM5	TRUE	FALSE	FALSE
P23759_Q8TD26	TRUE	FALSE	FALSE
P23759_Q8TE76	TRUE	FALSE	FALSE
P23759_Q8WUZ0	TRUE	FALSE	FALSE
P23759_Q92585	TRUE	FALSE	FALSE
P23759_Q92766	TRUE	FALSE	FALSE
P23759_Q92782	TRUE	FALSE	FALSE
P23759_Q92785	TRUE	FALSE	FALSE
P23759_Q92793	TRUE	FALSE	FALSE
P23759_Q92925	TRUE	FALSE	FALSE
P23759_Q969J2	TRUE	FALSE	FALSE
P23759_Q96F45	TRUE	FALSE	FALSE
P23759_Q96GM5	TRUE	FALSE	FALSE
P23759_Q96RK0	TRUE	FALSE	FALSE
P23759_Q99496	TRUE	FALSE	FALSE
P23759_Q99856	TRUE	FALSE	FALSE
P23759_Q9BRQ0	TRUE	FALSE	FALSE
P23759_Q9BSM1	TRUE	FALSE	FALSE
P23759_Q9BWG4	TRUE	FALSE	FALSE
P23759_Q9BWW4	TRUE	FALSE	FALSE
P23759_Q9H0E3	TRUE	FALSE	FALSE
P23759_Q9H147	TRUE	FALSE	FALSE
P23759_Q9H334	TRUE	FALSE	FALSE
P23759_Q9H582	TRUE	FALSE	FALSE
P23759_Q9H7L9	TRUE	FALSE	FALSE
P23759_Q9H7S9	TRUE	FALSE	FALSE
P23759_Q9HAH7	TRUE	FALSE	FALSE
P23759_Q9HCM7	TRUE	FALSE	FALSE
P23759_Q9NP50	TRUE	FALSE	FALSE
P23759_Q9NP66	TRUE	FALSE	FALSE
P23759_Q9NQB0	TRUE	FALSE	FALSE
P23759_Q9P0W2	TRUE	FALSE	FALSE
P23759_Q9P2D1	TRUE	FALSE	FALSE
P23759_Q9P2K3	TRUE	FALSE	FALSE
P23759_Q9UHF7	TRUE	FALSE	FALSE
P23759_Q9UI36	TRUE	FALSE	FALSE
P23759_Q9UIU6	TRUE	FALSE	FALSE
P23759_Q9UKL0	TRUE	FALSE	FALSE
P23759_Q9UKT9	TRUE	FALSE	FALSE
P23759_Q9ULD9	TRUE	FALSE	FALSE
P23759_Q9ULL5	TRUE	FALSE	FALSE
P23759_Q9UPW6	TRUE	FALSE	FALSE
P23759_Q9Y2X9	TRUE	FALSE	FALSE
P23759_Q9Y5A6	TRUE	FALSE	FALSE
P23759_Q9Y5L4	TRUE	FALSE	FALSE
P23759_Q9Y618	TRUE	FALSE	FALSE
P23759_Q9Y6Q9	TRUE	FALSE	FALSE
P23769_O00512	TRUE	FALSE	FALSE
P23769_O00712	TRUE	FALSE	FALSE
P23769_O14497	TRUE	FALSE	FALSE
P23769_O14686	TRUE	FALSE	FALSE
P23769_O15014	TRUE	FALSE	FALSE
P23769_O15090	TRUE	FALSE	FALSE
P23769_O15164	TRUE	FALSE	FALSE
P23769_O15550	TRUE	FALSE	FALSE
P23769_O60315	TRUE	FALSE	FALSE
P23769_O60341	TRUE	FALSE	FALSE
P23769_O60907	TRUE	FALSE	FALSE
P23769_O75376	TRUE	FALSE	FALSE
P23769_O75925	TRUE	FALSE	FALSE
P23769_O95677	TRUE	FALSE	FALSE
P23769_O95785	TRUE	FALSE	FALSE
P23769_O96019	TRUE	FALSE	FALSE
P23769_P08651	TRUE	FALSE	FALSE
P23769_P0C7T5	TRUE	FALSE	FALSE
P23769_P15822	TRUE	FALSE	FALSE
P23769_P37275	TRUE	FALSE	FALSE
P23769_P39880	TRUE	FALSE	FALSE
P23769_P51531	TRUE	FALSE	FALSE
P23769_P51532	TRUE	FALSE	FALSE
P23769_P54253	TRUE	FALSE	FALSE
P23769_P61962	TRUE	FALSE	FALSE
P23769_P63208	TRUE	FALSE	FALSE
P23769_P81877	TRUE	FALSE	FALSE
P23769_Q01826	TRUE	FALSE	FALSE
P23769_Q04724	TRUE	FALSE	FALSE
P23769_Q04726	TRUE	FALSE	FALSE
P23769_Q04727	TRUE	FALSE	FALSE
P23769_Q06587	TRUE	FALSE	FALSE
P23769_Q08117	TRUE	FALSE	FALSE
P23769_Q09472	TRUE	FALSE	FALSE
P23769_Q12824	TRUE	FALSE	FALSE
P23769_Q12857	TRUE	FALSE	FALSE
P23769_Q12948	TRUE	FALSE	FALSE
P23769_Q13948	TRUE	FALSE	FALSE
P23769_Q14686	TRUE	FALSE	FALSE
P23769_Q14687	TRUE	FALSE	FALSE
P23769_Q14865	TRUE	FALSE	FALSE
P23769_Q15291	TRUE	FALSE	FALSE
P23769_Q15532	TRUE	FALSE	FALSE
P23769_Q15911	TRUE	FALSE	FALSE
P23769_Q2KHR3	TRUE	FALSE	FALSE
P23769_Q4LE39	TRUE	FALSE	FALSE
P23769_Q4VC05	TRUE	FALSE	FALSE
P23769_Q5JSZ5	TRUE	FALSE	FALSE
P23769_Q5PSV4	TRUE	FALSE	FALSE
P23769_Q68CP9	TRUE	FALSE	FALSE
P23769_Q6KC79	TRUE	FALSE	FALSE
P23769_Q6PJG2	TRUE	FALSE	FALSE
P23769_Q6W2J9	TRUE	FALSE	FALSE
P23769_Q6ZW49	TRUE	FALSE	FALSE
P23769_Q76L83	TRUE	FALSE	FALSE
P23769_Q86SE9	TRUE	FALSE	FALSE
P23769_Q86U70	TRUE	FALSE	FALSE
P23769_Q86U86	TRUE	FALSE	FALSE
P23769_Q86UP3	TRUE	FALSE	FALSE
P23769_Q8IVW6	TRUE	FALSE	FALSE
P23769_Q8IY57	TRUE	FALSE	FALSE
P23769_Q8N488	TRUE	FALSE	FALSE
P23769_Q8NEZ4	TRUE	FALSE	FALSE
P23769_Q8NFD5	TRUE	FALSE	FALSE
P23769_Q8NHM5	TRUE	FALSE	FALSE
P23769_Q8TAQ2	TRUE	FALSE	FALSE
P23769_Q8TD26	TRUE	FALSE	FALSE
P23769_Q8TE76	TRUE	FALSE	FALSE
P23769_Q8WUZ0	TRUE	FALSE	FALSE
P23769_Q8WW38	TRUE	FALSE	FALSE
P23769_Q92560	TRUE	FALSE	FALSE
P23769_Q92618	TRUE	FALSE	FALSE
P23769_Q92782	TRUE	FALSE	FALSE
P23769_Q92785	TRUE	FALSE	FALSE
P23769_Q92793	TRUE	FALSE	FALSE
P23769_Q92922	TRUE	FALSE	FALSE
P23769_Q92925	TRUE	FALSE	FALSE
P23769_Q969G3	TRUE	FALSE	FALSE
P23769_Q96C00	TRUE	FALSE	FALSE
P23769_Q96F45	TRUE	FALSE	FALSE
P23769_Q96GM5	TRUE	FALSE	FALSE
P23769_Q96KQ7	TRUE	FALSE	FALSE
P23769_Q96RK0	TRUE	FALSE	FALSE
P23769_Q99496	TRUE	FALSE	FALSE
P23769_Q99856	TRUE	FALSE	FALSE
P23769_Q9BSM1	TRUE	FALSE	FALSE
P23769_Q9BTK6	TRUE	FALSE	FALSE
P23769_Q9BWW4	TRUE	FALSE	FALSE
P23769_Q9BZK7	TRUE	FALSE	FALSE
P23769_Q9H0E3	TRUE	FALSE	FALSE
P23769_Q9H147	TRUE	FALSE	FALSE
P23769_Q9H334	TRUE	FALSE	FALSE
P23769_Q9H582	TRUE	FALSE	FALSE
P23769_Q9H7S9	TRUE	FALSE	FALSE
P23769_Q9H9B1	TRUE	FALSE	FALSE
P23769_Q9HAH7	TRUE	FALSE	FALSE
P23769_Q9HCM7	TRUE	FALSE	FALSE
P23769_Q9NP50	TRUE	FALSE	FALSE
P23769_Q9NP66	TRUE	FALSE	FALSE
P23769_Q9NPI1	TRUE	FALSE	FALSE
P23769_Q9NQB0	TRUE	FALSE	FALSE
P23769_Q9NSC2	TRUE	FALSE	FALSE
P23769_Q9P0W2	TRUE	FALSE	FALSE
P23769_Q9P2D1	TRUE	FALSE	FALSE
P23769_Q9P2K3	TRUE	FALSE	FALSE
P23769_Q9UHF7	TRUE	FALSE	FALSE
P23769_Q9UIU6	TRUE	FALSE	FALSE
P23769_Q9UKL0	TRUE	FALSE	FALSE
P23769_Q9UKT9	TRUE	FALSE	FALSE
P23769_Q9ULD9	TRUE	FALSE	FALSE
P23769_Q9ULL5	TRUE	FALSE	FALSE
P23769_Q9UPW6	TRUE	FALSE	FALSE
P23769_Q9Y2X9	TRUE	FALSE	FALSE
P23769_Q9Y618	TRUE	FALSE	FALSE
P23769_Q9Y6Q9	TRUE	FALSE	FALSE
P23771_O00512	TRUE	FALSE	FALSE
P23771_O14497	TRUE	FALSE	FALSE
P23771_O14686	TRUE	FALSE	FALSE
P23771_O15014	TRUE	FALSE	FALSE
P23771_O15090	TRUE	FALSE	FALSE
P23771_O15550	TRUE	FALSE	FALSE
P23771_O43823	TRUE	FALSE	FALSE
P23771_O60341	TRUE	FALSE	FALSE
P23771_O60907	TRUE	FALSE	FALSE
P23771_O75376	TRUE	FALSE	FALSE
P23771_O75400	TRUE	FALSE	FALSE
P23771_O94913	TRUE	FALSE	FALSE
P23771_O95104	TRUE	FALSE	FALSE
P23771_O95785	TRUE	FALSE	FALSE
P23771_P08651	TRUE	FALSE	FALSE
P23771_P15822	TRUE	FALSE	FALSE
P23771_P23769	TRUE	FALSE	FALSE
P23771_P49207	TRUE	FALSE	FALSE
P23771_P49711	TRUE	FALSE	FALSE
P23771_P51531	TRUE	FALSE	FALSE
P23771_P55198	TRUE	FALSE	FALSE
P23771_P61962	TRUE	FALSE	FALSE
P23771_P63208	TRUE	FALSE	FALSE
P23771_Q01826	TRUE	FALSE	FALSE
P23771_Q04724	TRUE	FALSE	FALSE
P23771_Q04726	TRUE	FALSE	FALSE
P23771_Q06587	TRUE	FALSE	FALSE
P23771_Q08117	TRUE	FALSE	FALSE
P23771_Q09472	TRUE	FALSE	FALSE
P23771_Q12824	TRUE	FALSE	FALSE
P23771_Q12857	TRUE	FALSE	FALSE
P23771_Q12948	TRUE	FALSE	FALSE
P23771_Q13148	TRUE	FALSE	FALSE
P23771_Q14687	TRUE	FALSE	FALSE
P23771_Q4VC05	TRUE	FALSE	FALSE
P23771_Q5JSZ5	TRUE	FALSE	FALSE
P23771_Q5T481	TRUE	FALSE	FALSE
P23771_Q5T5X7	TRUE	FALSE	FALSE
P23771_Q6NUN9	TRUE	FALSE	FALSE
P23771_Q6PJG2	TRUE	FALSE	FALSE
P23771_Q6W2J9	TRUE	FALSE	FALSE
P23771_Q6ZW49	TRUE	FALSE	FALSE
P23771_Q86U86	TRUE	FALSE	FALSE
P23771_Q86UP3	TRUE	FALSE	FALSE
P23771_Q8IVW6	TRUE	FALSE	FALSE
P23771_Q8IX01	TRUE	FALSE	FALSE
P23771_Q8IX12	TRUE	FALSE	FALSE
P23771_Q8IY57	TRUE	FALSE	FALSE
P23771_Q8IY67	TRUE	FALSE	FALSE
P23771_Q8N488	TRUE	FALSE	FALSE
P23771_Q8N684	TRUE	FALSE	FALSE
P23771_Q8N972	TRUE	FALSE	FALSE
P23771_Q8NFD5	TRUE	FALSE	FALSE
P23771_Q8NHM5	TRUE	FALSE	FALSE
P23771_Q8TE76	TRUE	FALSE	FALSE
P23771_Q8TEK3	TRUE	FALSE	FALSE
P23771_Q8WUZ0	TRUE	FALSE	FALSE
P23771_Q8WW38	TRUE	FALSE	FALSE
P23771_Q92782	TRUE	FALSE	FALSE
P23771_Q92785	TRUE	FALSE	FALSE
P23771_Q92793	TRUE	FALSE	FALSE
P23771_Q92922	TRUE	FALSE	FALSE
P23771_Q92925	TRUE	FALSE	FALSE
P23771_Q93009	TRUE	FALSE	FALSE
P23771_Q96AE4	TRUE	FALSE	FALSE
P23771_Q96C00	TRUE	FALSE	FALSE
P23771_Q96F45	TRUE	FALSE	FALSE
P23771_Q96GM5	TRUE	FALSE	FALSE
P23771_Q96I24	TRUE	FALSE	FALSE
P23771_Q96KR1	TRUE	FALSE	FALSE
P23771_Q96PU8	TRUE	FALSE	FALSE
P23771_Q96RK0	TRUE	FALSE	FALSE
P23771_Q99496	TRUE	FALSE	FALSE
P23771_Q99856	TRUE	FALSE	FALSE
P23771_Q9BSM1	TRUE	FALSE	FALSE
P23771_Q9BZK7	TRUE	FALSE	FALSE
P23771_Q9H7S9	TRUE	FALSE	FALSE
P23771_Q9HCM7	TRUE	FALSE	FALSE
P23771_Q9NP66	TRUE	FALSE	FALSE
P23771_Q9NQB0	TRUE	FALSE	FALSE
P23771_Q9NTZ6	TRUE	FALSE	FALSE
P23771_Q9P2D1	TRUE	FALSE	FALSE
P23771_Q9P2I0	TRUE	FALSE	FALSE
P23771_Q9P2K3	TRUE	FALSE	FALSE
P23771_Q9UHF7	TRUE	FALSE	FALSE
P23771_Q9UIU6	TRUE	FALSE	FALSE
P23771_Q9UKL0	TRUE	FALSE	FALSE
P23771_Q9ULL5	TRUE	FALSE	FALSE
P23771_Q9UPW6	TRUE	FALSE	FALSE
P23771_Q9Y2X9	TRUE	FALSE	FALSE
P23771_Q9Y618	TRUE	FALSE	FALSE
P23771_Q9Y6Q9	TRUE	FALSE	FALSE
P25490_A6NHR9	TRUE	FALSE	FALSE
P25490_O00268	TRUE	FALSE	FALSE
P25490_O00567	TRUE	FALSE	FALSE
P25490_O15047	TRUE	FALSE	FALSE
P25490_O15164	TRUE	FALSE	FALSE
P25490_O15294	TRUE	FALSE	FALSE
P25490_O43257	TRUE	FALSE	FALSE
P25490_O60216	TRUE	FALSE	FALSE
P25490_O60264	TRUE	FALSE	FALSE
P25490_O75478	TRUE	FALSE	FALSE
P25490_O75528	TRUE	FALSE	FALSE
P25490_O95619	TRUE	FALSE	FALSE
P25490_O95785	TRUE	FALSE	FALSE
P25490_P15822	TRUE	FALSE	FALSE
P25490_P21675	TRUE	FALSE	FALSE
P25490_P49848	TRUE	FALSE	FALSE
P25490_P51610	TRUE	FALSE	FALSE
P25490_P52739	TRUE	FALSE	FALSE
P25490_P61964	TRUE	FALSE	FALSE
P25490_P83916	TRUE	FALSE	FALSE
P25490_Q03164	TRUE	FALSE	FALSE
P25490_Q12789	TRUE	FALSE	FALSE
P25490_Q12830	TRUE	FALSE	FALSE
P25490_Q12873	TRUE	FALSE	FALSE
P25490_Q13610	TRUE	FALSE	FALSE
P25490_Q14186	TRUE	FALSE	FALSE
P25490_Q14202	TRUE	FALSE	FALSE
P25490_Q14676	TRUE	FALSE	FALSE
P25490_Q14980	TRUE	FALSE	FALSE
P25490_Q15291	TRUE	FALSE	FALSE
P25490_Q15542	TRUE	FALSE	FALSE
P25490_Q15906	TRUE	FALSE	FALSE
P25490_Q16594	TRUE	FALSE	FALSE
P25490_Q4LE39	TRUE	FALSE	FALSE
P25490_Q5PSV4	TRUE	FALSE	FALSE
P25490_Q5SVZ6	TRUE	FALSE	FALSE
P25490_Q5T3J3	TRUE	FALSE	FALSE
P25490_Q5TKA1	TRUE	FALSE	FALSE
P25490_Q5UIP0	TRUE	FALSE	FALSE
P25490_Q5VWG9	TRUE	FALSE	FALSE
P25490_Q5VZL5	TRUE	FALSE	FALSE
P25490_Q68CP9	TRUE	FALSE	FALSE
P25490_Q68DK7	TRUE	FALSE	FALSE
P25490_Q69YH5	TRUE	FALSE	FALSE
P25490_Q6I9Y2	TRUE	FALSE	FALSE
P25490_Q6MZP7	TRUE	FALSE	FALSE
P25490_Q6P1R3	TRUE	FALSE	FALSE
P25490_Q6P1X5	TRUE	FALSE	FALSE
P25490_Q6VMQ6	TRUE	FALSE	FALSE
P25490_Q6ZRS2	TRUE	FALSE	FALSE
P25490_Q76L83	TRUE	FALSE	FALSE
P25490_Q7Z3B3	TRUE	FALSE	FALSE
P25490_Q7Z3K3	TRUE	FALSE	FALSE
P25490_Q7Z589	TRUE	FALSE	FALSE
P25490_Q86U86	TRUE	FALSE	FALSE
P25490_Q8IWI9	TRUE	FALSE	FALSE
P25490_Q8IXJ9	TRUE	FALSE	FALSE
P25490_Q8IXM2	TRUE	FALSE	FALSE
P25490_Q8IYH5	TRUE	FALSE	FALSE
P25490_Q8N1G0	TRUE	FALSE	FALSE
P25490_Q8NB78	TRUE	FALSE	FALSE
P25490_Q8WUA4	TRUE	FALSE	FALSE
P25490_Q8WUU5	TRUE	FALSE	FALSE
P25490_Q92560	TRUE	FALSE	FALSE
P25490_Q92610	TRUE	FALSE	FALSE
P25490_Q92830	TRUE	FALSE	FALSE
P25490_Q92831	TRUE	FALSE	FALSE
P25490_Q92993	TRUE	FALSE	FALSE
P25490_Q969R5	TRUE	FALSE	FALSE
P25490_Q96C00	TRUE	FALSE	FALSE
P25490_Q96CB8	TRUE	FALSE	FALSE
P25490_Q96DN6	TRUE	FALSE	FALSE
P25490_Q96EK4	TRUE	FALSE	FALSE
P25490_Q96ES7	TRUE	FALSE	FALSE
P25490_Q96FJ2	TRUE	FALSE	FALSE
P25490_Q96JM7	TRUE	FALSE	FALSE
P25490_Q96KM6	TRUE	FALSE	FALSE
P25490_Q96KQ7	TRUE	FALSE	FALSE
P25490_Q96L91	TRUE	FALSE	FALSE
P25490_Q96ME7	TRUE	FALSE	FALSE
P25490_Q96QT6	TRUE	FALSE	FALSE
P25490_Q9BRJ6	TRUE	FALSE	FALSE
P25490_Q9BTC0	TRUE	FALSE	FALSE
P25490_Q9BYE7	TRUE	FALSE	FALSE
P25490_Q9GZN1	TRUE	FALSE	FALSE
P25490_Q9H0E9	TRUE	FALSE	FALSE
P25490_Q9H2P0	TRUE	FALSE	FALSE
P25490_Q9H4I2	TRUE	FALSE	FALSE
P25490_Q9H582	TRUE	FALSE	FALSE
P25490_Q9H7Z6	TRUE	FALSE	FALSE
P25490_Q9H8E8	TRUE	FALSE	FALSE
P25490_Q9H9B1	TRUE	FALSE	FALSE
P25490_Q9H9L4	TRUE	FALSE	FALSE
P25490_Q9HBM6	TRUE	FALSE	FALSE
P25490_Q9HCK8	TRUE	FALSE	FALSE
P25490_Q9NP50	TRUE	FALSE	FALSE
P25490_Q9NPF5	TRUE	FALSE	FALSE
P25490_Q9NPI1	TRUE	FALSE	FALSE
P25490_Q9NS73	TRUE	FALSE	FALSE
P25490_Q9NW13	TRUE	FALSE	FALSE
P25490_Q9P0U4	TRUE	FALSE	FALSE
P25490_Q9P2D1	TRUE	FALSE	FALSE
P25490_Q9P2N6	TRUE	FALSE	FALSE
P25490_Q9UBL3	TRUE	FALSE	FALSE
P25490_Q9UBW7	TRUE	FALSE	FALSE
P25490_Q9UGU5	TRUE	FALSE	FALSE
P25490_Q9UKY1	TRUE	FALSE	FALSE
P25490_Q9ULM3	TRUE	FALSE	FALSE
P25490_Q9ULU4	TRUE	FALSE	FALSE
P25490_Q9UMN6	TRUE	FALSE	FALSE
P25490_Q9Y2R5	TRUE	FALSE	FALSE
P25490_Q9Y4A5	TRUE	FALSE	FALSE
P25490_Q9Y5Q9	TRUE	FALSE	FALSE
[truncated: 6,040 more rows]

## Sheet: 1E
	novel	known
BioID	5386	1316
AP-MS	1316	220
Novel and known extracted from table S1B and S1C

## Sheet: 1F
	BioID	AP-MS
BRAC	111	4
CPEB1	79	52
CREB1	1	3
E2F1	20	3
ELF1	85	1
ELF2	81	1
ELF3	6	13
ELF4	91	8
ELF5	32	3
ELK3	98	4
ELK4	1	1
ERG	98	3
ETS1	41	1
ETV3	56	5
ETV4	37	10
ETV5	7	1
ETV6	36	6
ETV7	17	3
FEV	197	4
FOS	77	13
FOXQ1	29	5
GATA1	51	5
GATA2	116	13
GATA3	93	18
GCM1	53	3
GLI2	20	15
GLI3	18	9
HEN1	71	8
HME1	70	13
HNF1a	20	6
HNF1B	126	4
HNF4a	195	2
IRF1	19	1
IRF4	47	1
IRF5	6	3
IRF8	23	6
ISX	15	1
KLF10	10	6
KLF12	157	42
KLF15	106	132
KLF16	167	232
KLF3	141	9
KLF4	23	73
KLF5	94	30
KLF6	61	7
KLF8	160	156
KLF9	75	8
LHX1	84	10
LHX2	146	4
LHX3	88	5
LHX4	89	6
LHX6	25	8
LHX8	23	2
MYC	101	6
MYOD1	96	4
NFAC3	3	4
NFAC4	9	2
NFIA	69	4
NFIB	68	4
NFIC	80	5
NFIX	154	4
NFKB1	16	12
NFYC	49	4
PAX6	182	1
PAX7	102	4
PAX8	73	5
PRDM1	35	7
SOX15	93	48
SOX2	183	24
SOX4	19	3
SOX5	68	30
SOX6	101	36
SP1	3	39
SP7	254	26
SPZ1	10	1
STAT1	18	2
STAT3	18	6
STAT4	17	2
TAL1	11	36
TEAD1	111	2
TEAD2	1	2
TEAD3	5	1
TLX1	121	42
TLX2	102	29
TLX3	138	12
TYY1	129	15
VSX1	45	9
PAX9	100
TBR1	76
FOXL1	74
SOX17	73
MYB	63
FOXI1	53
PAX2	51
SOX9	45
SOX10	40
PPARG	39
SMAD5	4
ESR1	3
MEF2A	3
RREB1	2
IRF9	1
GATA4		26
IRF3		3
NKX25		35
P53		30
STA5A		3
STA5B		12
ZIC3		14
AVERAGE	65.7157	16.3404

## Sheet: 2A Cytoskape input
bait	prey	method (1=BioID, 2=AP-MS, 3=both)
O00712	P08651	3
O00712	Q12857	3
O00712	Q14938	3
O15178	Q5VZL5	3
O43711	Q00059	3
O43711	Q04837	3
O43763	P51398	3
O43763	P82675	3
O43763	P82930	3
O43763	Q7L2E3	3
O43763	Q9Y3D9	3
O60248	O76021	3
O60248	O95793	3
O60248	P42696	3
O60248	P51398	3
O60248	P82650	3
O60248	P82930	3
O60248	Q14684	3
O60248	Q92552	3
O60248	Q92665	3
O60248	Q96EY7	3
O60248	Q9BQ39	3
O60248	Q9BRJ6	3
O60248	Q9GZR7	3
O60248	Q9NW13	3
O60248	Q9NZI8	3
O60248	Q9Y3D9	3
O60248	Q9Y676	3
O75626	P62072	3
O75626	Q9Y5J7	3
O95600	P56545	3
O95600	Q13363	3
O95600	Q92618	3
P01100	P05412	3
P01100	P17535	3
P01100	Q04837	3
P01106	P61244	3
P01106	Q96L91	3
P01106	Q9Y4A5	3
P08047	Q04837	3
P08651	O00712	3
P08651	Q12857	3
P08651	Q14938	3
P10070	Q2M1P5	3
P10070	Q9UMX1	3
P10071	Q2M1P5	3
P10071	Q9UMX1	3
P11308	Q8TAQ2	3
P15172	P15884	3
P15172	P15923	3
P15172	Q99081	3
P15976	Q15654	3
P15976	Q9H2U1	3
P16220	P34932	3
P17542	P15884	3
P17542	P15923	3
P17542	Q99081	3
P19838	O00221	3
P19838	O60271	3
P19838	P25963	3
P19838	P35606	3
P19838	Q00653	3
P19838	Q01201	3
P19838	Q04206	3
P19838	Q04864	3
P19838	Q15653	3
P19838	Q8NFZ5	3
P20823	O95757	3
P20823	P34932	3
P20823	P61457	3
P20823	Q9H0N5	3
P23769	Q04837	3
P23771	Q04837	3
P25490	O15391	3
P25490	P0C1Z6	3
P25490	Q04837	3
P25490	Q6P4R8	3
P25490	Q6PI98	3
P25490	Q8NBZ0	3
P25490	Q96EZ8	3
P25490	Q9C086	3
P25490	Q9H981	3
P25490	Q9H9F9	3
P25490	Q9ULG1	3
P25490	Q9Y5K5	3
P26367	Q04837	3
P28347	Q04837	3
P31314	P19784	3
P31314	Q04837	3
P35680	P61457	3
P35680	Q04837	3
P35711	Q00059	3
P35711	Q04837	3
P35711	Q9H3G5	3
P35712	Q04837	3
P35712	Q9Y5L4	3
P41161	Q8NHY2	3
P41212	Q13114	3
P41235	P04637	3
P41235	Q92878	3
P42224	P40763	3
P43268	Q8NHY2	3
P48431	Q04837	3
P48431	Q7L2E3	3
P48742	Q86U70	3
P48742	Q96A47	3
P48742	Q9BWG4	3
P48742	Q9BWW4	3
P50458	Q86U70	3
P50458	Q9BWW4	3
P57682	Q00059	3
P57682	Q04837	3
P57682	Q9H3G5	3
Q01094	P06400	3
Q01094	Q14186	3
Q02575	P15884	3
Q02575	P15923	3
Q02575	Q99081	3
Q05925	Q04724	3
Q05925	Q04726	3
Q05925	Q04727	3
Q05925	Q08117	3
Q05925	Q6ZU65	3
Q12857	O00712	3
Q12857	P08651	3
Q12857	Q14938	3
Q13887	Q9ULX6	3
Q13952	P23511	3
Q13952	P25208	3
Q14938	O00712	3
Q14938	P08651	3
Q14938	Q04837	3
Q14938	Q12857	3
Q68G74	Q86U70	3
Q68G74	Q9BWW4	3
Q969G2	Q86U70	3
Q969G2	Q96A47	3
Q969G2	Q9BWW4	3
Q9BXK1	O95757	3
Q9BXK1	P49711	3
Q9BXK1	P82675	3
Q9BXK1	P83881	3
Q9BXK1	Q5JTH9	3
Q9BXK1	Q5T3I0	3
Q9BXK1	Q9BYN8	3
Q9BXK1	Q9BZE4	3
Q9BXK1	Q9GZR7	3
Q9BXK1	Q9NVP1	3
Q9BXK1	Q9UNX3	3
Q9BXK1	Q9Y3C1	3
Q9BXK1	Q9Y4W2	3
Q9BZB8	O00425	3
Q9BZB8	P34932	3
Q9BZB8	Q14671	3
Q9BZB8	Q7Z2W4	3
Q9BZB8	Q92900	3
Q9BZB8	Q9HCE1	3
Q9BZB8	Q9NZI8	3
Q9BZB8	Q9Y6M1	3
Q9C009	Q04726	3
Q9UBR4	Q86U70	3
Q9UBR4	Q96A47	3
Q9UBR4	Q9BWG4	3
Q9UBR4	Q9BWW4	3
Q9UIH9	P82675	3
Q9UIH9	Q969Q0	3
Q9UIH9	Q99848	3
Q9UIH9	Q9GZR7	3
Q9UIH9	Q9Y3C1	3
Q9UKW6	Q04837	3
Q9UPM6	P81877	3
Q9UPM6	Q86U70	3
Q9UPM6	Q9BWG4	3
Q9UPM6	Q9BWW4	3
Q9Y4X4	O60783	3
Q9Y4X4	O95793	3
Q9Y4X4	P51398	3
Q9Y4X4	P82650	3
Q9Y4X4	P82663	3
Q9Y4X4	P82673	3
Q9Y4X4	P82675	3
Q9Y4X4	P82912	3
Q9Y4X4	P82914	3
Q9Y4X4	P82930	3
Q9Y4X4	P82933	3
Q9Y4X4	Q7L2E3	3
Q9Y4X4	Q8NCR0	3
Q9Y4X4	Q92552	3
Q9Y4X4	Q92665	3
Q9Y4X4	Q96EL2	3
Q9Y4X4	Q96EY7	3
Q9Y4X4	Q9BYN8	3
Q9Y4X4	Q9GZR7	3
Q9Y4X4	Q9H3G5	3
Q9Y4X4	Q9Y2R9	3
Q9Y4X4	Q9Y399	3
Q9Y4X4	Q9Y3B7	3
Q9Y4X4	Q9Y3D3	3
Q9Y4X4	Q9Y3D9	3
Q9Y603	P41212	3
O00712	O00512	1
O00712	O14497	1
O00712	O14686	1
O00712	O15014	1
O00712	O15550	1
O00712	O60907	1
O00712	O75376	1
O00712	P0C7T5	1
O00712	P13056	1
O00712	P15822	1
O00712	P51531	1
O00712	P54253	1
O00712	P55317	1
O00712	Q04724	1
O00712	Q04726	1
O00712	Q04837	1
O00712	Q08117	1
O00712	Q12824	1
O00712	Q12948	1
O00712	Q13129	1
O00712	Q14687	1
O00712	Q6PJG2	1
O00712	Q6W2J9	1
O00712	Q6ZW49	1
O00712	Q7Z5L9	1
O00712	Q86U70	1
O00712	Q8IU81	1
O00712	Q8IVH2	1
O00712	Q8IVW6	1
O00712	Q8NEZ4	1
O00712	Q8NFD5	1
O00712	Q8NHM5	1
O00712	Q8WUZ0	1
O00712	Q92585	1
O00712	Q92782	1
O00712	Q92785	1
O00712	Q92793	1
O00712	Q92925	1
O00712	Q96GM5	1
O00712	Q96RK0	1
O00712	Q99856	1
O00712	Q9BSM1	1
O00712	Q9BTK6	1
O00712	Q9BWW4	1
O00712	Q9BZK7	1
O00712	Q9C005	1
O00712	Q9H147	1
O00712	Q9H2Z4	1
O00712	Q9H334	1
O00712	Q9H582	1
O00712	Q9H9B1	1
O00712	Q9HAH7	1
O00712	Q9NP66	1
O00712	Q9P0W2	1
O00712	Q9P2K3	1
O00712	Q9UHF7	1
O00712	Q9UKL0	1
O00712	Q9ULD9	1
O00712	Q9ULL5	1
O00712	Q9UPW6	1
O00712	Q9UQR1	1
O00712	Q9Y2X9	1
O00712	Q9Y618	1
O00712	Q9Y6Q9	1
O00712	SH-TAG	1
O15178	O00512	1
O15178	O00712	1
O15178	O14497	1
O15178	O14686	1
O15178	O15014	1
O15178	O15090	1
O15178	O15164	1
O15178	O15379	1
O15178	O15550	1
O15178	O60315	1
O15178	O60341	1
O15178	O60907	1
O15178	O75177	1
O15178	O75376	1
O15178	O95785	1
O15178	P0C7T5	1
O15178	P13056	1
O15178	P15822	1
O15178	P39880	1
O15178	P46937	1
O15178	P50219	1
O15178	P51531	1
O15178	P51532	1
O15178	P54253	1
O15178	P54259	1
O15178	P61962	1
O15178	P63208	1
O15178	P81877	1
O15178	Q01826	1
O15178	Q04724	1
O15178	Q04726	1
O15178	Q04727	1
O15178	Q06587	1
O15178	Q08117	1
O15178	Q09472	1
O15178	Q12824	1
O15178	Q12857	1
O15178	Q12948	1
O15178	Q13227	1
O15178	Q14686	1
O15178	Q14687	1
O15178	Q15291	1
O15178	Q15532	1
O15178	Q15596	1
O15178	Q2KHR3	1
O15178	Q4LE39	1
O15178	Q4VC05	1
O15178	Q5PSV4	1
O15178	Q6KC79	1
O15178	Q6NUN9	1
O15178	Q6PJG2	1
O15178	Q6W2J9	1
O15178	Q6ZW49	1
O15178	Q7Z3K3	1
O15178	Q7Z5L9	1
O15178	Q86U70	1
O15178	Q86UP3	1
O15178	Q8IX12	1
O15178	Q8IX15	1
O15178	Q8IY57	1
O15178	Q8N488	1
O15178	Q8NEZ4	1
O15178	Q8NFD5	1
O15178	Q8NHM5	1
O15178	Q8TAQ2	1
O15178	Q8TE76	1
O15178	Q8TEK3	1
O15178	Q8WUZ0	1
O15178	Q92585	1
O15178	Q92782	1
O15178	Q92785	1
O15178	Q92793	1
O15178	Q92922	1
O15178	Q92925	1
O15178	Q96G25	1
O15178	Q96GM5	1
O15178	Q96KQ7	1
O15178	Q96RK0	1
O15178	Q96T58	1
O15178	Q99856	1
O15178	Q9BQE9	1
O15178	Q9BSM1	1
O15178	Q9BTK6	1
O15178	Q9BWW4	1
O15178	Q9H0E3	1
O15178	Q9H160	1
O15178	Q9H334	1
O15178	Q9H582	1
O15178	Q9H7S9	1
O15178	Q9HAH7	1
O15178	Q9HCM7	1
O15178	Q9NP50	1
O15178	Q9NP66	1
O15178	Q9NQB0	1
O15178	Q9P0W2	1
O15178	Q9P2D1	1
O15178	Q9P2K3	1
O15178	Q9UGU0	1
O15178	Q9UHF7	1
O15178	Q9UIU6	1
O15178	Q9UK53	1
O15178	Q9UKL0	1
O15178	Q9ULD9	1
O15178	Q9ULL5	1
O15178	Q9UPW6	1
O15178	Q9UQR1	1
O15178	Q9Y2X9	1
O15178	Q9Y5A6	1
O15178	Q9Y618	1
O15178	Q9Y6Q9	1
O43474	O00512	1
O43474	O14497	1
O43474	O14686	1
O43474	O15550	1
O43474	O60315	1
O43474	P15822	1
O43474	P51531	1
O43474	Q04724	1
O43474	Q09472	1
O43474	Q12857	1
O43474	Q13948	1
O43474	Q4VC05	1
O43474	Q6ZW49	1
O43474	Q8NEZ4	1
O43474	Q8NFD5	1
O43474	Q8NHM5	1
O43474	Q92618	1
O43474	Q92782	1
O43474	Q92785	1
O43474	Q92793	1
O43474	Q92925	1
O43474	Q9Y2X9	1
O43474	Q9Y6Q9	1
O43711	O00512	1
O43711	O00712	1
O43711	O14497	1
O43711	O14686	1
O43711	O15014	1
O43711	O15164	1
O43711	O15235	1
O43711	O15379	1
O43711	O15550	1
O43711	O43248	1
O43711	O60907	1
O43711	O75376	1
O43711	O76094	1
O43711	O95478	1
O43711	O95785	1
O43711	P08651	1
O43711	P0C7T5	1
O43711	P13056	1
O43711	P14859	1
O43711	P15822	1
O43711	P17482	1
O43711	P19532	1
O43711	P19784	1
O43711	P31274	1
O43711	P39880	1
O43711	P42696	1
O43711	P50219	1
O43711	P51398	1
O43711	P51531	1
O43711	P52952	1
O43711	P61962	1
O43711	P61964	1
O43711	P78337	1
O43711	P82650	1
O43711	P82673	1
O43711	P82675	1
O43711	P82933	1
O43711	P85037	1
O43711	Q01826	1
O43711	Q04724	1
O43711	Q04726	1
O43711	Q04727	1
O43711	Q06587	1
O43711	Q08117	1
O43711	Q09472	1
O43711	Q12857	1
O43711	Q12948	1
O43711	Q13610	1
O43711	Q14683	1
O43711	Q14686	1
O43711	Q14687	1
O43711	Q15596	1
O43711	Q15911	1
O43711	Q2KHR3	1
O43711	Q49A26	1
O43711	Q4LE39	1
O43711	Q5PSV4	1
O43711	Q68CP9	1
O43711	Q6KC79	1
O43711	Q6N021	1
O43711	Q6PJG2	1
O43711	Q6W2J9	1
O43711	Q6ZRI6	1
O43711	Q6ZW49	1
O43711	Q7L2E3	1
O43711	Q7Z3K3	1
O43711	Q86SE9	1
O43711	Q86U70	1
O43711	Q86U86	1
O43711	Q86UP3	1
O43711	Q86UU0	1
O43711	Q86XN7	1
O43711	Q8IVH2	1
O43711	Q8IVW6	1
O43711	Q8IX15	1
O43711	Q8NEZ4	1
O43711	Q8NF64	1
O43711	Q8NFD5	1
O43711	Q8NHM5	1
O43711	Q8TD26	1
O43711	Q8TE76	1
O43711	Q92552	1
O43711	Q92585	1
O43711	Q92782	1
O43711	Q92785	1
O43711	Q969R5	1
O43711	Q96F45	1
O43711	Q96GM5	1
O43711	Q96KQ7	1
O43711	Q96ME7	1
O43711	Q96RK0	1
O43711	Q99848	1
O43711	Q99856	1
O43711	Q9BQ39	1
O43711	Q9BRQ0	1
O43711	Q9BSM1	1
O43711	Q9BWW4	1
O43711	Q9BYN8	1
O43711	Q9BZE4	1
O43711	Q9BZK7	1
O43711	Q9GZR7	1
O43711	Q9H147	1
O43711	Q9H334	1
O43711	Q9H3G5	1
O43711	Q9H582	1
O43711	Q9H7L9	1
O43711	Q9H7S9	1
O43711	Q9H9B1	1
O43711	Q9HAH7	1
O43711	Q9HCM7	1
O43711	Q9NP50	1
O43711	Q9NP66	1
O43711	Q9NPI1	1
O43711	Q9NQ55	1
O43711	Q9NQB0	1
O43711	Q9NSC2	1
O43711	Q9NW13	1
O43711	Q9NY93	1
O43711	Q9NZM5	1
O43711	Q9P2D1	1
O43711	Q9P2K3	1
O43711	Q9P2R6	1
O43711	Q9UGU0	1
O43711	Q9UHF7	1
O43711	Q9UKL0	1
O43711	Q9ULD9	1
O43711	Q9ULL5	1
O43711	Q9UPW6	1
O43711	Q9Y2X9	1
O43711	Q9Y3B7	1
O43711	Q9Y3B9	1
O43711	Q9Y3C1	1
O43711	Q9Y3D9	1
O43711	Q9Y618	1
O43711	Q9Y676	1
O43711	Q9Y6Q9	1
O43763	O00425	1
O43763	O00512	1
O43763	O00712	1
O43763	O14497	1
O43763	O14686	1
O43763	O15014	1
O43763	O60907	1
O43763	O75376	1
O43763	O75683	1
O43763	O75925	1
O43763	O76094	1
O43763	O95785	1
O43763	P0C7T5	1
O43763	P12755	1
O43763	P13056	1
O43763	P19784	1
O43763	P39880	1
O43763	P42696	1
O43763	P46087	1
O43763	P50219	1
O43763	P61962	1
O43763	P82650	1
O43763	P82664	1
O43763	P82673	1
O43763	P82933	1
O43763	Q01826	1
O43763	Q04724	1
O43763	Q04726	1
O43763	Q04727	1
O43763	Q08117	1
O43763	Q12789	1
O43763	Q12857	1
O43763	Q13601	1
O43763	Q13610	1
O43763	Q14684	1
O43763	Q14687	1
O43763	Q14690	1
O43763	Q15397	1
O43763	Q15911	1
O43763	Q4VC05	1
O43763	Q5JTH9	1
O43763	Q6KC79	1
O43763	Q6PJG2	1
O43763	Q6W2J9	1
O43763	Q6ZW49	1
O43763	Q86SE9	1
O43763	Q86U70	1
O43763	Q86U86	1
O43763	Q8IVH2	1
O43763	Q8IY37	1
O43763	Q8N9T8	1
O43763	Q8NEZ4	1
O43763	Q8NFD5	1
O43763	Q8NHM5	1
O43763	Q8TD26	1
O43763	Q8TDD1	1
O43763	Q92552	1
O43763	Q92665	1
O43763	Q92782	1
O43763	Q92785	1
O43763	Q96EY7	1
O43763	Q96GQ7	1
O43763	Q96KQ7	1
O43763	Q96ME7	1
O43763	Q96RK0	1
O43763	Q99856	1
O43763	Q9BQ39	1
O43763	Q9BRJ6	1
O43763	Q9BRQ0	1
O43763	Q9BYN8	1
O43763	Q9GZR7	1
O43763	Q9H147	1
O43763	Q9H582	1
O43763	Q9H6F5	1
O43763	Q9H9B1	1
O43763	Q9HAH7	1
O43763	Q9HCE1	1
O43763	Q9HCM7	1
O43763	Q9NP66	1
O43763	Q9NQ55	1
O43763	Q9NVP1	1
O43763	Q9NW13	1
O43763	Q9NY93	1
O43763	Q9NZM5	1
O43763	Q9P0W2	1
O43763	Q9P2D1	1
O43763	Q9UGU0	1
O43763	Q9UKD2	1
O43763	Q9ULL5	1
O43763	Q9UPW6	1
O43763	Q9Y2Q9	1
O43763	Q9Y2R9	1
O43763	Q9Y2X9	1
O43763	Q9Y3B9	1
O43763	Q9Y3D3	1
O43763	Q9Y618	1
O43763	Q9Y676	1
O60248	A6NHR9	1
O60248	O00512	1
O60248	O00712	1
O60248	O14497	1
O60248	O14686	1
O60248	O15014	1
O60248	O15550	1
O60248	O75461	1
O60248	O76094	1
O60248	O95677	1
O60248	O95785	1
O60248	P0C7T5	1
O60248	P13056	1
O60248	P14859	1
O60248	P17482	1
O60248	P39880	1
O60248	P50219	1
O60248	P56537	1
O60248	P85037	1
O60248	Q01543	1
O60248	Q01664	1
O60248	Q01826	1
O60248	Q04724	1
O60248	Q04726	1
O60248	Q08117	1
O60248	Q09472	1
O60248	Q12857	1
O60248	Q12948	1
O60248	Q13227	1
O60248	Q13601	1
O60248	Q13948	1
O60248	Q14687	1
O60248	Q14690	1
O60248	Q15596	1
O60248	Q4VC05	1
O60248	Q68CP9	1
O60248	Q6W2J9	1
O60248	Q6ZW49	1
O60248	Q7Z2T5	1
O60248	Q86U70	1
O60248	Q86U86	1
O60248	Q8IVH2	1
O60248	Q8N9T8	1
O60248	Q8NF64	1
O60248	Q8NFD5	1
O60248	Q8TDI0	1
O60248	Q92782	1
O60248	Q92785	1
O60248	Q969J2	1
O60248	Q96GQ7	1
O60248	Q96KQ7	1
O60248	Q96RK0	1
O60248	Q9BW19	1
O60248	Q9BWW4	1
O60248	Q9H147	1
O60248	Q9H334	1
O60248	Q9H582	1
O60248	Q9H7S9	1
O60248	Q9H9B1	1
O60248	Q9NP66	1
O60248	Q9NQ55	1
O60248	Q9NR56	1
O60248	Q9NY93	1
O60248	Q9NZM5	1
O60248	Q9UHF7	1
O60248	Q9UIU6	1
O60248	Q9UKD2	1
O60248	Q9ULD9	1
O60248	Q9ULL5	1
O60248	Q9UPW6	1
O60248	Q9Y2X9	1
O60248	Q9Y3B7	1
O60248	Q9Y3D3	1
O60248	Q9Y618	1
O60248	Q9Y6Q9	1
O60248	Q9Y6X8	1
O75626	O15014	1
O75626	O60907	1
O75626	O75376	1
O75626	P05166	1
O75626	P0C7T5	1
O75626	Q04724	1
O75626	Q04726	1
O75626	Q04727	1
O75626	Q04837	1
O75626	Q08117	1
O75626	Q12857	1
O75626	Q14687	1
O75626	Q6W2J9	1
O75626	Q86SE9	1
O75626	Q86UP3	1
O75626	Q8NHM5	1
O75626	Q96F45	1
O75626	Q96RK0	1
O75626	Q9BSM1	1
O75626	Q9H334	1
O75626	Q9H7S9	1
O75626	Q9HCM7	1
O75626	Q9NP66	1
O75626	Q9NQB0	1
O75626	Q9NQP4	1
O75626	Q9P0W2	1
O75626	Q9P2K3	1
O75626	Q9UHF7	1
O75626	Q9UKL0	1
O75626	Q9ULD9	1
O75626	Q9Y4B4	1
O75626	Q9Y5L4	1
O75626	Q9Y618	1
O95600	A6NNY8	1
O95600	O00268	1
O95600	O14686	1
O95600	O15014	1
O95600	O15047	1
O95600	O15164	1
O95600	O43829	1
O95600	O60216	1
O95600	O60315	1
O95600	O75362	1
O95600	O75398	1
O95600	O75461	1
O95600	O75528	1
O95600	O75529	1
O95600	O94818	1
O95600	O95478	1
O95600	O95785	1
O95600	O95793	1
O95600	P08047	1
O95600	P10244	1
O95600	P13056	1
O95600	P14859	1
O95600	P15822	1
O95600	P16615	1
O95600	P17480	1
O95600	P19532	1
O95600	P25440	1
O95600	P25490	1
O95600	P32519	1
O95600	P35711	1
O95600	P37275	1
O95600	P42696	1
O95600	P49116	1
O95600	P49711	1
O95600	P49848	1
O95600	P52739	1
O95600	P54253	1
O95600	P61244	1
O95600	P61956	1
O95600	P82675	1
O95600	P85037	1
O95600	Q01167	1
O95600	Q03112	1
O95600	Q05BQ5	1
O95600	Q06546	1
O95600	Q06587	1
O95600	Q08117	1
O95600	Q09472	1
O95600	Q12830	1
O95600	Q12857	1
O95600	Q13029	1
O95600	Q13129	1
O95600	Q13610	1
O95600	Q14186	1
O95600	Q14202	1
O95600	Q14814	1
O95600	Q15542	1
O95600	Q15596	1
O95600	Q15723	1
O95600	Q15906	1
O95600	Q16514	1
O95600	Q16594	1
O95600	Q2KHR3	1
O95600	Q4LE39	1
O95600	Q52LR7	1
O95600	Q5H9F3	1
O95600	Q5PSV4	1
O95600	Q5VWG9	1
O95600	Q5VZL5	1
O95600	Q68CP9	1
O95600	Q69YH5	1
O95600	Q6KC79	1
O95600	Q6MZP7	1
O95600	Q6P1R3	1
O95600	Q6P1X5	1
O95600	Q6P4R8	1
O95600	Q6VMQ6	1
O95600	Q6W2J9	1
O95600	Q6ZU65	1
O95600	Q7Z3K3	1
O95600	Q7Z589	1
O95600	Q86TJ2	1
O95600	Q86U86	1
O95600	Q8IVH2	1
O95600	Q8IWI9	1
O95600	Q8IYH5	1
O95600	Q8NEM7	1
O95600	Q8NHM5	1
O95600	Q8WUU5	1
O95600	Q92560	1
O95600	Q92766	1
O95600	Q92793	1
O95600	Q92830	1
O95600	Q92831	1
O95600	Q92993	1
O95600	Q969J2	1
O95600	Q969R5	1
O95600	Q96BD5	1
O95600	Q96GQ7	1
O95600	Q96JM7	1
O95600	Q96KQ7	1
O95600	Q96L91	1
O95600	Q96ME7	1
O95600	Q96QT6	1
O95600	Q96RK0	1
O95600	Q96T58	1
O95600	Q99583	1
O95600	Q9BRJ6	1
O95600	Q9BSM1	1
O95600	Q9BW19	1
O95600	Q9BYE7	1
O95600	Q9BZE4	1
O95600	Q9GZR7	1
O95600	Q9H0E3	1
O95600	Q9H0E9	1
O95600	Q9H160	1
O95600	Q9H2F5	1
O95600	Q9H2P0	1
O95600	Q9H334	1
O95600	Q9H3G5	1
O95600	Q9H582	1
O95600	Q9H7L9	1
O95600	Q9H981	1
O95600	Q9H9B1	1
O95600	Q9H9F9	1
O95600	Q9HAF1	1
O95600	Q9HAH7	1
O95600	Q9HBM6	1
O95600	Q9HCM7	1
O95600	Q9NPF5	1
O95600	Q9NQB0	1
O95600	Q9NW13	1
O95600	Q9NXR8	1
O95600	Q9NY93	1
O95600	Q9NZM4	1
O95600	Q9NZM5	1
O95600	Q9P2D1	1
O95600	Q9P2N6	1
O95600	Q9UBW7	1
O95600	Q9UHF7	1
O95600	Q9UIG0	1
O95600	Q9UKD1	1
O95600	Q9UKY1	1
O95600	Q9ULG1	1
O95600	Q9ULL5	1
O95600	Q9ULM3	1
O95600	Q9UMN6	1
O95600	Q9UNX3	1
O95600	Q9UPN9	1
O95600	Q9UQR1	1
O95600	Q9Y2X9	1
O95600	Q9Y3C1	1
O95600	Q9Y5A6	1
O95600	Q9Y618	1
O95600	Q9Y676	1
O95600	Q9Y6Q9	1
O95600	Q9Y6X8	1
P01100	O00159	1
P01100	O00264	1
P01100	O00512	1
P01100	O00763	1
P01100	O14497	1
P01100	O14686	1
P01100	O15145	1
P01100	O15164	1
P01100	O15550	1
P01100	O43795	1
P01100	O75083	1
P01100	O75177	1
P01100	O94832	1
P01100	O95425	1
P01100	O95785	1
P01100	P06753	1
P01100	P09493	1
P01100	P0DP24	1
P01100	P14649	1
P01100	P15822	1
P01100	P19105	1
P01100	P27824	1
P01100	P30153	1
P01100	P35232	1
P01100	P51531	1
P01100	P51532	1
P01100	P61006	1
P01100	P61158	1
P01100	P63151	1
P01100	P67936	1
P01100	Q04724	1
P01100	Q08117	1
P01100	Q12824	1
P01100	Q12857	1
P01100	Q15291	1
P01100	Q15532	1
P01100	Q16643	1
P01100	Q4VC05	1
P01100	Q68CP9	1
P01100	Q6STE5	1
P01100	Q6WCQ1	1
P01100	Q6ZW49	1
P01100	Q7Z406	1
P01100	Q86U86	1
P01100	Q8IVW6	1
P01100	Q8NEZ4	1
P01100	Q8NFD5	1
P01100	Q8NHM5	1
P01100	Q8TAQ2	1
P01100	Q8WUZ0	1
P01100	Q92614	1
P01100	Q92782	1
P01100	Q92785	1
P01100	Q92793	1
P01100	Q92922	1
P01100	Q92925	1
P01100	Q969G3	1
P01100	Q96G25	1
P01100	Q96GM5	1
P01100	Q96L91	1
P01100	Q96RK0	1
P01100	Q99856	1
P01100	Q9BTK6	1
P01100	Q9NPA3	1
P01100	Q9NPI1	1
P01100	Q9NQX4	1
P01100	Q9NYL9	1
P01100	Q9NZR1	1
P01100	Q9P0K7	1
P01100	Q9UBL3	1
P01100	Q9UHB6	1
P01100	Q9UM54	1
P01100	Q9UPN9	1
P01100	Q9Y4I1	1
P01106	O15047	1
P01106	O15090	1
P01106	O15164	1
P01106	O15265	1
P01106	O15294	1
P01106	O75448	1
P01106	O75461	1
P01106	O75478	1
P01106	O75486	1
P01106	O75528	1
P01106	O75529	1
P01106	O94864	1
P01106	O95619	1
P01106	O96019	1
P01106	P04843	1
P01106	P08708	1
P01106	P10244	1
P01106	P21675	1
P01106	P21796	1
P01106	P35232	1
P01106	P35613	1
P01106	P40939	1
P01106	P51531	1
P01106	P51610	1
P01106	P61964	1
P01106	Q03164	1
P01106	Q05BQ5	1
P01106	Q12962	1
P01106	Q14186	1
P01106	Q14CW9	1
P01106	Q15014	1
P01106	Q15291	1
P01106	Q15906	1
P01106	Q16514	1
P01106	Q16594	1
P01106	Q52LR7	1
P01106	Q5JTH9	1
P01106	Q5T6C5	1
P01106	Q5TKA1	1
P01106	Q68CP9	1
P01106	Q6MZP7	1
P01106	Q6ZN08	1
P01106	Q6ZRS2	1
P01106	Q76L83	1
P01106	Q7Z3B3	1
P01106	Q7Z589	1
P01106	Q86TJ2	1
P01106	Q86U86	1
P01106	Q8IWI9	1
P01106	Q8IYH5	1
P01106	Q8NEM7	1
P01106	Q8NHM5	1
P01106	Q8WUU5	1
P01106	Q92560	1
P01106	Q92793	1
P01106	Q92830	1
P01106	Q92831	1
P01106	Q92993	1
P01106	Q969R5	1
P01106	Q96AG4	1
P01106	Q96BN2	1
P01106	Q96ES7	1
P01106	Q96EZ8	1
P01106	Q96G25	1
P01106	Q96GY3	1
P01106	Q96QT6	1
P01106	Q99623	1
P01106	Q9BTT4	1
P01106	Q9BYE7	1
P01106	Q9H0E9	1
P01106	Q9H2F5	1
P01106	Q9H7Z6	1
P01106	Q9H8E8	1
P01106	Q9H9L4	1
P01106	Q9HAF1	1
P01106	Q9HAV7	1
P01106	Q9HBM6	1
P01106	Q9NPA3	1
P01106	Q9NPF5	1
P01106	Q9NPI1	1
P01106	Q9NQP4	1
P01106	Q9NS73	1
P01106	Q9NV56	1
P01106	Q9NVC6	1
P01106	Q9NXR8	1
P01106	Q9P0U4	1
P01106	Q9P2D1	1
P01106	Q9P2N6	1
P01106	Q9UBL3	1
P01106	Q9UBU8	1
P01106	Q9ULK2	1
P01106	Q9ULM3	1
P01106	Q9UMN6	1
P01106	Q9UPN9	1
P01106	Q9UPT9	1
P01106	Q9Y230	1
P01106	Q9Y3C1	1
P01106	Q9Y6J9	1
P03372	P49207	1
P03372	Q16775	1
P03372	Q9NPA3	1
P08047	Q4LE39	1
P08047	Q9H0E3	1
P08651	O14497	1
P08651	O14686	1
P08651	O15014	1
P08651	O15164	1
P08651	O15550	1
P08651	O60315	1
P08651	O60907	1
P08651	O75376	1
P08651	O75461	1
P08651	O95785	1
P08651	P0C7T5	1
P08651	P13056	1
P08651	P14859	1
P08651	P15822	1
P08651	P35711	1
P08651	P49116	1
P08651	P50219	1
P08651	P51531	1
P08651	P54253	1
P08651	Q01664	1
P08651	Q04724	1
P08651	Q04726	1
P08651	Q04837	1
P08651	Q12948	1
P08651	Q13129	1
P08651	Q13227	1
P08651	Q13948	1
P08651	Q14186	1
P08651	Q14687	1
P08651	Q15906	1
P08651	Q4LE39	1
P08651	Q5PSV4	1
P08651	Q5VZL5	1
P08651	Q6N021	1
P08651	Q6PJG2	1
P08651	Q6W2J9	1
P08651	Q6ZW49	1
P08651	Q7Z3K3	1
P08651	Q8IVH2	1
P08651	Q8IVW6	1
P08651	Q8IWI9	1
P08651	Q8IX15	1
P08651	Q8NFD5	1
P08651	Q8NHM5	1
P08651	Q8TE76	1
P08651	Q8WUZ0	1
P08651	Q92766	1
P08651	Q92785	1
P08651	Q92925	1
P08651	Q969R5	1
P08651	Q96GM5	1
P08651	Q96KQ7	1
P08651	Q96RK0	1
P08651	Q99856	1
P08651	Q9BSM1	1
P08651	Q9BZK7	1
P08651	Q9C005	1
P08651	Q9H0E3	1
P08651	Q9H334	1
P08651	Q9H582	1
P08651	Q9H9B1	1
P08651	Q9HAH7	1
P08651	Q9HCM7	1
P08651	Q9NP66	1
P08651	Q9NQB0	1
P08651	Q9P2K3	1
P08651	Q9UHF7	1
P08651	Q9UIU6	1
P08651	Q9UKY1	1
P08651	Q9ULD9	1
P08651	Q9ULL5	1
P08651	Q9UPW6	1
P08651	Q9UQR1	1
P08651	Q9Y2X9	1
P08651	Q9Y618	1
P08651	Q9Y6Q9	1
P08651	SH-TAG	1
P10070	A5YKK6	1
P10070	O75175	1
P10070	O75665	1
P10070	O94986	1
P10070	P0DJD0	1
P10070	P30153	1
P10070	P63151	1
P10070	P63165	1
P10070	P63279	1
P10070	P67775	1
P10070	Q15154	1
P10070	Q6P2H3	1
P10070	Q8IWZ3	1
P10070	Q8NHM5	1
P10070	Q92600	1
P10070	Q9HAV7	1
P10070	Q9NPA3	1
P10070	Q9UPQ9	1
P10071	A5YKK6	1
P10071	O75175	1
P10071	O75179	1
P10071	Q01804	1
P10071	Q5JSZ5	1
P10071	Q6P2H3	1
P10071	Q6W2J9	1
P10071	Q8IWZ3	1
P10071	Q8NDV7	1
P10071	Q8NHM5	1
P10071	Q9BYJ9	1
P10071	Q9NQP4	1
P10071	Q9NRA8	1
P10071	Q9UPQ9	1
P10071	Q9Y5A9	1
P10071	Q9Y5V3	1
P10242	O14686	1
P10242	O15047	1
P10242	O15090	1
P10242	O60216	1
P10242	O60315	1
P10242	O75461	1
P10242	O95785	1
P10242	P13056	1
P10242	P15822	1
P10242	P25490	1
P10242	P37275	1
P10242	P39880	1
P10242	P49207	1
P10242	P49711	1
P10242	P52739	1
P10242	P54132	1
P10242	P54253	1
P10242	P55198	1
P10242	P61513	1
P10242	Q09472	1
P10242	Q12857	1
P10242	Q13129	1
P10242	Q16594	1
P10242	Q5T3I0	1
P10242	Q5T5X7	1
P10242	Q5TKA1	1
P10242	Q5VZL5	1
P10242	Q6KC79	1
P10242	Q6ZN08	1
P10242	Q6ZW49	1
P10242	Q7Z3B3	1
P10242	Q7Z3K3	1
P10242	Q7Z589	1
P10242	Q86T24	1
P10242	Q8IVW6	1
P10242	Q8IWI9	1
P10242	Q8IWS0	1
P10242	Q8N972	1
P10242	Q8NHM5	1
P10242	Q8WUU5	1
P10242	Q92560	1
P10242	Q92793	1
P10242	Q969R5	1
P10242	Q96C00	1
P10242	Q96DT7	1
P10242	Q96KQ7	1
P10242	Q96RK0	1
P10242	Q99856	1
P10242	Q9BYE7	1
P10242	Q9H582	1
P10242	Q9H9B1	1
P10242	Q9P0U4	1
P10242	Q9P2D1	1
P10242	Q9P2N6	1
P10242	Q9UHF7	1
P10242	Q9UI36	1
P10242	Q9UMN6	1
P10242	Q9UPP1	1
P10242	Q9UPW6	1
P10242	Q9UQE7	1
P10242	Q9UQR1	1
P10242	Q9Y2X9	1
P10242	Q9Y3C1	1
P10914	O14497	1
P10914	O75461	1
P10914	P51531	1
P10914	Q15532	1
P10914	Q4VC05	1
P10914	Q68CP9	1
P10914	Q6STE5	1
P10914	Q86U86	1
P10914	Q8IWI9	1
P10914	Q8NFD5	1
P10914	Q8WUB8	1
P10914	Q8WUZ0	1
P10914	Q92782	1
P10914	Q92785	1
P10914	Q92925	1
P10914	Q969R5	1
P10914	Q96GM5	1
P10914	Q9NPI1	1
P10914	Q9UPW6	1
P11308	O00512	1
P11308	O00712	1
P11308	O14497	1
P11308	O14686	1
P11308	O15014	1
P11308	O15164	1
P11308	O15550	1
P11308	O75030	1
P11308	O75177	1
P11308	O75376	1
P11308	O75925	1
P11308	P0C7T5	1
P11308	P15822	1
P11308	P43694	1
P11308	P51531	1
P11308	P51532	1
P11308	P54253	1
P11308	P55197	1
P11308	P61968	1
P11308	Q01543	1
P11308	Q04724	1
P11308	Q04726	1
P11308	Q06587	1
P11308	Q08117	1
P11308	Q09472	1
P11308	Q12824	1
P11308	Q12857	1
P11308	Q14686	1
P11308	Q14687	1
P11308	Q14814	1
P11308	Q15532	1
P11308	Q15596	1
P11308	Q2KHR3	1
P11308	Q4LE39	1
P11308	Q4VC05	1
P11308	Q5JSZ5	1
P11308	Q6KC79	1
P11308	Q6N021	1
P11308	Q6NUN9	1
P11308	Q6PJG2	1
P11308	Q6STE5	1
P11308	Q6VMQ6	1
P11308	Q6W2J9	1
P11308	Q6ZRI6	1
P11308	Q6ZW49	1
P11308	Q76L83	1
P11308	Q7Z589	1
P11308	Q86U70	1
P11308	Q86UP3	1
P11308	Q8IVH2	1
P11308	Q8N488	1
P11308	Q8NEZ4	1
P11308	Q8NFD5	1
P11308	Q8NHM5	1
P11308	Q8TE76	1
P11308	Q8WUZ0	1
P11308	Q92585	1
P11308	Q92782	1
P11308	Q92784	1
P11308	Q92785	1
P11308	Q92793	1
P11308	Q92922	1
P11308	Q92925	1
P11308	Q969G3	1
P11308	Q96A47	1
P11308	Q96GM5	1
P11308	Q96K83	1
P11308	Q96RK0	1
P11308	Q99856	1
P11308	Q9BQE9	1
P11308	Q9BRQ0	1
P11308	Q9BSM1	1
P11308	Q9BTK6	1
P11308	Q9H147	1
P11308	Q9H2X6	1
P11308	Q9H334	1
P11308	Q9H3G5	1
P11308	Q9H7S9	1
P11308	Q9HAH7	1
P11308	Q9HCM1	1
P11308	Q9HCM7	1
P11308	Q9NP66	1
P11308	Q9NQB0	1
P11308	Q9NZM4	1
P11308	Q9P2D1	1
P11308	Q9P2R6	1
P11308	Q9UGU0	1
P11308	Q9UHF7	1
P11308	Q9ULD9	1
P11308	Q9ULL5	1
P11308	Q9UPN9	1
P11308	Q9UPW6	1
P11308	Q9UQR1	1
P11308	Q9Y2X9	1
P11308	Q9Y4B4	1
P11308	Q9Y618	1
P11308	Q9Y6Q9	1
P14921	O14497	1
P14921	O14686	1
P14921	O15164	1
P14921	O15550	1
P14921	O75177	1
P14921	P15822	1
P14921	P49848	1
P14921	P51531	1
P14921	P51532	1
P14921	Q12824	1
P14921	Q12830	1
P14921	Q4VC05	1
P14921	Q68CP9	1
P14921	Q6P4R8	1
P14921	Q6STE5	1
P14921	Q6ZRS2	1
P14921	Q6ZU65	1
P14921	Q6ZW49	1
P14921	Q7Z589	1
P14921	Q86U86	1
P14921	Q8IWI9	1
P14921	Q8NFD5	1
P14921	Q8NHM5	1
P14921	Q8TAQ2	1
P14921	Q8WUB8	1
P14921	Q8WUU5	1
P14921	Q8WUZ0	1
P14921	Q92560	1
P14921	Q92782	1
P14921	Q92785	1
P14921	Q92793	1
P14921	Q92922	1
P14921	Q92925	1
P14921	Q969G3	1
P14921	Q96FJ2	1
P14921	Q96GM5	1
P14921	Q96L91	1
P14921	Q96QT6	1
P14921	Q9NPI1	1
P14921	Q9NS73	1
P14921	Q9UHF7	1
P15172	O00512	1
P15172	O14497	1
P15172	O14686	1
P15172	O15014	1
P15172	O15164	1
P15172	O15550	1
P15172	O60315	1
P15172	O60907	1
P15172	O75177	1
P15172	O75376	1
P15172	O75529	1
P15172	O95785	1
P15172	P13056	1
P15172	P15822	1
P15172	P22061	1
P15172	P37275	1
P15172	P39880	1
P15172	P49848	1
P15172	P51531	1
P15172	P51532	1
P15172	P58317	1
P15172	Q04724	1
P15172	Q04726	1
P15172	Q06587	1
P15172	Q08117	1
P15172	Q09472	1
P15172	Q12824	1
P15172	Q12830	1
P15172	Q12857	1
P15172	Q14687	1
P15172	Q15291	1
P15172	Q15532	1
P15172	Q16514	1
P15172	Q16775	1
P15172	Q4LE39	1
P15172	Q4VC05	1
P15172	Q5PSV4	1
P15172	Q5VWG9	1
P15172	Q6KC79	1
P15172	Q6NUN9	1
P15172	Q6P1R3	1
P15172	Q6PJG2	1
P15172	Q6STE5	1
P15172	Q6W2J9	1
P15172	Q6ZU65	1
P15172	Q6ZW49	1
P15172	Q86TJ2	1
P15172	Q86U86	1
P15172	Q8IVW6	1
P15172	Q8IWI9	1
P15172	Q8IY57	1
P15172	Q8IYH5	1
P15172	Q8NEZ4	1
P15172	Q8NFD5	1
P15172	Q8NHM5	1
P15172	Q8TAQ2	1
P15172	Q8TE76	1
P15172	Q8WUZ0	1
P15172	Q92560	1
P15172	Q92782	1
P15172	Q92785	1
P15172	Q92793	1
P15172	Q92830	1
P15172	Q92922	1
P15172	Q92925	1
P15172	Q969G3	1
P15172	Q96ES7	1
P15172	Q96G25	1
P15172	Q96GM5	1
P15172	Q96KQ7	1
P15172	Q96L91	1
P15172	Q96SK3	1
P15172	Q99856	1
P15172	Q9BTK6	1
P15172	Q9C0C9	1
P15172	Q9H582	1
P15172	Q9H9B1	1
P15172	Q9NP50	1
P15172	Q9NPA3	1
P15172	Q9NQB0	1
P15172	Q9NS73	1
P15172	Q9NV56	1
P15172	Q9UBL3	1
P15172	Q9UHF7	1
P15172	Q9ULD9	1
P15172	Q9ULL5	1
P15172	Q9UPN9	1
P15172	Q9Y2G7	1
P15172	Q9Y2X9	1
P15172	Q9Y467	1
P15172	Q9Y4A5	1
P15172	Q9Y618	1
P15172	Q9Y6J0	1
P15976	O00512	1
P15976	O14686	1
P15976	O15014	1
P15976	O15226	1
P15976	O15550	1
P15976	O43823	1
P15976	O60907	1
P15976	O75400	1
P15976	O94913	1
P15976	O95639	1
P15976	P25789	1
P15976	P51531	1
P15976	Q04724	1
P15976	Q04726	1
P15976	Q05048	1
P15976	Q06587	1
P15976	Q07666	1
P15976	Q12824	1
P15976	Q14687	1
P15976	Q14966	1
P15976	Q5T481	1
P15976	Q5T5X7	1
P15976	Q5VUA4	1
P15976	Q6W2J9	1
P15976	Q6ZW49	1
P15976	Q8IX01	1
P15976	Q8IX12	1
P15976	Q8IY67	1
P15976	Q8N684	1
P15976	Q8NFD5	1
P15976	Q8NHM5	1
P15976	Q8TE76	1
P15976	Q8WW38	1
P15976	Q92782	1
P15976	Q92785	1
P15976	Q96AE4	1
P15976	Q96GM5	1
P15976	Q96I24	1
P15976	Q96KR1	1
P15976	Q9BSM1	1
P15976	Q9HAH7	1
P15976	Q9NP66	1
P15976	Q9NPI1	1
P15976	Q9NS73	1
P15976	Q9NTZ6	1
P15976	Q9P2I0	1
P15976	Q9P2K3	1
P15976	Q9UPW6	1
P15976	Q9Y618	1
P17542	O14787	1
P17542	O15355	1
P17542	P06454	1
P17542	P11182	1
P17542	P15822	1
P17542	P20962	1
P17542	P49711	1
P17542	Q92793	1
P19838	O14964	1
P19838	Q15025	1
P19838	Q96A65	1
P19838	Q9BQI6	1
P19838	Q9C026	1
P19838	Q9Y6K9	1
P20823	O14686	1
P20823	O15550	1
P20823	P0C7T5	1
P20823	Q09472	1
P20823	Q5TKA1	1
P20823	Q5VZL5	1
P20823	Q6VMQ6	1
P20823	Q6W2J9	1
P20823	Q6ZW49	1
P20823	Q7Z3K3	1
P20823	Q8NEZ4	1
P20823	Q8NHM5	1
P20823	Q96RK0	1
P20823	Q99856	1
P20823	Q9H0E3	1
P20823	Q9NQB0	1
P23759	O00512	1
P23759	O00712	1
P23759	O14497	1
P23759	O14686	1
P23759	O15014	1
P23759	O15550	1
P23759	O60907	1
P23759	O75177	1
P23759	O75362	1
P23759	O75376	1
P23759	P08651	1
P23759	P0C7T5	1
P23759	P13056	1
P23759	P14859	1
P23759	P15822	1
P23759	P17028	1
P23759	P27540	1
P23759	P37275	1
P23759	P49116	1
P23759	P50219	1
P23759	P51531	1
P23759	P54253	1
P23759	P61962	1
P23759	Q01543	1
P23759	Q01826	1
P23759	Q04724	1
P23759	Q04726	1
P23759	Q04727	1
P23759	Q04837	1
P23759	Q08117	1
P23759	Q09472	1
P23759	Q12857	1
P23759	Q12948	1
P23759	Q13227	1
P23759	Q14687	1
P23759	Q14814	1
P23759	Q15532	1
P23759	Q15911	1
P23759	Q4LE39	1
P23759	Q4VC05	1
P23759	Q5PSV4	1
P23759	Q63HK5	1
P23759	Q6NUN9	1
P23759	Q6PJG2	1
P23759	Q6STE5	1
P23759	Q6W2J9	1
P23759	Q6ZW49	1
P23759	Q86SE9	1
P23759	Q86U70	1
P23759	Q86UP3	1
P23759	Q8IVH2	1
P23759	Q8IY57	1
P23759	Q8N488	1
P23759	Q8NEZ4	1
P23759	Q8NFD5	1
P23759	Q8NHM5	1
P23759	Q8TD26	1
P23759	Q8TE76	1
P23759	Q8WUZ0	1
P23759	Q92585	1
P23759	Q92766	1
P23759	Q92782	1
P23759	Q92785	1
P23759	Q92793	1
P23759	Q92925	1
P23759	Q969J2	1
P23759	Q96F45	1
P23759	Q96GM5	1
P23759	Q96RK0	1
P23759	Q99496	1
P23759	Q99856	1
P23759	Q9BRQ0	1
P23759	Q9BSM1	1
P23759	Q9BWG4	1
P23759	Q9BWW4	1
P23759	Q9H0E3	1
P23759	Q9H147	1
P23759	Q9H334	1
P23759	Q9H582	1
P23759	Q9H7L9	1
P23759	Q9H7S9	1
P23759	Q9HAH7	1
P23759	Q9HCM7	1
P23759	Q9NP50	1
P23759	Q9NP66	1
P23759	Q9NQB0	1
P23759	Q9P0W2	1
P23759	Q9P2D1	1
P23759	Q9P2K3	1
P23759	Q9UHF7	1
P23759	Q9UI36	1
P23759	Q9UIU6	1
P23759	Q9UKL0	1
P23759	Q9UKT9	1
P23759	Q9ULD9	1
P23759	Q9ULL5	1
P23759	Q9UPW6	1
P23759	Q9Y2X9	1
P23759	Q9Y5A6	1
P23759	Q9Y5L4	1
P23759	Q9Y618	1
P23759	Q9Y6Q9	1
P23769	O00512	1
P23769	O00712	1
P23769	O14497	1
P23769	O14686	1
P23769	O15014	1
P23769	O15090	1
P23769	O15164	1
P23769	O15550	1
P23769	O60315	1
P23769	O60341	1
P23769	O60907	1
P23769	O75376	1
P23769	O75925	1
P23769	O95677	1
P23769	O95785	1
P23769	O96019	1
P23769	P08651	1
P23769	P0C7T5	1
P23769	P15822	1
P23769	P37275	1
P23769	P39880	1
P23769	P51531	1
P23769	P51532	1
P23769	P54253	1
P23769	P61962	1
P23769	P63208	1
P23769	P81877	1
P23769	Q01826	1
P23769	Q04724	1
P23769	Q04726	1
P23769	Q04727	1
P23769	Q06587	1
P23769	Q08117	1
P23769	Q09472	1
P23769	Q12824	1
P23769	Q12857	1
P23769	Q12948	1
P23769	Q13948	1
P23769	Q14686	1
P23769	Q14687	1
P23769	Q14865	1
P23769	Q15291	1
P23769	Q15532	1
P23769	Q15911	1
P23769	Q2KHR3	1
P23769	Q4LE39	1
P23769	Q4VC05	1
P23769	Q5JSZ5	1
P23769	Q5PSV4	1
P23769	Q68CP9	1
P23769	Q6KC79	1
P23769	Q6PJG2	1
P23769	Q6W2J9	1
P23769	Q6ZW49	1
P23769	Q76L83	1
P23769	Q86SE9	1
P23769	Q86U70	1
P23769	Q86U86	1
P23769	Q86UP3	1
P23769	Q8IVW6	1
P23769	Q8IY57	1
P23769	Q8N488	1
P23769	Q8NEZ4	1
P23769	Q8NFD5	1
P23769	Q8NHM5	1
P23769	Q8TAQ2	1
P23769	Q8TD26	1
P23769	Q8TE76	1
P23769	Q8WUZ0	1
P23769	Q8WW38	1
P23769	Q92560	1
P23769	Q92618	1
P23769	Q92782	1
P23769	Q92785	1
P23769	Q92793	1
P23769	Q92922	1
P23769	Q92925	1
P23769	Q969G3	1
P23769	Q96C00	1
P23769	Q96F45	1
P23769	Q96GM5	1
P23769	Q96KQ7	1
P23769	Q96RK0	1
P23769	Q99496	1
P23769	Q99856	1
P23769	Q9BSM1	1
P23769	Q9BTK6	1
P23769	Q9BWW4	1
P23769	Q9BZK7	1
P23769	Q9H0E3	1
P23769	Q9H147	1
P23769	Q9H334	1
P23769	Q9H582	1
P23769	Q9H7S9	1
P23769	Q9H9B1	1
P23769	Q9HAH7	1
P23769	Q9HCM7	1
P23769	Q9NP50	1
P23769	Q9NP66	1
P23769	Q9NPI1	1
P23769	Q9NQB0	1
P23769	Q9NSC2	1
P23769	Q9P0W2	1
P23769	Q9P2D1	1
P23769	Q9P2K3	1
P23769	Q9UHF7	1
P23769	Q9UIU6	1
P23769	Q9UKL0	1
P23769	Q9UKT9	1
P23769	Q9ULD9	1
P23769	Q9ULL5	1
P23769	Q9UPW6	1
P23769	Q9Y2X9	1
P23769	Q9Y618	1
P23769	Q9Y6Q9	1
P23771	O00512	1
P23771	O14497	1
P23771	O14686	1
P23771	O15014	1
P23771	O15090	1
P23771	O15550	1
P23771	O43823	1
P23771	O60341	1
P23771	O60907	1
P23771	O75376	1
P23771	O75400	1
P23771	O94913	1
P23771	O95104	1
P23771	O95785	1
P23771	P08651	1
P23771	P15822	1
P23771	P23769	1
P23771	P49207	1
P23771	P49711	1
P23771	P51531	1
P23771	P55198	1
P23771	P61962	1
P23771	P63208	1
P23771	Q01826	1
P23771	Q04724	1
P23771	Q04726	1
P23771	Q06587	1
P23771	Q08117	1
P23771	Q09472	1
P23771	Q12824	1
P23771	Q12857	1
P23771	Q12948	1
P23771	Q13148	1
P23771	Q14687	1
P23771	Q4VC05	1
P23771	Q5JSZ5	1
P23771	Q5T481	1
P23771	Q5T5X7	1
P23771	Q6NUN9	1
P23771	Q6PJG2	1
P23771	Q6W2J9	1
P23771	Q6ZW49	1
P23771	Q86U86	1
P23771	Q86UP3	1
P23771	Q8IVW6	1
P23771	Q8IX01	1
P23771	Q8IX12	1
P23771	Q8IY57	1
P23771	Q8IY67	1
P23771	Q8N488	1
P23771	Q8N684	1
P23771	Q8N972	1
P23771	Q8NFD5	1
P23771	Q8NHM5	1
P23771	Q8TE76	1
P23771	Q8TEK3	1
P23771	Q8WUZ0	1
P23771	Q8WW38	1
P23771	Q92782	1
P23771	Q92785	1
P23771	Q92793	1
P23771	Q92922	1
P23771	Q92925	1
P23771	Q93009	1
P23771	Q96AE4	1
P23771	Q96C00	1
P23771	Q96F45	1
P23771	Q96GM5	1
P23771	Q96I24	1
P23771	Q96KR1	1
P23771	Q96PU8	1
P23771	Q96RK0	1
P23771	Q99496	1
P23771	Q99856	1
P23771	Q9BSM1	1
P23771	Q9BZK7	1
P23771	Q9H7S9	1
P23771	Q9HCM7	1
P23771	Q9NP66	1
P23771	Q9NQB0	1
P23771	Q9NTZ6	1
P23771	Q9P2D1	1
P23771	Q9P2I0	1
P23771	Q9P2K3	1
P23771	Q9UHF7	1
P23771	Q9UIU6	1
P23771	Q9UKL0	1
P23771	Q9ULL5	1
P23771	Q9UPW6	1
P23771	Q9Y2X9	1
P23771	Q9Y618	1
P23771	Q9Y6Q9	1
P25490	A6NHR9	1
P25490	O00268	1
P25490	O00567	1
P25490	O15047	1
P25490	O15164	1
P25490	O15294	1
P25490	O43257	1
P25490	O60216	1
P25490	O60264	1
P25490	O75478	1
P25490	O75528	1
P25490	O95619	1
P25490	O95785	1
P25490	P15822	1
P25490	P21675	1
P25490	P49848	1
P25490	P51610	1
P25490	P52739	1
P25490	P61964	1
P25490	P83916	1
P25490	Q03164	1
P25490	Q12789	1
P25490	Q12830	1
P25490	Q12873	1
P25490	Q13610	1
P25490	Q14186	1
P25490	Q14202	1
P25490	Q14676	1
P25490	Q14980	1
P25490	Q15291	1
P25490	Q15542	1
P25490	Q15906	1
P25490	Q16594	1
P25490	Q4LE39	1
P25490	Q5PSV4	1
P25490	Q5SVZ6	1
P25490	Q5T3J3	1
P25490	Q5TKA1	1
P25490	Q5UIP0	1
P25490	Q5VWG9	1
P25490	Q5VZL5	1
P25490	Q68CP9	1
P25490	Q68DK7	1
P25490	Q69YH5	1
P25490	Q6I9Y2	1
P25490	Q6MZP7	1
P25490	Q6P1R3	1
P25490	Q6P1X5	1
P25490	Q6VMQ6	1
P25490	Q6ZRS2	1
P25490	Q76L83	1
P25490	Q7Z3B3	1
P25490	Q7Z3K3	1
P25490	Q7Z589	1
P25490	Q86U86	1
P25490	Q8IWI9	1
P25490	Q8IXJ9	1
P25490	Q8IXM2	1
P25490	Q8IYH5	1
P25490	Q8N1G0	1
P25490	Q8NB78	1
P25490	Q8WUA4	1
P25490	Q8WUU5	1
P25490	Q92560	1
P25490	Q92610	1
P25490	Q92830	1
P25490	Q92831	1
P25490	Q92993	1
P25490	Q969R5	1
P25490	Q96C00	1
P25490	Q96CB8	1
P25490	Q96DN6	1
P25490	Q96EK4	1
P25490	Q96ES7	1
P25490	Q96FJ2	1
P25490	Q96JM7	1
P25490	Q96KM6	1
P25490	Q96KQ7	1
P25490	Q96L91	1
P25490	Q96ME7	1
P25490	Q96QT6	1
P25490	Q9BRJ6	1
P25490	Q9BTC0	1
P25490	Q9BYE7	1
P25490	Q9GZN1	1
P25490	Q9H0E9	1
P25490	Q9H2P0	1
P25490	Q9H4I2	1
P25490	Q9H582	1
P25490	Q9H7Z6	1
P25490	Q9H8E8	1
P25490	Q9H9B1	1
P25490	Q9H9L4	1
P25490	Q9HBM6	1
P25490	Q9HCK8	1
P25490	Q9NP50	1
P25490	Q9NPF5	1
P25490	Q9NPI1	1
P25490	Q9NS73	1
P25490	Q9NW13	1
P25490	Q9P0U4	1
P25490	Q9P2D1	1
P25490	Q9P2N6	1
P25490	Q9UBL3	1
P25490	Q9UBW7	1
P25490	Q9UGU5	1
P25490	Q9UKY1	1
P25490	Q9ULM3	1
P25490	Q9ULU4	1
P25490	Q9UMN6	1
P25490	Q9Y2R5	1
P25490	Q9Y4A5	1
P25490	Q9Y5Q9	1
[truncated: 6,040 more rows]

## Sheet: 2A Node Attributes
Node	Entry name	bait
Q9BZB8	CPEB1	1
P16220	CREB1	1
Q01094	E2F1	1
P32519	ELF1	1
Q15723	ELF2	1
P78545	ELF3	1
Q99607	ELF4	1
Q9UKW6	ELF5	1
P41970	ELK3	1
P28324	ELK4	1
P11308	ERG	1
P03372	ESR1	1
P14921	ETS1	1
P41162	ETV3	1
P43268	ETV4	1
P41161	ETV5	1
P41212	ETV6	1
Q9Y603	ETV7	1
Q99581	FEV	1
P01100	FOS	1
Q12951	FOXI1	1
Q12952	FOXL1	1
Q9C009	FOXQ1	1
P15976	GATA1	1
P23769	GATA2	1
P23771	GATA3	1
P43694	GATA4	1
Q9NP62	GCM1	1
P10070	GLI2	1
P10071	GLI3	1
Q02575	HEN1	1
Q05925	HME1	1
P20823	HNF1A	1
P35680	HNF1B	1
P41235	HNF4A	1
P10914	IRF1	1
Q14653	IRF3	1
Q15306	IRF4	1
Q13568	IRF5	1
Q02556	IRF8	1
Q00978	IRF9	1
Q2M1V0	ISX	1
Q13118	KLF10	1
Q9Y4X4	KLF12	1
Q9UIH9	KLF15	1
Q9BXK1	KLF16	1
P57682	KLF3	1
O43474	KLF4	1
Q13887	KLF5	1
Q99612	KLF6	1
O95600	KLF8	1
Q13886	KLF9	1
P48742	LHX1	1
P50458	LHX2	1
Q9UBR4	LHX3	1
Q969G2	LHX4	1
Q9UPM6	LHX6	1
Q68G74	LHX8	1
Q02078	MEF2A	1
P10242	MYB	1
P01106	MYC	1
P15172	MYOD1	1
Q12968	NFAC3	1
Q14934	NFAC4	1
Q12857	NFIA	1
O00712	NFIB	1
P08651	NFIC	1
Q14938	NFIX	1
P19838	NFKB1	1
Q13952	NFYC	1
P52952	NKX25	1
P04637	P53	1
Q02962	PAX2	1
P26367	PAX6	1
P23759	PAX7	1
Q06710	PAX8	1
P55771	PAX9	1
P37231	PPARG	1
O75626	PRDM1	1
Q92766	RREB1	1
Q99717	SMAD5	1
P56693	SOX10	1
O60248	SOX15	1
Q9H6I2	SOX17	1
P48431	SOX2	1
Q06945	SOX4	1
P35711	SOX5	1
P35712	SOX6	1
P48436	SOX9	1
P08047	SP1	1
Q8TDD2	SP7	1
Q9BXG8	SPZ1	1
P42229	STA5A	1
P51692	STA5B	1
P42224	STAT1	1
P40763	STAT3	1
Q14765	STAT4	1
P17542	TAL1	1
Q16650	TBR1	1
O15178	TBXT	1
P28347	TEAD1	1
Q15562	TEAD2	1
Q99594	TEAD3	1
P31314	TLX1	1
O43763	TLX2	1
O43711	TLX3	1
P25490	TYY1	1
Q9NZR4	VSX1	1
O60481	ZIC3	1
Q14141	38961
Q04917	1433F
P30153	2AAA
P63151	2ABA
Q9NRA8	4ET
P49902	5NTC
Q15758	AAAT
P28288	ABCD3
O00763	ACACB
O96019	ACL6A
Q99798	ACON
Q9H2P0	ADNP
Q16186	ADRM1
P55197	AF10
P55198	AF17
Q53H12	AGK
Q9UL18	AGO1
Q9UKV8	AGO2
Q9H9G7	AGO3
O95831	AIFM1
Q12904	AIMP1
O43823	AKAP8
Q9ULX6	AKP8L
Q8TCU4	ALMS1
Q8NI99	ANGL6
Q8IWZ3	ANKH1
Q99873	ANM1
O75179	ANR17
O15084	ANR28
Q96CW1	AP2M1
Q8N726	ARF
P61204	ARF3
Q8N6T3	ARFG1
O14497	ARI1A
Q8NFD5	ARI1B
Q99856	ARI3A
Q8IVW6	ARI3B
P29374	ARI4A
Q4LE39	ARI4B
Q14865	ARI5B
Q68CP9	ARID2
Q9Y4B4	ARIP4
P27540	ARNT
P61158	ARP3
Q9H9F9	ARP5
Q9GZN1	ARP6
Q9H981	ARP8
O15145	ARPC3
P59998	ARPC4
Q9Y294	ASF1A
Q9UBL3	ASH2L
Q96KQ4	ASPP1
L0R819	ASURF
Q8IXJ9	ASXL1
Q76L83	ASXL2
P05023	AT1A1
P16615	AT2A2
P24539	AT5F1
Q9ULK2	AT7L1
Q5T6C5	AT7L2
Q14CW9	AT7L3
Q96QE3	ATAD5
Q9NVI7	ATD3A
Q5T9A4	ATD3B
P18846	ATF1
P54259	ATN1
O75947	ATP5H
P36542	ATPG
P48047	ATPO
P46100	ATRX
P54253	ATX1
Q9UBB4	ATX10
P0C7T5	ATX1L
Q99700	ATX2
O15265	ATX7
Q8WXX7	AUTS2
Q8NCR0	B3GL2
O75531	BAF
O95816	BAG2
Q9UL15	BAG5
Q8N9N5	BANP
Q92560	BAP1
Q8IXM2	BAP18
P51572	BAP31
P35613	BASI
P80723	BASP1
Q9UIG0	BAZ1B
Q8WY36	BBX
Q9H165	BC11A
Q4VC05	BCL7A
Q9BQE9	BCL7B
Q8WUZ0	BCL7C
O00512	BCL9
Q86UU0	BCL9L
Q6W2J9	BCOR
Q5H9F3	BCORL
Q5T5X7	BEND3
Q9NZM4	BICRA
P54132	BLM
Q14692	BMS1
Q12830	BPTF
P38398	BRCA1
P25440	BRD2
Q9NPI1	BRD7
Q9H0E9	BRD8
Q9H8M2	BRD9
Q5PSV4	BRM1L
Q9HCU9	BRMS1
Q8TDN6	BRX1
O43709	BUD23
Q07021	C1QBP
Q6P1N0	C2D1A
Q6ZMU1	C3P1
Q9Y6J0	CABIN
Q9NZT1	CALL5
P0DP24	CALM2
O43852	CALU
P27824	CALX
Q14444	CAPR1
Q13948	CASP
Q6UXS9	CASPC
P31944	CASPE
Q92793	CBP
P83916	CBX1
Q14781	CBX2
Q96M89	CC138
Q6PII3	CC174
A6NKD9	CC85C
Q8IX12	CCAR1
Q8N163	CCAR2
Q9H6F5	CCD86
Q9H0W5	CCDC8
P20248	CCNA2
Q9UQ88	CD11A
O95400	CD2B2
Q8NHZ8	CDC26
Q16543	CDC37
Q69YH5	CDCA2
O94986	CE152
Q8TEP8	CE192
Q6P2H3	CEP85
Q9UEE9	CFDP1
Q9BRJ6	CG050
P61604	CH10
P10809	CH60
Q12873	CHD3
Q8TDI0	CHD5
Q8TD26	CHD6
Q9P2D1	CHD7
Q9HCK8	CHD8
Q9UNE7	CHIP
Q9H444	CHM4B
Q96RK0	CIC
Q14011	CIRBP
Q92989	CLP1
O76031	CLPX
Q9UJS0	CMC2
P62633	CNBP
Q9H9A5	CNO10
Q9UKZ1	CNO11
A5YKK6	CNOT1
Q9NZN8	CNOT2
O75175	CNOT3
Q9UIV1	CNOT7
Q9UFF9	CNOT8
Q92600	CNOT9
Q6ZRI6	CO039
Q8NHY2	COP1
P53621	COPA
P53618	COPB
P35606	COPB2
O14579	COPE
Q9ULV4	COR1C
P00403	COX2
P13073	COX41
P20674	COX5A
P10606	COX5B
P09669	COX6C
Q9UPN4	CP131
Q10570	CPSF1
Q9P2I0	CPSF2
O95639	CPSF4
Q8N684	CPSF7
Q9H3G5	CPVL
O75177	CREST
P68400	CSK21
P19784	CSK22
P67870	CSK2B
Q9H8E8	CSR2B
Q05048	CSTF1
P33240	CSTF2
Q13363	CTBP1
P56545	CTBP2
P49711	CTCF
O14578	CTRO
Q13617	CUL2
Q14999	CUL7
Q8IWT3	CUL9
P39880	CUX1
P12074	CX6A1
P14854	CX6B1
P14406	CX7A2
Q9P0U4	CXXC1
Q9HB71	CYBP
Q9NQC7	CYLD
Q9UI36	DACH1
Q9NR28	DBLOH
Q96JK2	DCAF5
P61962	DCAF7
Q9NPI6	DCP1A
Q8IZD4	DCP1B
Q9BW61	DDA1
Q16531	DDB1
Q92499	DDX1
Q13206	DDX10
Q9NVP1	DDX18
Q9GZR7	DDX24
Q96GQ7	DDX27
Q9H8H2	DDX31
Q9BQ39	DDX50
Q9Y2R4	DDX52
Q8TDD1	DDX54
Q9NY93	DDX56
O75398	DEAF1
Q7L5Y6	DET1
Q5KSL6	DGKK
Q53GQ0	DHB12
P00367	DHE3
Q00796	DHSO
Q7L2E3	DHX30
Q9H2U1	DHX36
Q8IY37	DHX37
Q8IX18	DHX40
Q8TF46	DI3L1
Q9UBX3	DIC
Q9BTC0	DIDO1
P09622	DLDH
P56179	DLX6
Q9NPF5	DMAP1
P31689	DNJA1
O60884	DNJA2
Q99615	DNJC7
P49916	DNLI3
Q8TEK3	DOT1L
Q92782	DPF1
Q92784	DPF3
O60762	DPM1
Q9C005	DPY30
Q16643	DREB
Q9Y4J8	DTNA
Q8IVF4	DYH10
Q14204	DYHC1
P63167	DYL1
Q96FJ2	DYL2
Q03001	DYST
O00716	E2F3
O75461	E2F6
Q9HAF1	EAF6
Q99848	EBP2
Q13011	ECH1
P40939	ECHA
P55084	ECHB
Q96F86	EDC3
Q6P2E9	EDC4
P29692	EF1D
Q9H9B1	EHMT1
Q96KQ7	EHMT2
Q14152	EIF3A
P55884	EIF3B
Q99613	EIF3C
O15371	EIF3D
P60228	EIF3E
O00303	EIF3F
O75821	EIF3G
O15372	EIF3H
Q13347	EIF3I
Q9Y262	EIF3L
Q15717	ELAV1
Q12926	ELAV2
P50402	EMD
Q7Z589	EMSY
Q03111	ENL
Q96C92	ENTR1
Q09472	EP300
Q96L91	EP400
Q9H2F5	EPC1
Q52LR7	EPC2
Q9UM22	EPDR1
Q96RT1	ERBIN
P50548	ERF
O94905	ERLN2
Q96DF8	ESS2
Q01844	EWS
Q96A65	EXOC4
Q99504	EYA3
O95677	EYA4
Q9NZB2	F120A
O75844	FACE1
Q8WVX9	FACR1
Q14517	FAT1
P35555	FBN1
P35556	FBN2
Q9HAH7	FBRS
Q9HCM7	FBSL
Q969H0	FBXW7
B1AJZ9	FHAD1
Q13642	FHL1
Q5HY92	FIGN
Q4L180	FIL1L
P20930	FILA
Q5D862	FILA2
Q6UN15	FIP1
Q02790	FKBP4
Q01543	FLI1
O75955	FLOT1
Q14254	FLOT2
Q8WW38	FOG2
P55317	FOXA1
Q12948	FOXC1
P85037	FOXK1
Q01167	FOXK2
Q9H334	FOXP1
O15409	FOXP2
Q8IVH2	FOXP4
P02794	FRIH
P02792	FRIL
Q96AE4	FUBP1
Q96I24	FUBP3
Q13283	G3BP1
Q9UN86	G3BP2
Q8TAE8	G45IP
Q06546	GABPA
Q14697	GANAB
Q9NY12	GAR1
Q92908	GATA6
Q8WUU5	GATD1
Q9HAV0	GBB4
Q9UBI6	GBG12
O94808	GFPT2
O75420	GGYF1
Q6Y7W6	GGYF2
Q16775	GLO2
P14314	GLU2B
Q49A26	GLYR1
Q9Y692	GMEB1
Q9UKD1	GMEB2
Q9BVP2	GNL3
Q3T8J9	GON4L
Q13227	GPS2
Q5T3I0	GPTC4
Q9UKJ3	GPTC8
P28799	GRN
Q9HAV7	GRPE1
O15063	GRRE1
Q14687	GSE1
P78347	GTF2I
O00178	GTPB1
Q92522	H1X
Q9P035	HACD3
A1L0T0	HACL2
Q9H6D7	HAUS4
P51610	HCFC1
Q9Y5Z7	HCFC2
Q92769	HDAC2
O15379	HDAC3
Q9UQL6	HDAC5
Q9NRZ9	HELLS
P42694	HELZ
Q15751	HERC1
O95714	HERC2
Q96MH2	HEXI2
O14964	HGS
Q96JB3	HIC2
Q9Y241	HIG1A
Q9H2X6	HIPK2
P54198	HIRA
Q9NP66	HM20A
Q9P0W2	HM20B
Q6NT76	HMBX1
P09429	HMGB1
P26583	HMGB2
O15347	HMGB3
Q9UGU5	HMGX4
P31942	HNRH3
Q9BUJ2	HNRL1
Q1KMD3	HNRL2
P14866	HNRPL
O60506	HNRPQ
O43390	HNRPR
Q8IX15	HOMEZ
Q86YZ3	HORN
Q5SSJ5	HP1B3
Q92598	HS105
O95757	HS74L
P34932	HSP74
Q99081	HTF4
P42357	HUTH
P31260	HXA10
P20719	HXA5
P17482	HXB9
O43248	HXC11
P31274	HXC9
P31277	HXD11
Q8IU81	I2BP1
Q7Z5L9	I2BP2
Q9H1B7	I2BPL
P47928	ID4
Q9NZI8	IF2B1
Q9Y6M1	IF2B2
O00425	IF2B3
Q04637	IF4G1
P56537	IF6
P25963	IKBA
Q15653	IKBB
O00221	IKBE
Q9UKT9	IKZF3
Q9H5V7	IKZF5
Q12905	ILF2
P12268	IMDH2
Q9C086	IN80B
Q6PI98	IN80C
Q53TQ3	IN80D
Q8NBZ0	IN80E
Q9UK53	ING1
Q9H160	ING2
Q9NXR8	ING3
Q9ULG1	INO80
Q96CB8	INT12
P51617	IRAK1
O14654	IRS4
Q96A47	ISL2
P15884	ITF2
Q15652	JHD2C
O60271	JIP4
P05412	JUN
P17275	JUNB
P17535	JUND
Q9BY89	K1671
Q7RTS7	K2C74
Q86T24	KAISO
Q7Z3B3	KANL1
Q9H9L4	KANL2
Q9P2N6	KANL3
Q92830	KAT2A
Q92831	KAT2B
Q92993	KAT5
Q9H7Z6	KAT8
Q86V97	KBTB6
Q96SI1	KCD15
Q9P0J7	KCMF1
P12277	KCRB
O60341	KDM1A
Q8NB78	KDM1B
Q8NHM5	KDM2B
P29375	KDM5A
O15550	KDM6A
Q07666	KHDR1
P46013	KI67
Q02241	KIF23
Q2M1P5	KIF7
Q9BW19	KIFC1
Q03164	KMT2A
Q9UMN6	KMT2B
Q8NEZ4	KMT2C
O14686	KMT2D
Q8N9T8	KRI1
Q13601	KRR1
P05455	LA
Q92615	LAR4B
Q6PKG0	LARP1
Q71RC2	LARP4
Q9Y4W2	LAS1L
Q14847	LASP1
Q14739	LBR
Q86U70	LDB1
Q96PV6	LENG8
Q08380	LG3BP
Q04760	LGUL
Q9UHB6	LIMA1
Q9UGP4	LIMD1
Q96GY3	LIN37
Q6MZP7	LIN54
Q5TKA1	LIN9
Q9Y234	LIPT
Q9BRT6	LLPH
Q969R5	LMBL2
Q96JM7	LMBL3
P61968	LMO4
P36776	LONM
Q8IUZ0	LRC49
Q96AG4	LRC59
Q5T3J3	LRIF1
P98164	LRP2
O75581	LRP6
Q8ND56	LS14A
Q9BX40	LS14B
Q96GA3	LTV1
Q9NPA3	M1IP1
Q02978	M2OM
P41279	M3K8
Q3KQU3	MA7D1
Q9Y5V3	MAGD1
Q9UNF1	MAGD2
Q92585	MAML1
Q14244	MAP7
Q9Y4F3	MARF1
P43243	MATR3
P61244	MAX
P56270	MAZ
Q9BQG0	MBB1A
Q9UBB5	MBD2
Q96DN6	MBD6
Q9NS73	MBIP1
Q9NR56	MBNL1
Q05BQ5	MBTD1
Q6VMQ6	MCAF1
Q96RQ3	MCCA
Q9HCC0	MCCB
C9JLW8	MCRI1
Q9BUT9	MCRI2
Q96EZ8	MCRS1
Q14676	MDC1
Q6PJG2	MDEAS
Q00987	MDM2
Q03112	MECOM
Q9BTT4	MED10
Q96RN5	MED15
Q9NVC6	MED17
O75448	MED24
Q9NPJ6	MED4
Q96G25	MED8
Q06413	MEF2C
Q14814	MEF2D
Q99707	METH
P55081	MFAP1
Q8IWI9	MGAP
P61326	MGN
Q8N4Q1	MIA40
Q16891	MIC60
Q504T8	MIDN
Q8N108	MIER1
Q96T58	MINT
Q8IXI2	MIRO1
Q8IXI1	MIRO2
O75030	MITF
Q9BYG3	MK67I
P19105	ML12A
Q99583	MNT
P50219	MNX1
Q9UBU8	MO4L1
Q15014	MO4L2
P26038	MOES
Q9Y6X9	MORC2
Q8TE76	MORC4
Q9HCE1	MOV10
Q8N3R9	MPP5
Q6WCQ1	MPRIP
Q5VT25	MRCKA
P49959	MRE11
Q9NV56	MRGBP
Q9HD23	MRS2
Q9UKD2	MRT4
Q6P1R3	MSD2
Q01726	MSHR
Q96DH6	MSI2H
Q68DK7	MSL1
Q13330	MTA1
Q9BTC8	MTA3
Q92614	MY18A
P10244	MYBB
Q99417	MYCBP
P35580	MYH10
Q7Z406	MYH14
P14649	MYL6B
O43795	MYO1B
O00159	MYO1C
O94832	MYO1D
Q9Y4I1	MYO5A
Q9NQX4	MYO5C
Q9UM54	MYO6
O75113	N4BP1
Q13765	NACA
Q96RE7	NACC1
Q9H0A0	NAT10
P00387	NB5R3
O60934	NBN
Q15788	NCOA1
Q15596	NCOA2
Q9Y6Q9	NCOA3
Q14686	NCOA6
O75376	NCOR1
Q9Y618	NCOR2
P15531	NDKA
P22392	NDKB
Q16718	NDUA5
P51970	NDUA8
Q9Y6K9	NEMO
O14524	NEMP1
Q6NW34	NEPRO
Q00653	NFKB2
Q6P4R8	NFRKB
P23511	NFYA
P25208	NFYB
Q9Y221	NIP7
Q6KC79	NIPBL
O15226	NKRF
Q9H2Z4	NKX24
Q8WTT2	NOC3L
Q9BVI4	NOC4L
Q9BZE4	NOG1
Q13823	NOG2
O94818	NOL4
Q96MY1	NOL4L
Q14978	NOLC1
P78316	NOP14
Q9Y3C1	NOP16
P46087	NOP2
Q9NZM5	NOP53
O00567	NOP56
Q9Y314	NOSIP
Q99733	NP1L4
Q14207	NPAT
O75607	NPM3
P13056	NR2C1
P49116	NR2C2
O95478	NSA2
Q08J23	NSUN2
P57740	NU107
Q92621	NU205
P35658	NU214
Q9Y266	NUDC
Q14980	NUMA1
Q7Z3B4	NUP54
P37198	NUP62
Q99567	NUP88
Q8N1F7	NUP93
P52948	NUP98
Q9BXS6	NUSAP
Q9UBU9	NXF1
P11182	ODB2
P10515	ODP2
O75665	OFD1
O15294	OGT1
P39656	OST48
Q96DC9	OTUB2
Q01804	OTUD4
Q15072	OZF
A8CG34	P121C
Q86YP4	P66A
Q8WXI9	P66B
P11940	PABP1
Q86U42	PABP2
Q9H361	PABP3
Q13310	PABP4
Q9UNF0	PACN2
Q9BTK6	PAGR1
Q58A45	PAN3
Q4VXU2	PAP1L
Q86TB9	PATL1
Q6ZW49	PAXI1
Q86U86	PB1
P40424	PBX1
P40425	PBX2
P05165	PCCA
P05166	PCCB
O60245	PCDH7
O94913	PCF11
Q9BSM1	PCGF1
Q3KNV8	PCGF3
Q86SE9	PCGF5
Q9BYE7	PCGF6
Q15154	PCM1
P12004	PCNA
O14737	PDCD5
P07237	PDIA1
P13667	PDIA4
Q9Y2S7	PDIP2
Q9BY77	PDIP3
Q29RF7	PDS5A
Q86TG7	PEG10
Q96RR1	PEO1
O00541	PESC
Q96BD5	PF21A
O60925	PFD1
P61758	PFD3
Q9NQP4	PFD4
Q01813	PFKAP
Q96HS1	PGAM5
P98160	PGBM
O00264	PGRC1
P35232	PHB
Q99623	PHB2
Q8NDX5	PHC3
Q8WUB8	PHF10
Q96QT6	PHF12
O75151	PHF2
Q9BUL5	PHF23
Q8IWS0	PHF6
Q9UPP1	PHF8
P61457	PHS
Q9H0N5	PHS2
O75925	PIAS1
O75928	PIAS2
P22061	PIMT
Q9H307	PININ
P78337	PITX1
Q9ULU4	PKCB1
P14923	PLAK
P29590	PML
P14859	PO2F1
Q7Z3K3	POGZ
Q9Y253	POLH
P62136	PP1A
P67775	PP2AA
Q86T03	PP4P1
Q9UPN7	PP6R1
Q5H9R7	PP6R3
Q9Y3C6	PPIL1
Q13356	PPIL2
Q9H2H8	PPIL3
Q8WUA2	PPIL4
O15355	PPM1G
O00743	PPP6
O75400	PR40A
P48634	PRC2A
Q5JSZ5	PRC2B
Q9Y520	PRC2C
Q92733	PRCC
Q9HAZ2	PRD16
Q13029	PRDM2
P30048	PRDX3
Q5JRX3	PREP
Q9UMS4	PRP19
Q9ULL5	PRR12
P62333	PRS10
P62191	PRS4
P17980	PRS6A
P43686	PRS6B
P35998	PRS7
P62195	PRS8
Q86XN7	PRSR1
P25786	PSA1
P25787	PSA2
P25788	PSA3
P25789	PSA4
P28066	PSA5
P60900	PSA6
O14818	PSA7
P20618	PSB1
P49721	PSB2
P49720	PSB3
P28070	PSB4
P28074	PSB5
P28072	PSB6
Q99436	PSB7
O00231	PSD11
O00232	PSD12
Q9UNM6	PSD13
O00487	PSDE
Q99460	PSMD1
Q13200	PSMD2
O43242	PSMD3
P55036	PSMD4
Q15008	PSMD6
P51665	PSMD7
P48556	PSMD8
P61289	PSME3
Q96EY7	PTCD3
P06454	PTMA
P20962	PTMS
Q14671	PUM1
Q8TB72	PUM2
Q15397	PUM3
Q00577	PURA
Q96QR8	PURB
Q13610	PWP1
Q9Y3Y4	PYGO1
Q9BRQ0	PYGO2
P27708	PYR1
P31930	QCR1
P22695	QCR2
Q96PU8	QKI
Q2KHR3	QSER1
Q15032	R3HD1
Q9Y2K5	R3HD2
P62820	RAB1A
Q92928	RAB1C
P51149	RAB7A
P61006	RAB8A
P63244	RACK1
Q9NS91	RAD18
O60216	RAD21
Q92878	RAD50
Q6NSI4	RADX
Q9P0K7	RAI14
Q9Y5P3	RAI2
P43487	RANG
Q8NHQ8	RASF8
Q8IY67	RAVR1
P06400	RB
Q15291	RBBP5
Q7Z6E9	RBBP6
P98175	RBM10
P57052	RBM11
Q9NTZ6	RBM12
Q5T481	RBM20
P49756	RBM25
Q9P2N5	RBM27
Q9NW13	RBM28
Q96EV2	RBM33
P42696	RBM34
Q9BWF3	RBM4
P78332	RBM6
P29558	RBMS1
P25791	RBTN2
Q5TC82	RC3H1
Q9P258	RCC2
Q15293	RCN1
Q14257	RCN2
Q9UKL0	RCOR1
Q9P2K3	RCOR3
O94762	RECQ5
Q04864	REL
Q01201	RELB
Q92900	RENT1
Q92785	REQU
Q9P2R6	RERE
Q9HCM1	RESF1
Q9GZR2	REXO4
P27694	RFA1
P15927	RFA2
P35244	RFA3
P35251	RFC1
Q8N5W9	RFLB
P22670	RFX1
P48382	RFX5
Q2KHR2	RFX7
O00287	RFXAP
O14593	RFXK
Q9H0H5	RGAP1
P0DJD0	RGPD1
A7KAX9	RHG32
P61586	RHOA
Q5UIP0	RIF1
Q06587	RING1
Q99496	RING2
P27635	RL10
P62906	RL10A
P40429	RL13A
P50914	RL14
Q02543	RL18A
P84098	RL19
O76021	RL1D1
P83731	RL24
P61254	RL26
Q9UNX3	RL26L
P46776	RL27A
P46779	RL28
P62899	RL31
P62910	RL32
P49207	RL34
P42766	RL35
P18077	RL35A
Q9Y3U8	RL36
P83881	RL36A
Q969Q0	RL36L
P61927	RL37
P61513	RL37A
P62891	RL39
Q6DKI1	RL7L
Q13129	RLF
Q9BYD6	RM01
Q5T653	RM02
Q9BYD3	RM04
Q7Z7H8	RM10
Q9Y3B7	RM11
P52815	RM12
Q9BYD1	RM13
Q9P015	RM15
Q9NX20	RM16
Q9NRX2	RM17
Q9BYC9	RM20
Q7Z2W9	RM21
Q9NWU5	RM22
Q96A35	RM24
Q13084	RM28
Q9BZE1	RM37
Q96DV4	RM38
Q9NYK5	RM39
Q8IXM3	RM41
Q8N983	RM43
Q9H9J2	RM44
Q9HD33	RM47
Q13405	RM49
Q8N5N7	RM50
Q8ND24	RN214
Q9NVW2	RNF12
P04843	RPN1
P04844	RPN2
Q5VT52	RPRD2
Q5JTH9	RRP12
Q9Y3B9	RRP15
Q14684	RRP1B
Q14690	RRP5
P46783	RS10
P62280	RS11
P62277	RS13
P62841	RS15
P08708	RS17
P39019	RS19
P62847	RS24
P62851	RS25
P62273	RS29
P62861	RS30
P61247	RS3A
P46782	RS5
P62241	RS8
Q5VWQ0	RSBN1
Q96IZ7	RSRC1
P08865	RSSA
Q9Y399	RT02
P82675	RT05
P82932	RT06
Q9Y2R9	RT07
P82933	RT09
P82664	RT10
P82912	RT11
O15235	RT12
O60783	RT14
P82914	RT15
Q9Y3D3	RT16
Q9Y2R5	RT17
Q9NVS2	RT18A
Q9Y676	RT18B
Q9Y3D5	RT18C
P82921	RT21
P82650	RT22
Q9Y3D9	RT23
Q96EL2	RT24
P82663	RT25
Q9BYN8	RT26
Q92552	RT27
Q9Y2Q9	RT28
P51398	RT29
Q92665	RT31
Q9Y291	RT33
P82930	RT34
P82673	RT35
Q9Y3I0	RTCB
P08621	RU17
Q9Y230	RUVB2
P19793	RXRA
Q8N488	RYBP
P05109	S10A8
Q9UHA2	S18L2
Q96CQ1	S2536
O43865	SAHH2
Q9NSC2	SALL1
Q9Y467	SALL2
Q96NU1	SAM11
Q01826	SATB1
Q9UPW6	SATB2
O15027	SC16A
O75396	SC22B
Q15437	SC23B
O95486	SC24A
O95487	SC24B
Q2M3M2	SC5A9
O95104	SCAF4
Q9UPN6	SCAF8
Q99590	SCAFB
Q9NVU7	SDA1
Q9H7L9	SDS3
P55735	SEC13
Q96HI0	SENP5
O15047	SET1A
Q15047	SETB1
Q9H9B4	SFXN1
Q96ES7	SGF29
SH-TAG	SH-TAG
Q96B97	SH3K1
Q9NP50	SHCAF
Q96ST3	SIN3A
O75182	SIN3B
Q96EB6	SIR1
Q9UIU6	SIX4
Q8N196	SIX5
P12755	SKI
P63208	SKP1
Q9BQI6	SLF1
Q9H2G2	SLK
O95391	SLU7
Q8IY92	SLX4
Q5VYV7	SLX4I
Q8WU79	SMAP2
Q14683	SMC1A
Q9UQE7	SMC3
P28370	SMCA1
P51531	SMCA2
P51532	SMCA4
O60264	SMCA5
Q969G3	SMCE1
P62316	SMD2
Q96Q15	SMG1
Q9UPR3	SMG5
Q92540	SMG7
A6NHR9	SMHD1
Q16637	SMN
Q92922	SMRC1
Q8TAQ2	SMRC2
Q96GM5	SMRD1
Q92925	SMRD2
Q6STE5	SMRD3
Q12824	SNF5
Q13884	SNTB1
Q13425	SNTB2
Q13573	SNW1
A7XYQ1	SOBP
Q92673	SORL
Q9UN79	SOX13
Q9H0E3	SP130
Q02086	SP2
Q8NEM7	SP20H
P0CG40	SP9
Q9UM82	SPAT2
Q8IY81	SPB1
O43791	SPOP
Q01082	SPTB2
Q13813	SPTN1
Q13501	SQSTM
Q14247	SRC8
Q6ZRS2	SRCAP
Q9UHB9	SRP68
O76094	SRP72
Q9UQ35	SRRM2
Q9BXP5	SRRT
Q04837	SSBP
P81877	SSBP2
Q9BWW4	SSBP3
Q9BWG4	SSBP4
Q9NQ55	SSF1
Q15532	SSXT
Q8IZP2	ST134
O94864	ST65G
P52630	STAT2
O95793	STAU1
Q9NUL3	STAU2
P31948	STIP1
Q8N2I9	STK40
P16949	STMN1
Q9Y3F4	STRAP
Q96SI9	STRBP
P46977	STT3A
Q9UMX1	SUFU
Q8IWZ8	SUGP1
Q8IX01	SUGP2
Q06330	SUH
P63165	SUMO1
P61956	SUMO2
O75486	SUPT3
O75683	SURF6
O95425	SVIL
P14868	SYDC
P41252	SYIC
Q9P2J5	SYLC
P56192	SYMC
Q92797	SYMPK
Q8WXH0	SYNE2
P47897	SYQ
P54136	SYRC
Q9Y5J6	T10B
Q8N5C8	TAB3
O75478	TAD2A
Q86TJ2	TAD2B
Q96BN2	TADA1
O75528	TADA3
Q13148	TADBP
P21675	TAF1
Q12962	TAF10
Q16514	TAF12
Q8IZX4	TAF1L
Q6P1X5	TAF2
Q5VWG9	TAF3
O00268	TAF4
Q15542	TAF5
O75529	TAF5L
P49848	TAF6
Q9Y6J9	TAF6L
Q7Z7C8	TAF8
Q16594	TAF9
Q9HBM6	TAF9B
Q16559	TAL2
Q9P031	TAP26
Q9BZK7	TBL1R
O60907	TBL1X
Q9BQ87	TBL1Y
P20226	TBP
Q15170	TCAL1
Q9UGU0	TCF20
P36402	TCF7
P17987	TCPA
P78371	TCPB
P50991	TCPD
P48643	TCPE
P49368	TCPG
Q99832	TCPH
P40227	TCPZ
O14776	TCRG1
Q9H147	TDIF1
Q9NZ01	TECR
Q6N021	TET2
Q9NXF1	TEX10
Q12789	TF3C1
Q8WUA4	TF3C2
Q9Y5Q9	TF3C3
Q04206	TF65
Q9NQB0	TF7L2
Q00059	TFAM
Q01664	TFAP4
Q12800	TFCP2
Q14186	TFDP1
Q14188	TFDP2
P15923	TFE2
P19532	TFE3
Q9UBB9	TFP11
P0C1Z6	TFPT
P02786	TFR1
Q96EK4	THA11
Q6I9Y2	THOC7
O15164	TIF1A
P62072	TIM10
Q9Y5L4	TIM13
Q9BSF4	TIM29
Q3ZCQ8	TIM50
O60220	TIM8A
Q9Y5J9	TIM8B
Q9Y5J7	TIM9
Q8WZ42	TITIN
Q04724	TLE1
Q04726	TLE3
Q04727	TLE4
Q08117	TLE5
Q13445	TMED1
Q15363	TMED2
Q9Y3A6	TMED5
Q9BVK6	TMED9
P49755	TMEDA
Q9NZR1	TMOD2
Q9NYL9	TMOD3
Q9C0B7	TNG6
Q15025	TNIP1
Q8NFZ5	TNIP2
O14787	TNPO2
Q8NDV7	TNR6A
Q9UPQ9	TNR6B
Q9HCJ0	TNR6C
P11387	TOP1
Q12888	TP53B
Q6ZTW0	TPGS1
P09493	TPM1
P06753	TPM3
P67936	TPM4
O43617	TPPC3
Q96Q05	TPPC9
Q9ULW0	TPX2
Q9UI30	TR112
Q13114	TRAF3
Q96PN7	TREF1
Q9UPN9	TRI33
Q96RU8	TRIB1
Q9C026	TRIM9
Q15654	TRIP6
Q7Z2T5	TRM1L
Q9UHF7	TRPS1
Q9Y4A5	TRRAP
P07477	TRY1
Q63HK5	TSH3
Q49AM3	TTC31
O95551	TYDP2
O15391	TYY2
Q5T6F2	UBAP2
P61081	UBC12
P63279	UBC9
Q9C0C9	UBE2O
P17480	UBF1
Q9NPG3	UBN1
Q6ZU65	UBN2
P51784	UBP11
O75317	UBP12
Q9UPT9	UBP22
A6NNY8	UBP27
Q14157	UBP2L
P62068	UBP46
Q70EL1	UBP54
Q93009	UBP7
Q5T4S7	UBR4
O94888	UBXN7
Q9Y5K5	UCHL5
Q96RL1	UIMC1
Q9C0B0	UNK
Q93008	USP9X
Q9BVJ6	UT14A
Q9P0L0	VAPA
P21796	VDAC1
P45880	VDAC2
Q9Y277	VDAC3
Q14119	VEZF1
Q14135	VGLL4
P18206	VINC
Q15906	VPS72
Q641Q2	WAC2A
Q9Y2W2	WBP11
Q9H6R7	WDCP
O75083	WDR1
Q8TBZ3	WDR20
Q9C0J8	WDR33
Q8TAF3	WDR48
P61964	WDR5
Q9BRX9	WDR83
O95785	WIZ
Q92889	XPF
P55060	XPO2
O43592	XPOT
P18887	XRCC1
P13010	XRCC5
P12956	XRCC6
Q8IZH2	XRN1
Q9H0D6	XRN2
Q8IY57	YAF2
P46937	YAP1
P67809	YBOX1
P16989	YBOX3
Q9ULM3	YETS2
O95619	YETS4
P49750	YLPM1
Q9BYJ9	YTHD1
Q9Y5A9	YTHD2
Q7Z739	YTHD3
Q9H869	YYAP1
Q96KM6	Z512B
Q96DT7	ZBT10
O43829	ZBT14
Q9ULJ3	ZBT21
Q9NUA8	ZBT40
O95365	ZBT7A
Q9Y2K1	ZBTB1
Q96C00	ZBTB9
Q7Z2W4	ZCCHV
Q86VM9	ZCH18
Q9NUD5	ZCHC3
P37275	ZEB1
O60315	ZEB2
P15822	ZEP1
Q15911	ZFHX3
Q86UP3	ZFHX4
Q9Y2G7	ZFP30
Q96JP5	ZFP91
Q96KR1	ZFR
Q9UKY1	ZHX1
Q9Y6X8	ZHX2
Q9H4I2	ZHX3
P17029	ZKSC1
Q9BRR0	ZKSC3
Q969J2	ZKSC4
Q9ULJ6	ZMIZ1
Q8NF64	ZMIZ2
Q5SVZ6	ZMYM1
Q9UBW7	ZMYM2
Q14202	ZMYM3
Q5VZL5	ZMYM4
Q9UII5	ZN107
P58317	ZN121
P52739	ZN131
P52747	ZN143
Q9UQR1	ZN148
O75362	ZN217
Q3ZCT1	ZN260
Q9Y2X9	ZN281
Q2VY69	ZN284
Q5VUA4	ZN318
Q9P2F9	ZN319
Q5BKZ1	ZN326
Q8TAQ5	ZN420
Q9Y4E5	ZN451
Q96JM2	ZN462
Q9BX82	ZN471
Q8NCK3	ZN485
Q96F45	ZN503
Q8TCN5	ZN507
Q96ME7	ZN512
Q92618	ZN516
Q96K83	ZN521
O15090	ZN536
Q92610	ZN592
Q96SK3	ZN607
Q9ULD9	ZN608
O15014	ZN609
Q8N823	ZN611
Q9UEG4	ZN629
Q14966	ZN638
Q9H582	ZN644
Q8N1G0	ZN687
Q5VV52	ZN691
Q9H7S9	ZN703
Q8N972	ZN709
Q8TF20	ZN721
A8MTY0	ZN724
Q6NUN9	ZN746
Q9H5H4	ZN768
Q6IQ21	ZN770
Q7L3S4	ZN771
A8MQ14	ZN850
P17028	ZNF24
P17036	ZNF3
Q6ZN08	ZNF66
O43257	ZNHI1
Q8TBC5	ZSC18
Q9Y5A6	ZSC21
Q8IYH5	ZZZ3

## Sheet: 2B # of PPIs
	Average # PPIs/bait in family
TF family	BioID	AP-MS
SPs	128.5	32.5
TLXs	120.333	27.6667
HNFs	113.667	4
PAXs	101.6	3.33333
KLFs	99.4	69.5
GATAs	86.6667	12
SOXs	77.75	28.2
LHXs	75.8333	5.83333
NFIs	72.3333	4.33333
ELFs	59	5.2
FOXs	52	5
TEADs	39	1.66667
ETVs	30.6	5
IRFs	19.2	2.75
GLIs	19	12
STATs	17.6667	3.33333
NFACs	6	3
ELKs	1	1

## Sheet: 3A
GO	term	Count	PValue
GO:0016575	histone deacetylation	22	2.59425e-15
GO:0016569	covalent chromatin modification	45	3.96377e-27
GO:0006366	transcription from RNA polymerase II promoter	96	1.50323e-27
GO:0006338	chromatin remodeling	41	2.15296e-28
GO:0045893	positive regulation of transcription, DNA-templated	102	2.16653e-31
GO:0006357	regulation of transcription from RNA polymerase II promoter	94	1.7294e-31
GO:0045892	negative regulation of transcription, DNA-templated	103	2.74547e-33
GO:0006355	regulation of transcription, DNA-templated	212	4.41647e-42
GO:0045944	positive regulation of transcription from RNA polymerase II promoter	168	1.02446e-43
GO:0000122	negative regulation of transcription from RNA polymerase II promoter	148	3.82488e-48
GO:0006351	transcription, DNA-templated	337	9.14794e-97

## Sheet: 3B input
Bait	Prey	PreyGene	Spec	SpecSum	AvgSpec	NumReplicates	ctrlCounts	AvgP	MaxP	TopoAvgP	TopoMaxP	SaintScore	FoldChange	BFDR	boosted_by
BRAC	Q5VZL5	ZMYM4_HUMAN	26|30|43|42	141	35.25	4	4|3|8|3|8|1|5|0|4|0|0|0|0|0|0|1|1|0|0|0|0|0|0|0|0|0|7|10|1|1|12|16|1|1|5|4|0|2|0|0|10|8|2|3	0.99	1	0.99	1	0.99	12.82	0
BRAC	O00512	BCL9_HUMAN	17|21|14|13	65	16.25	4	2|5|1|0|1|0|2|0|3|2|0|0|0|0|0|0|0|0|0|0|0|0|0|0|0|0|4|2|0|0|3|2|0|0|0|0|0|0|0|0|0|0|0|0	1	1	1	1	1	26.48	0
BRAC	O00712	NFIB_HUMAN	5|2|3|4	14	3.5	4	0|0|0|0|1|1|0|0|0|0|0|0|0|0|0|0|0|0|0|0|0|0|0|0|0|0|0|0|0|0|2|1|0|0|0|0|0|0|0|0|0|0|0|0	0.98	1	0.98	1	0.98	30.8	0.01
BRAC	O14497	ARI1A_HUMAN	59|53|60|60	232	58	4	23|26|17|5|20|10|15|4|18|4|3|3|2|1|1|0|2|0|0|0|0|0|1|1|1|2|30|40|5|4|20|24|1|0|7|8|4|9|0|0|19|17|3|5	0.98	0.98	0.98	0.98	0.98	7.19	0.01
BRAC	O14686	KMT2D_HUMAN	73|71|76|83	303	75.75	4	4|2|6|6|7|3|1|1|3|3|1|1|2|1|0|0|0|0|0|0|1|1|0|1|0|0|7|12|1|0|7|9|0|0|0|1|0|2|0|0|4|6|0|0	1	1	1	1	1	35.84	0
BRAC	O15014	ZN609_HUMAN	31|27|26|27	111	27.75	4	6|4|3|2|5|0|9|1|7|3|0|0|0|0|0|0|0|0|0|0|0|0|0|0|1|2|4|7|2|1|10|9|0|0|1|1|1|0|0|0|2|0|0|2	1	1	1	1	1	14.71	0
BRAC	O15090	ZN536_HUMAN	6|3|7|5	21	5.25	4	0|0|0|0|0|0|0|0|0|0|0|0|0|0|0|0|0|0|0|0|0|0|0|0|0|0|0|0|0|0|0|0|0|0|0|0|0|0|0|0|0|0|0|0	1	1	1	1	1	52.5	0
BRAC	O15164	TIF1A_HUMAN	2|7|6|5	20	5	4	4|1|1|0|1|0|1|1|3|0|0|0|0|0|0|0|0|0|0|0|0|0|0|0|0|0|0|0|0|0|2|2|0|0|0|0|0|0|0|0|0|0|0|0	0.88	0.99	0.88	0.99	0.88	13.75	0.03
BRAC	O15379	HDAC3_HUMAN	17|21|14|19	71	17.75	4	14|16|9|3|8|2|17|9|16|11|0|0|0|0|0|0|3|0|0|0|0|0|0|0|2|1|5|3|0|1|6|6|1|0|0|0|3|4|0|0|6|4|2|1	0.84	0.91	0.84	0.91	0.84	5.1	0.04
BRAC	O15550	KDM6A_HUMAN	21|23|26|27	97	24.25	4	3|1|3|0|4|0|2|1|1|1|0|0|0|0|0|0|0|0|0|0|0|0|0|0|0|0|0|0|0|0|2|3|0|0|0|0|0|0|0|0|2|1|0|0	1	1	1	1	1	44.46	0
BRAC	O60315	ZEB2_HUMAN	4|4|3|3	14	3.5	4	0|0|0|0|0|0|0|0|0|0|0|0|0|0|0|0|0|0|0|0|0|0|0|0|0|0|0|0|0|0|0|0|0|0|0|0|0|0|0|0|0|0|0|0	0.99	1	0.99	1	0.99	35	0
BRAC	O60341	KDM1A_HUMAN	62|56|59|48	225	56.25	4	35|33|35|22|38|20|35|17|37|29|8|2|1|1|11|7|4|0|5|6|2|4|3|3|6|5|18|10|5|7|19|19|3|1|3|2|8|7|0|0|16|12|7|6	0.92	0.96	0.92	0.96	0.92	4.83	0.02
BRAC	O60907	TBL1X_HUMAN	16|15|14|13	58	14.5	4	12|10|7|4|9|3|10|5|10|6|0|0|4|0|0|0|0|0|0|0|0|0|0|2|0|5|1|0|0|0|7|5|0|0|0|0|0|0|0|0|7|0|0|0	0.88	0.91	0.88	0.91	0.88	5.96	0.03
BRAC	O75177	CREST_HUMAN	3|3|2|3	11	2.75	4	0|0|0|0|0|0|0|0|0|0|0|0|0|0|0|0|0|0|0|0|0|0|0|0|0|0|0|0|0|0|0|0|0|0|0|0|0|0|0|0|0|0|0|0	0.98	0.99	0.98	0.99	0.98	27.5	0
BRAC	O75376	NCOR1_HUMAN	78|71|85|79	313	78.25	4	16|19|24|11|26|13|20|11|22|11|4|2|5|1|8|3|1|0|1|2|3|1|1|2|1|2|30|31|4|4|16|20|0|0|5|3|2|4|0|0|26|18|3|2	1	1	1	1	1	9.11	0
BRAC	O95785	WIZ_HUMAN	12|10|14|16	52	13	4	8|10|3|3|3|5|9|2|10|2|0|0|0|0|0|0|0|0|0|0|0|0|0|0|0|0|11|6|0|0|6|9|0|0|0|0|1|1|0|0|1|4|0|0	0.86	0.93	0.86	0.93	0.86	6.09	0.04
BRAC	P0C7T5	ATX1L_HUMAN	4|7|4|6	21	5.25	4	1|0|0|0|0|0|0|0|0|0|0|0|0|0|0|0|1|0|0|0|0|0|0|0|0|0|0|1|0|0|0|0|0|0|0|0|0|0|0|0|0|0|0|0	1	1	1	1	1	52.5	0
BRAC	P13056	NR2C1_HUMAN	2|2|3|4	11	2.75	4	2|2|0|0|0|0|1|0|0|1|0|0|0|0|0|0|0|0|0|0|0|0|0|0|0|1|0|1|0|0|1|0|0|0|0|0|0|0|0|0|0|0|1|0	0.86	0.99	0.86	0.99	0.86	12.1	0.04
BRAC	P15822	ZEP1_HUMAN	6|10|17|10	43	10.75	4	1|1|1|1|0|2|2|0|1|1|0|0|0|0|0|0|0|0|0|0|0|0|0|2|0|0|1|1|0|0|1|2|0|0|0|0|0|0|0|0|1|0|0|0	1	1	1	1	1	26.28	0
BRAC	P39880	CUX1_HUMAN	29|19|36|38	122	30.5	4	12|15|12|10|21|12|15|8|16|11|0|0|0|0|0|0|1|1|0|0|0|0|0|0|0|2|14|19|2|0|7|12|0|0|2|3|0|5|0|0|10|12|0|0	0.88	0.97	0.88	0.97	0.88	6.05	0.03
BRAC	P46937	YAP1_HUMAN	6|2|3|3	14	3.5	4	0|0|0|0|0|0|0|0|0|0|0|0|0|0|0|0|0|0|0|0|0|0|0|0|0|0|0|0|0|0|0|0|0|0|0|0|0|0|0|0|0|0|0|0	0.98	1	0.98	1	0.98	35	0
BRAC	P50219	MNX1_HUMAN	2|2|2|2	8	2	4	0|0|0|0|0|0|0|0|1|0|0|0|0|0|0|0|0|0|0|0|0|0|0|0|0|0|0|0|0|0|0|0|0|0|0|0|0|0|0|0|0|0|0|0	0.94	0.94	0.94	0.94	0.94	20	0.02
BRAC	P51531	SMCA2_HUMAN	24|31|36|37	128	32	4	19|18|19|10|23|14|19|7|20|11|2|0|0|0|0|0|0|0|0|0|0|0|0|0|0|0|0|9|0|0|0|0|0|0|0|0|0|0|0|0|14|13|0|0	0.93	0.96	0.93	0.96	0.93	7.11	0.02
BRAC	P51532	SMCA4_HUMAN	52|57|62|62	233	58.25	4	36|38|39|20|45|24|36|12|37|19|4|3|2|0|8|5|9|2|4|3|5|4|4|4|4|6|22|23|10|8|19|22|0|2|8|8|6|15|0|0|38|40|13|22	0.74	0.89	0.74	0.89	0.74	4.07	0.07
BRAC	P54253	ATX1_HUMAN	3|8|9|8	28	7	4	1|1|1|0|0|0|0|0|0|0|0|0|0|0|0|0|0|0|0|0|0|0|0|0|0|0|0|1|0|0|0|0|0|0|0|0|0|0|0|0|0|1|0|0	1	1	1	1	1	61.6	0
BRAC	P54259	ATN1_HUMAN	8|8|5|5	26	6.5	4	0|0|0|0|0|0|0|0|0|0|0|0|0|0|0|0|0|0|0|0|0|0|0|0|0|0|0|0|1|0|0|0|0|0|0|0|0|0|0|0|0|0|0|0	1	1	1	1	1	65	0
BRAC	P61962	DCAF7_HUMAN	7|9|8|9	33	8.25	4	5|4|4|4|3|3|6|3|9|4|2|2|1|2|1|1|0|0|0|0|0|0|0|0|2|2|4|3|2|1|2|4|2|3|0|0|6|1|2|0|1|0|0|1	0.74	0.84	0.74	0.84	0.74	4.03	0.07
BRAC	P63208	SKP1_HUMAN	9|9|9|11	38	9.5	4	6|8|5|4|5|3|4|4|5|3|2|1|1|0|5|3|5|0|1|2|1|1|0|0|1|2|1|0|2|2|3|5|0|0|0|0|2|2|0|0|0|1|3|1	0.85	0.94	0.85	0.94	0.85	4.45	0.04
BRAC	P81877	SSBP2_HUMAN	3|3|4|3	13	3.25	4	0|0|0|0|0|0|0|0|0|0|0|0|0|0|0|0|0|0|0|0|0|0|0|0|0|0|0|0|0|0|0|0|0|0|0|0|0|0|0|0|0|0|0|0	0.99	1	0.99	1	0.99	32.5	0
BRAC	Q01826	SATB1_HUMAN	8|7|7|8	30	7.5	4	8|5|3|0|0|0|6|3|6|3|1|1|1|0|0|1|0|0|0|0|0|0|0|0|0|0|3|2|0|0|6|2|0|0|0|0|0|0|0|0|5|3|0|0	0.8	0.83	0.8	0.83	0.8	5.59	0.05
BRAC	Q04724	TLE1_HUMAN	17|18|19|19	73	18.25	4	7|6|4|0|4|0|8|0|9|5|0|0|0|0|0|0|0|0|0|0|0|0|0|0|0|0|1|1|0|0|1|1|0|0|0|0|0|0|0|0|0|0|0|0	0.99	0.99	0.99	0.99	0.99	17.09	0
BRAC	Q04726	TLE3_HUMAN	42|36|36|31	145	36.25	4	15|13|12|10|8|6|15|10|17|12|3|0|2|2|3|2|3|0|1|2|0|0|2|1|3|1|3|3|4|4|13|8|2|0|4|1|7|6|0|0|10|6|6|7	0.99	1	0.99	1	0.99	7.03	0
BRAC	Q04727	TLE4_HUMAN	13|15|13|14	55	13.75	4	0|0|0|0|0|0|0|0|0|0|0|0|0|0|0|0|0|0|0|0|0|0|0|0|0|0|0|0|0|0|0|0|0|0|0|0|0|0|0|0|0|0|0|0	1	1	1	1	1	137.5	0
BRAC	Q06587	RING1_HUMAN	12|14|17|12	55	13.75	4	9|11|3|0|0|0|10|2|7|5|0|0|0|0|2|1|1|0|1|2|0|2|0|0|1|0|2|4|0|0|0|6|0|0|2|0|0|3|0|0|3|3|0|0	0.92	0.97	0.92	0.97	0.92	7.56	0.02
BRAC	Q08117	AES_HUMAN	5|5|5|5	20	5	4	0|2|2|0|1|0|0|0|0|1|0|0|0|0|0|0|0|0|0|0|0|0|0|0|0|0|2|1|0|0|2|2|0|0|1|0|0|0|0|0|0|0|0|0	0.99	0.99	0.99	0.99	0.99	15.71	0
BRAC	Q09472	EP300_HUMAN	10|9|13|12	44	11	4	1|0|0|0|0|0|1|2|0|0|0|0|0|0|0|0|0|0|0|0|0|0|0|0|0|0|0|0|0|0|2|0|0|0|0|0|0|0|0|0|0|0|0|0	1	1	1	1	1	80.67	0
BRAC	Q12824	SNF5_HUMAN	22|20|21|16	79	19.75	4	12|12|15|9|16|10|13|7|10|8|2|1|1|0|4|2|5|1|1|1|1|2|1|1|0|3|3|4|2|3|7|9|0|0|2|2|2|5|0|0|9|6|2|2	0.83	0.92	0.83	0.92	0.83	4.43	0.04
BRAC	Q12857	NFIA_HUMAN	8|7|8|10	33	8.25	4	4|2|3|0|0|0|3|0|3|0|0|0|1|0|0|0|0|0|0|0|0|0|0|0|0|0|1|0|0|3|3|0|0|0|0|0|0|0|0|0|0|1|0|0	0.98	0.99	0.98	0.99	0.98	15.13	0
BRAC	Q12948	FOXC1_HUMAN	5|7|5|5	22	5.5	4	3|4|0|0|0|0|0|0|0|0|0|0|0|0|0|0|0|0|0|0|0|0|0|0|0|0|1|1|0|0|2|2|0|0|0|0|0|1|0|0|1|0|0|0	0.96	0.99	0.96	0.99	0.96	16.13	0.01
BRAC	Q13227	GPS2_HUMAN	3|3|4|5	15	3.75	4	2|1|1|0|0|0|2|0|1|0|0|0|0|0|0|0|0|0|0|0|0|0|0|0|0|0|0|1|0|0|0|0|0|0|0|0|0|0|0|0|0|0|0|0	0.97	1	0.97	1	0.97	20.62	0.01
BRAC	Q14686	NCOA6_HUMAN	33|31|33|28	125	31.25	4	14|12|8|5|12|6|15|2|12|8|1|1|2|0|3|4|2|0|0|0|0|0|0|0|2|3|14|13|6|9|13|17|0|1|4|4|2|8|0|0|7|10|5|2	0.97	0.98	0.97	0.98	0.97	6.06	0.01
BRAC	Q14687	GSE1_HUMAN	51|46|50|38	185	46.25	4	20|20|22|11|25|15|19|13|17|12|2|1|1|1|1|0|0|1|0|0|0|0|0|0|1|1|15|13|3|1|10|9|1|0|2|1|2|2|0|0|12|4|1|2	0.98	0.99	0.98	0.99	0.98	7.8	0.01
BRAC	Q15291	RBBP5_HUMAN	10|9|13|12	44	11	4	6|6|6|4|9|6|5|3|4|4|2|0|0|0|1|1|4|0|0|0|1|0|0|0|0|1|2|3|0|0|4|3|0|0|0|1|0|0|0|0|2|0|0|2	0.89	0.95	0.89	0.95	0.89	6.05	0.03
BRAC	Q15532	SSXT_HUMAN	4|2|4|2	12	3	4	0|1|1|0|2|0|1|0|1|0|0|0|0|0|0|0|0|0|0|0|0|0|0|1|0|0|1|1|0|0|1|1|0|0|0|1|0|0|0|0|1|0|0|0	0.82	0.98	0.82	0.98	0.82	10.15	0.04
BRAC	Q15596	NCOA2_HUMAN	14|19|11|14	58	14.5	4	11|9|2|2|3|3|7|1|9|5|1|1|1|1|0|0|0|0|0|0|0|0|0|0|0|0|8|6|1|1|4|5|0|0|1|0|0|0|0|0|0|0|1|0	0.92	0.98	0.92	0.98	0.92	7.69	0.02
BRAC	Q2KHR3	QSER1_HUMAN	7|5|5|6	23	5.75	4	3|4|2|2|0|0|0|0|2|2|0|0|0|0|0|1|0|0|0|0|0|0|0|0|0|0|4|2|0|1|3|4|0|0|0|0|0|0|0|0|1|1|0|0	0.88	0.95	0.88	0.95	0.88	7.91	0.03
BRAC	Q4LE39	ARI4B_HUMAN	12|11|14|15	52	13	4	3|4|3|0|1|1|1|0|1|1|3|2|2|1|0|3|2|0|1|1|2|2|2|2|0|0|2|1|2|1|3|4|0|0|2|0|0|0|0|0|2|3|1|1	1	1	1	1	1	9.53	0
BRAC	Q4VC05	BCL7A_HUMAN	3|2|3|3	11	2.75	4	2|2|0|0|0|0|0|0|0|0|0|0|0|0|0|0|0|0|0|0|0|0|0|0|0|0|0|0|0|0|0|0|0|0|0|0|1|1|0|0|1|1|0|1	0.9	0.94	0.9	0.94	0.9	13.44	0.03
BRAC	Q5PSV4	BRM1L_HUMAN	8|7|10|10	35	8.75	4	2|5|2|1|2|5|1|0|1|1|0|0|0|0|0|0|1|0|0|0|0|0|0|0|0|0|2|4|0|0|0|0|0|0|1|1|1|1|0|0|3|5|2|2	0.95	0.98	0.95	0.98	0.95	8.95	0.01
BRAC	Q6KC79	NIPBL_HUMAN	2|3|10|5	20	5	4	0|0|0|0|0|0|0|0|0|0|0|0|0|0|0|0|0|0|0|0|0|0|0|1|0|0|2|4|0|0|3|4|0|0|0|0|0|0|0|0|2|0|0|0	0.84	0.99	0.84	0.99	0.84	13.75	0.04
BRAC	Q6NUN9	ZN746_HUMAN	6|6|5|4	21	5.25	4	0|0|0|0|0|0|0|0|0|0|0|0|1|0|0|0|0|0|0|0|0|0|0|0|0|0|0|0|0|0|0|0|0|0|0|0|0|0|0|0|0|0|0|0	1	1	1	1	1	52.5	0
BRAC	Q6PJG2	EMSA1_HUMAN	12|6|8|10	36	9	4	0|0|0|0|0|0|0|0|0|0|0|1|0|0|1|0|1|0|3|1|1|2|1|1|0|0|0|0|0|0|0|0|0|0|0|0|0|0|0|0|0|0|0|0	1	1	1	1	1	33	0
BRAC	Q6W2J9	BCOR_HUMAN	87|99|104|95	385	96.25	4	32|31|21|10|29|12|29|11|29|18|11|7|10|7|3|4|7|2|3|3|1|4|0|1|0|4|40|35|7|8|16|31|1|3|6|5|5|7|0|0|20|16|4|5	1	1	1	1	1	8.5	0
BRAC	Q6ZW49	PAXI1_HUMAN	23|19|21|16	79	19.75	4	4|2|6|2|3|2|4|2|3|2|0|0|0|0|0|0|0|0|0|0|0|0|0|0|0|0|2|3|0|0|0|3|0|0|0|0|0|0|0|0|2|0|0|0	1	1	1	1	1	21.73	0
BRAC	Q7Z3K3	POGZ_HUMAN	8|6|8|7	29	7.25	4	1|1|2|0|2|0|0|0|1|2|1|1|1|1|0|0|0|0|0|0|0|0|0|0|0|0|2|4|1|0|0|1|0|0|0|0|0|0|0|0|2|2|0|0	0.99	1	0.99	1	0.99	12.76	0
BRAC	Q7Z5L9	I2BP2_HUMAN	17|14|13|12	56	14	4	15|14|7|3|4|0|10|3|9|9|1|1|2|2|0|1|0|0|0|0|1|1|0|0|1|1|4|4|1|5|9|9|0|0|0|0|0|0|0|0|5|3|0|1	0.81	0.9	0.81	0.9	0.81	4.89	0.05
BRAC	Q86U70	LDB1_HUMAN	5|4|5|2	16	4	4	0|0|0|0|0|0|0|0|0|0|0|0|0|0|0|0|0|0|0|0|0|0|0|0|0|0|0|0|0|0|0|0|0|0|0|0|0|0|0|0|0|0|0|0	0.98	1	0.98	1	0.98	40	0
BRAC	Q86UP3	ZFHX4_HUMAN	6|5|9|8	28	7	4	0|0|1|0|1|0|0|0|0|0|2|2|2|1|0|0|0|0|0|0|0|0|0|0|0|0|1|3|1|0|1|2|0|0|0|0|1|0|0|0|0|0|0|0	0.99	1	0.99	1	0.99	17.11	0
BRAC	Q8IX12	CCAR1_HUMAN	14|9|12|16	51	12.75	4	9|11|7|4|6|2|8|3|13|4|0|0|1|1|2|5|3|0|1|4|2|3|0|1|0|0|3|4|0|2|4|4|0|0|0|0|1|1|0|0|3|3|1|1	0.79	0.94	0.79	0.94	0.79	4.79	0.05
BRAC	Q8IX15	HOMEZ_HUMAN	4|2|5|3	14	3.5	4	0|0|0|0|0|0|0|1|1|2|0|0|0|0|0|0|0|0|0|0|0|0|0|0|0|0|0|0|0|0|0|0|0|0|0|0|0|0|0|0|0|0|0|0	0.98	1	0.98	1	0.98	35	0
BRAC	Q8IY57	YAF2_HUMAN	4|5|4|3	16	4	4	2|2|2|0|4|0|2|0|2|1|2|2|2|2|0|0|0|0|1|2|1|1|0|1|0|0|0|1|0|0|1|1|0|0|0|0|0|0|0|0|1|0|0|0	0.76	0.93	0.76	0.93	0.76	5.33	0.06
BRAC	Q8N488	RYBP_HUMAN	2|2|3|2	9	2.25	4	0|0|0|0|0|0|0|0|2|0|0|0|0|0|0|0|0|0|0|0|0|0|0|0|0|0|1|0|0|0|0|0|0|0|0|0|0|0|0|0|0|0|0|0	0.96	0.99	0.96	0.99	0.96	22.5	0.01
BRAC	Q8NEZ4	KMT2C_HUMAN	12|12|17|21	62	15.5	4	1|0|0|0|1|1|0|0|0|1|0|0|0|0|0|0|0|0|0|0|0|0|0|0|0|0|0|1|0|0|0|0|0|0|0|0|0|0|0|0|0|0|0|0	1	1	1	1	1	136.4	0
BRAC	Q8NFD5	ARI1B_HUMAN	39|33|41|44	157	39.25	4	12|14|5|3|10|4|9|2|9|3|0|0|0|0|0|0|1|0|0|0|0|0|0|0|1|0|12|19|0|2|4|8|0|0|1|0|0|0|0|0|1|1|0|0	0.99	1	0.99	1	0.99	14.27	0
BRAC	Q8NHM5	KDM2B_HUMAN	26|22|29|25	102	25.5	4	1|3|1|0|4|2|2|2|4|2|0|0|0|0|0|0|1|0|0|1|1|0|0|0|0|0|5|5|0|0|0|0|0|0|0|0|0|0|0|0|2|1|0|0	1	1	1	1	1	30.32	0
BRAC	Q8TAQ2	SMRC2_HUMAN	57|54|50|59	220	55	4	31|29|33|21|42|26|32|13|31|22|10|3|1|2|12|10|18|2|6|7|7|10|7|9|4|3|12|19|1|4|15|16|0|2|13|11|7|10|0|0|31|28|5|5	0.87	0.95	0.87	0.95	0.87	4.25	0.03
BRAC	Q8TE76	MORC4_HUMAN	3|3|4|6	16	4	4	0|0|0|0|0|0|0|0|0|0|0|0|0|0|0|0|0|0|0|0|0|0|0|0|0|0|0|0|0|0|0|0|0|0|0|0|0|0|1|0|0|0|0|0	0.99	1	0.99	1	0.99	40	0
BRAC	Q8TEK3	DOT1L_HUMAN	2|2|3|3	10	2.5	4	1|1|0|0|0|0|0|1|0|0|0|0|0|0|0|0|0|0|0|0|0|0|0|0|0|0|1|2|0|0|0|0|0|0|0|0|0|0|0|0|0|0|0|0	0.94	0.98	0.94	0.98	0.94	18.33	0.01
BRAC	Q8WUZ0	BCL7C_HUMAN	2|4|2|5	13	3.25	4	1|0|0|0|0|0|1|0|0|0|0|0|0|0|0|0|0|0|0|0|0|0|0|0|0|0|1|2|0|0|0|0|0|0|0|0|0|0|0|0|0|0|0|0	0.96	1	0.96	1	0.96	28.6	0.01
BRAC	Q92585	MAML1_HUMAN	5|7|4|5	21	5.25	4	4|5|0|0|0|0|2|0|4|0|0|0|0|0|0|0|0|0|0|0|0|0|0|0|0|1|6|3|0|0|4|2|0|0|0|0|0|1|0|0|0|0|0|0	0.81	0.91	0.81	0.91	0.81	7.22	0.05
BRAC	Q92782	DPF1_HUMAN	6|6|8|7	27	6.75	4	0|0|2|0|0|0|0|0|0|0|0|0|0|0|0|0|0|0|0|0|0|0|0|0|0|0|0|0|0|0|0|1|0|0|0|0|0|0|0|0|0|0|0|0	1	1	1	1	1	67.5	0
BRAC	Q92785	REQU_HUMAN	18|19|20|22	79	19.75	4	9|7|7|3|10|4|8|3|8|3|1|1|0|1|0|0|1|0|1|0|0|0|2|1|0|1|5|5|2|5|8|8|0|0|4|4|1|1|0|0|8|8|1|1	0.97	0.99	0.97	0.99	0.97	6.58	0.01
BRAC	Q92793	CBP_HUMAN	12|12|12|13	49	12.25	4	0|3|0|0|0|0|0|0|4|0|0|0|0|0|1|1|1|0|0|0|0|0|0|0|0|0|0|0|0|0|0|1|0|0|0|0|0|0|0|0|0|0|0|0	1	1	1	1	1	49	0
BRAC	Q92922	SMRC1_HUMAN	66|59|67|68	260	65	4	32|38|33|20|39|30|32|17|29|29|19|5|2|4|12|17|18|2|4|9|8|12|10|13|0|0|13|12|4|5|16|17|2|2|19|9|6|5|0|0|25|22|9|7	0.96	0.98	0.96	0.98	0.96	4.71	0.01
BRAC	Q92925	SMRD2_HUMAN	18|14|18|16	66	16.5	4	8|8|7|6|5|5|6|0|4|6|2|1|1|2|2|2|1|0|1|2|1|1|1|1|1|0|5|9|2|2|4|6|0|1|3|0|2|2|0|0|8|8|4|3	0.96	0.98	0.96	0.98	0.96	5.46	0.01
BRAC	Q96G25	MED8_HUMAN	2|2|2|3	9	2.25	4	1|2|0|0|0|0|0|0|0|0|0|1|0|0|0|0|0|0|0|0|0|0|0|0|0|0|0|0|0|0|1|1|0|0|0|0|0|0|0|0|0|0|0|0	0.92	0.98	0.92	0.98	0.92	16.5	0.02
BRAC	Q96GM5	SMRD1_HUMAN	25|18|25|22	90	22.5	4	9|13|10|6|13|8|9|3|10|5|0|0|0|0|2|0|2|0|0|2|0|1|0|0|0|0|5|7|3|3|9|10|1|2|3|5|0|2|0|0|10|9|3|3	0.94	0.97	0.94	0.97	0.94	5.89	0.01
BRAC	Q96KQ7	EHMT2_HUMAN	5|6|9|8	28	7	4	3|3|2|0|0|3|2|1|6|4|0|0|0|0|0|0|1|0|0|0|0|0|1|1|0|1|9|8|0|0|1|3|0|0|0|0|0|0|0|0|0|2|0|0	0.78	0.9	0.78	0.9	0.78	6.04	0.05
BRAC	Q96RK0	CIC_HUMAN	27|30|35|31	123	30.75	4	13|9|7|5|9|4|13|3|10|7|1|0|0|0|2|1|0|1|0|0|0|0|0|1|0|2|13|15|2|1|5|5|0|0|3|2|0|2|0|0|8|3|1|0	0.99	0.99	0.99	0.99	0.99	9.14	0
BRAC	Q96T58	MINT_HUMAN	18|12|18|19	67	16.75	4	11|17|2|0|7|3|10|1|8|5|1|0|0|0|6|6|13|3|0|0|0|0|0|0|1|2|7|18|3|6|5|11|0|0|0|1|0|1|0|0|0|2|0|0	0.8	0.89	0.8	0.89	0.8	4.91	0.05
BRAC	Q99856	ARI3A_HUMAN	19|16|18|21	74	18.5	4	12|11|6|6|13|11|6|5|7|6|1|1|0|0|1|0|1|0|1|1|1|1|1|2|2|1|6|5|2|1|6|4|0|0|1|2|0|0|0|0|10|5|2|0	0.92	0.96	0.92	0.96	0.92	5.77	0.02
BRAC	Q9BQE9	BCL7B_HUMAN	2|2|2|3	9	2.25	4	0|0|1|1|1|1|0|0|0|0|0|0|0|0|0|1|0|0|0|0|0|0|0|0|0|0|2|2|0|0|0|0|0|0|0|0|0|0|0|0|0|0|0|0	0.81	0.94	0.81	0.94	0.81	11	0.05
BRAC	Q9BSM1	PCGF1_HUMAN	4|2|5|5	16	4	4	3|1|1|1|1|1|1|2|3|0|1|0|0|0|1|1|1|0|1|0|0|0|0|0|0|1|1|1|1|0|1|1|0|0|0|0|0|1|0|0|0|2|0|0	0.77	0.96	0.77	0.96	0.77	6.29	0.06
BRAC	Q9BTK6	PAGR1_HUMAN	5|6|5|5	21	5.25	4	0|0|0|0|0|0|0|0|0|0|0|0|0|0|0|0|0|0|0|0|0|0|0|0|0|0|0|0|0|0|0|0|0|0|0|0|0|0|0|0|0|0|0|0	1	1	1	1	1	52.5	0
BRAC	Q9BWW4	SSBP3_HUMAN	5|5|6|4	20	5	4	0|1|0|0|0|0|0|0|0|0|0|0|0|0|0|0|0|0|0|0|1|0|0|0|0|0|0|0|0|0|0|0|0|0|0|0|0|0|0|0|0|0|0|0	1	1	1	1	1	50	0
BRAC	Q9H0E3	SP130_HUMAN	10|10|9|14	43	10.75	4	4|3|7|2|7|3|3|1|3|3|2|1|2|1|1|1|2|0|0|1|2|3|1|3|0|0|5|4|2|3|5|3|0|1|0|0|1|1|0|0|4|3|1|3	0.95	1	0.95	1	0.95	5.14	0.01
BRAC	Q9H160	ING2_HUMAN	2|2|2|4	10	2.5	4	0|0|0|0|0|0|0|0|0|0|0|0|0|0|0|0|0|0|0|0|0|0|0|0|0|0|1|1|0|0|0|0|0|0|0|0|0|0|0|0|0|0|0|0	0.95	1	0.95	1	0.95	25	0.01
BRAC	Q9H334	FOXP1_HUMAN	2|2|6|2	12	3	4	1|2|0|0|0|0|1|0|0|0|0|0|0|0|0|0|0|0|0|0|0|0|0|0|0|0|1|2|0|0|2|1|0|0|0|0|0|0|0|0|0|0|0|0	0.8	1	0.8	1	0.8	13.2	0.05
BRAC	Q9H582	ZN644_HUMAN	3|2|3|2	10	2.5	4	0|0|0|0|0|0|0|0|0|0|0|0|0|0|0|0|0|0|0|0|0|0|0|0|0|0|2|3|0|0|1|3|0|0|0|0|0|0|0|0|1|0|0|0	0.81	0.88	0.81	0.88	0.81	11	0.05
BRAC	Q9H7S9	ZN703_HUMAN	2|3|4|4	13	3.25	4	0|0|0|0|0|0|0|0|0|0|0|0|0|0|0|0|0|0|0|0|0|0|0|0|0|0|0|0|0|0|0|0|0|0|0|0|0|0|0|0|0|0|0|0	0.98	1	0.98	1	0.98	32.5	0
BRAC	Q9HAH7	FBRS_HUMAN	4|3|2|2	11	2.75	4	1|0|0|0|0|0|0|0|1|0|0|0|0|0|0|0|0|0|0|0|0|0|0|0|0|0|1|1|0|0|1|1|0|0|0|0|0|0|0|0|0|0|0|0	0.95	1	0.95	1	0.95	20.17	0.01
BRAC	Q9HCM7	FBSL_HUMAN	4|3|3|3	13	3.25	4	0|1|0|0|0|0|2|0|0|0|0|0|0|0|0|0|0|0|0|0|0|0|0|0|0|0|0|0|0|0|0|0|0|0|0|0|0|0|0|0|0|0|0|0	1	1	1	1	1	32.5	0
BRAC	Q9NP50	SHCAF_HUMAN	4|3|5|6	18	4.5	4	3|1|1|1|1|1|3|1|3|1|1|0|0|0|0|1|1|0|0|1|1|0|0|0|0|0|0|2|0|0|0|2|0|0|1|0|0|0|0|0|2|2|0|0	0.84	0.99	0.84	0.99	0.84	6.6	0.04
BRAC	Q9NP66	HM20A_HUMAN	10|4|5|3	22	5.5	4	2|2|2|1|3|1|2|3|2|2|0|0|0|0|0|0|0|0|0|0|0|0|0|0|0|0|2|2|0|0|0|2|0|0|0|0|0|1|0|0|1|1|0|0	0.83	1	0.83	1	0.83	8.34	0.04
BRAC	Q9NQB0	TF7L2_HUMAN	3|4|4|3	14	3.5	4	2|0|0|0|0|0|0|0|0|0|0|0|0|0|0|0|0|0|0|0|0|0|0|0|0|0|0|0|0|0|0|0|0|0|0|0|0|0|0|0|0|0|0|0	0.99	1	0.99	1	0.99	35	0
BRAC	Q9P0W2	HM20B_HUMAN	5|3|4|4	16	4	4	0|0|1|0|2|0|0|0|1|0|0|0|0|1|0|0|0|0|0|0|0|0|0|0|0|0|0|0|0|0|0|0|0|0|0|0|0|0|0|0|0|0|0|0	0.99	1	0.99	1	0.99	35.2	0
BRAC	Q9P2D1	CHD7_HUMAN	8|11|13|11	43	10.75	4	0|10|0|0|0|0|14|0|10|0|0|0|0|0|0|0|0|0|0|0|0|3|0|0|0|0|11|14|0|0|5|7|0|0|0|0|0|0|0|0|7|4|0|0	0.81	0.88	0.81	0.88	0.81	5.56	0.05
BRAC	Q9P2K3	RCOR3_HUMAN	20|17|19|13	69	17.25	4	9|10|9|7|10|6|11|4|9|8|0|0|0|0|0|0|0|0|0|0|0|0|0|0|0|0|4|5|0|0|2|3|0|0|0|0|0|0|0|0|6|5|0|0	0.92	0.96	0.92	0.96	0.92	7.03	0.02
BRAC	Q9UGU0	TCF20_HUMAN	6|7|2|3	18	4.5	4	1|1|0|0|0|0|1|0|1|0|0|0|0|0|0|0|0|0|0|0|0|0|0|0|0|0|2|5|0|0|1|3|0|0|0|0|0|1|0|0|0|0|0|0	0.84	0.98	0.84	0.98	0.84	12.38	0.04
BRAC	Q9UHF7	TRPS1_HUMAN	8|9|11|13	41	10.25	4	0|0|3|0|1|0|0|0|0|0|0|1|0|1|0|0|0|0|0|0|0|0|0|0|0|0|6|7|0|1|2|4|0|0|0|0|0|0|0|0|0|0|0|0	0.97	0.99	0.97	0.99	0.97	17.35	0.01
BRAC	Q9UIU6	SIX4_HUMAN	2|3|3|2	10	2.5	4	2|4|0|0|0|0|1|0|1|1|0|0|0|0|0|0|0|0|0|0|0|0|0|0|0|0|1|0|0|0|0|1|0|0|0|0|0|0|0|0|0|0|0|0	0.8	0.87	0.8	0.87	0.8	10	0.05
BRAC	Q9UK53	ING1_HUMAN	2|2|2|2	8	2	4	0|1|0|1|2|1|0|0|0|0|0|0|0|0|0|0|0|0|0|0|0|0|0|1|0|0|1|1|0|0|0|0|0|0|0|1|0|0|0|0|1|0|0|0	0.74	0.74	0.74	0.74	0.74	8.8	0.07
BRAC	Q9UKL0	RCOR1_HUMAN	27|28|24|22	101	25.25	4	16|17|14|9|15|13|14|9|15|13|6|2|2|2|3|3|3|1|4|4|2|2|3|3|0|1|8|8|3|4|5|7|1|2|2|3|7|7|0|0|10|12|5|6	0.87	0.95	0.87	0.95	0.87	4.18	0.03
BRAC	Q9ULD9	ZN608_HUMAN	5|7|10|10	32	8	4	2|1|0|0|0|1|2|0|2|1|0|0|0|0|0|0|0|0|0|0|0|0|0|0|0|1|2|2|0|0|2|1|0|0|0|0|0|0|0|0|1|0|0|0	1	1	1	1	1	19.56	0
BRAC	Q9ULL5	PRR12_HUMAN	11|8|15|17	51	12.75	4	0|0|0|0|0|0|0|0|0|0|0|0|0|0|0|0|0|0|0|0|0|0|0|0|0|0|1|1|0|0|2|0|0|0|0|0|0|0|1|0|0|0|0|0	1	1	1	1	1	112.2	0
BRAC	Q9UPW6	SATB2_HUMAN	7|6|6|5	24	6	4	0|5|3|2|4|2|0|0|7|3|0|0|0|0|0|0|0|0|0|0|0|0|0|0|0|2|4|2|0|0|0|0|0|0|0|0|2|1|0|0|0|3|0|0	0.81	0.88	0.81	0.88	0.81	6.6	0.05
BRAC	Q9UQR1	ZN148_HUMAN	4|2|2|4	12	3	4	0|2|1|0|0|0|1|1|1|1|0|0|0|0|1|0|0|0|0|0|0|0|0|0|0|0|2|1|0|0|1|4|0|0|0|0|0|0|0|0|0|1|0|0	0.74	0.92	0.74	0.92	0.74	7.76	0.07
BRAC	Q9Y2X9	ZN281_HUMAN	9|13|18|15	55	13.75	4	8|5|3|3|4|5|4|3|6|3|0|0|0|0|0|0|1|0|0|1|1|0|0|0|0|0|8|6|0|0|4|7|0|0|0|0|1|0|0|0|3|1|0|0	0.92	0.99	0.92	0.99	0.92	7.86	0.02
BRAC	Q9Y5A6	ZSC21_HUMAN	5|4|4|3	16	4	4	0|0|0|0|0|0|0|0|2|0|0|0|0|0|0|0|0|0|0|0|0|0|1|0|0|0|1|0|0|0|5|6|0|0|0|0|0|0|0|0|0|0|0|0	0.89	0.94	0.89	0.94	0.89	11.73	0.03
BRAC	Q9Y618	NCOR2_HUMAN	37|29|39|40	145	36.25	4	4|6|4|2|2|1|6|2|7|5|0|0|0|0|0|0|0|0|0|0|0|0|0|0|0|0|17|9|0|0|9|6|0|0|0|0|0|0|0|0|4|3|0|0	1	1	1	1	1	18.33	0
BRAC	Q9Y6Q9	NCOA3_HUMAN	13|10|12|10	45	11.25	4	2|2|0|0|0|0|0|0|0|0|0|0|0|0|0|0|0|0|0|0|0|0|0|0|0|0|1|2|0|0|3|2|0|0|0|0|1|0|0|0|0|0|0|0	1	1	1	1	1	38.08	0
CPEB1	O00425	IF2B3_HUMAN	10|11|6|4	31	7.75	4	1|0|3|2|4|2|2|1|0|0|4|0|0|0|0|0|0|0|0|0|1|0|0|0|0|0|2|0|0|0|2|0|0|0|0|0|0|0|0|0|3|0|0|3	0.91	1	0.91	1	0.91	11.37	0.02
CPEB1	P34932	HSP74_HUMAN	24|27|14|15	80	20	4	8|4|10|8|5|4|10|4|9|5|1|0|5|8|6|5|3|0|2|2|0|1|1|0|3|3|2|0|4|8|8|5|1|0|0|0|5|3|0|0|0|0|0|0	0.93	1	0.93	1	0.93	6.15	0.02
CPEB1	Q14671	PUM1_HUMAN	20|25|8|7	60	15	4	0|0|0|0|0|0|0|0|0|0|0|0|0|0|0|0|0|0|0|0|0|0|0|0|0|0|0|0|0|0|0|0|0|0|0|0|0|0|0|0|0|0|0|0	1	1	1	1	1	150	0
CPEB1	Q7Z2W4	ZCCHV_HUMAN	19|25|6|9	59	14.75	4	0|0|2|0|0|0|0|0|0|0|2|1|0|2|2|2|1|0|1|1|1|1|0|0|0|1|1|0|4|1|0|0|4|1|0|1|10|9|1|0|1|0|2|2	0.9	1	0.9	1	0.9	12.02	0.03
CPEB1	Q92900	RENT1_HUMAN	18|16|6|5	45	11.25	4	0|0|0|0|0|0|0|0|0|0|0|0|0|0|0|0|0|0|0|0|0|0|0|0|0|0|0|0|1|0|0|0|0|0|0|0|0|0|0|0|0|0|1|0	1	1	1	1	1	112.5	0
CPEB1	Q9HCE1	MOV10_HUMAN	6|5|2|2	15	3.75	4	1|1|0|0|0|0|0|0|0|0|0|0|0|0|0|0|0|0|0|0|0|0|0|0|0|0|0|0|0|0|0|0|0|0|0|0|0|0|0|0|0|0|0|0	0.97	1	0.97	1	0.97	37.5	0.01
CPEB1	Q9NZI8	IF2B1_HUMAN	22|20|12|10	64	16	4	3|4|9|6|7|3|3|3|7|2|6|4|5|4|6|3|5|1|5|6|3|4|3|2|0|0|7|4|5|5|3|2|3|2|2|2|5|3|2|0|6|0|5|4	0.82	1	0.82	1	0.82	4.29	0.04
CPEB1	Q9Y6M1	IF2B2_HUMAN	8|9|9|4	30	7.5	4	0|0|0|0|0|0|0|0|0|0|0|0|0|0|0|0|0|0|0|0|0|0|0|0|0|0|0|0|0|0|0|0|0|0|0|0|0|0|0|0|0|1|0|0	1	1	1	1	1	75	0
CPEB1	A5YKK6	CNOT1_HUMAN	131|117|60|51	359	89.75	4	0|0|0|0|0|0|0|0|0|0|0|0|0|0|2|0|1|0|0|0|1|0|0|0|0|2|0|0|0|1|0|0|2|4|2|2|2|4|0|1|0|0|4|2	1	1	1	1	1	131.63	0
CPEB1	A6NKD9	CC85C_HUMAN	7|6|5|4	22	5.5	4	0|1|0|0|0|0|0|0|0|0|0|0|0|0|1|1|1|0|0|0|0|0|0|0|4|3|0|0|3|3|1|0|3|0|1|1|8|4|1|1|0|0|1|0	0.78	0.89	0.78	0.89	0.78	6.37	0.06
CPEB1	O00178	GTPB1_HUMAN	3|2|2|3	10	2.5	4	0|0|0|0|0|0|0|0|0|0|0|0|0|0|0|0|0|0|0|0|0|0|0|0|1|0|0|0|0|0|0|0|0|0|0|0|0|0|0|0|0|0|1|0	0.97	0.99	0.97	0.99	0.97	25	0.01
CPEB1	O15063	K0355_HUMAN	19|19|3|7	48	12	4	0|0|0|0|0|0|0|0|0|0|0|0|0|0|0|0|0|0|0|0|0|0|0|0|0|0|0|0|0|0|0|0|0|0|0|0|0|0|0|0|0|0|0|0	1	1	1	1	1	120	0
CPEB1	O60925	PFD1_HUMAN	3|4|2|3	12	3	4	1|1|2|0|0|0|1|0|0|0|0|0|1|1|0|1|0|0|0|0|0|0|0|0|1|0|1|0|1|2|1|0|0|1|0|0|1|1|0|0|0|0|1|1	0.75	0.94	0.75	0.94	0.75	6.95	0.06
CPEB1	O75175	CNOT3_HUMAN	27|23|18|12	80	20	4	0|0|0|0|0|0|0|0|0|0|0|0|0|0|0|0|0|0|0|0|0|0|0|0|0|0|0|0|1|1|0|0|1|1|1|0|0|1|0|0|0|0|1|1	1	1	1	1	1	110	0
CPEB1	O75179	ANR17_HUMAN	73|70|34|37	214	53.5	4	0|0|0|1|0|2|0|0|0|0|9|6|7|7|10|9|13|0|5|7|2|4|0|0|10|12|0|0|5|6|0|0|12|8|5|4|14|9|11|10|3|0|5|12	1	1	1	1	1	11.32	0
CPEB1	O75420	GGYF1_HUMAN	23|23|4|3	53	13.25	4	0|0|0|0|0|0|0|0|0|0|0|0|0|0|0|0|0|0|0|0|0|0|0|0|0|0|0|0|0|0|0|0|0|0|0|0|0|0|0|0|0|0|0|0	1	1	1	1	1	132.5	0
CPEB1	O75665	OFD1_HUMAN	7|8|5|4	24	6	4	0|0|0|0|0|0|0|0|0|0|1|1|0|0|0|0|0|0|0|0|0|0|0|0|0|0|0|0|0|0|0|0|0|1|1|0|0|0|0|0|0|0|1|0	1	1	1	1	1	52.8	0
CPEB1	P29558	RBMS1_HUMAN	2|2|2|2	8	2	4	0|0|0|0|0|0|0|0|0|0|0|0|0|0|0|0|0|0|0|0|0|0|0|0|0|0|0|0|0|0|0|0|0|0|0|0|0|0|0|0|0|0|0|0	0.94	0.94	0.94	0.94	0.94	20	0.02
CPEB1	P42694	HELZ_HUMAN	8|11|4|3	26	6.5	4	0|0|0|0|0|0|0|0|0|0|0|0|0|0|0|0|0|0|0|0|0|0|0|0|0|0|0|0|0|0|0|0|0|0|0|0|0|1|0|0|0|0|0|0	1	1	1	1	1	65	0
CPEB1	P48634	PRC2A_HUMAN	129|119|103|84	435	108.75	4	10|11|5|1|5|2|7|1|6|3|11|10|9|4|12|10|9|2|2|2|3|6|5|8|3|1|13|6|19|15|13|9|16|22|10|12|22|16|1|0|3|1|8|7	1	1	1	1	1	14.03	0
CPEB1	P51617	IRAK1_HUMAN	10|10|2|5	27	6.75	4	0|0|0|0|0|0|0|0|0|0|1|1|0|1|0|0|0|0|0|0|3|0|0|0|0|0|0|0|0|0|0|0|0|0|0|0|0|0|1|0|0|0|0|0	0.96	1	0.96	1	0.96	42.43	0.01
CPEB1	P63244	RACK1_HUMAN	10|8|6|6	30	7.5	4	0|1|0|0|0|0|2|1|2|1|1|0|0|0|0|1|0|0|0|1|0|0|0|0|2|3|0|0|1|1|1|0|6|3|1|0|3|4|3|2|0|0|0|1	0.92	0.99	0.92	0.99	0.92	8.05	0.02
CPEB1	Q01804	OTUD4_HUMAN	6|4|4|4	18	4.5	4	0|0|0|0|0|0|0|0|0|0|0|0|0|0|1|1|1|0|0|0|0|0|0|0|0|0|0|0|0|0|0|0|1|0|1|0|0|0|0|0|0|0|0|0	1	1	1	1	1	39.6	0
CPEB1	Q04917	1433F_HUMAN	5|5|3|4	17	4.25	4	0|0|0|0|0|0|0|0|0|0|0|0|0|0|0|0|0|0|0|0|0|0|0|0|1|1|0|0|0|0|0|0|0|0|0|0|4|0|0|0|0|0|0|0	0.98	0.99	0.98	0.99	0.98	31.17	0.01
CPEB1	Q14157	UBP2L_HUMAN	58|61|50|43	212	53	4	6|5|5|2|6|3|5|3|5|3|17|11|16|12|20|21|17|8|11|13|13|15|3|11|13|13|9|4|18|20|9|9|25|22|19|10|26|25|13|9|7|3|11|13	0.98	1	0.98	1	0.98	4.58	0.01
CPEB1	Q15032	R3HD1_HUMAN	10|8|5|6	29	7.25	4	0|0|0|0|0|0|0|0|0|0|0|0|0|0|0|0|0|0|0|0|0|0|0|0|0|0|0|0|0|0|0|0|0|0|0|0|0|0|0|0|0|0|0|0	1	1	1	1	1	72.5	0
CPEB1	Q49AM3	TTC31_HUMAN	7|6|5|2	20	5	4	0|0|0|0|0|0|0|0|0|0|0|0|0|0|0|0|0|0|0|0|0|0|0|0|0|0|0|0|0|0|0|0|0|0|0|0|0|0|0|0|0|0|0|0	0.98	1	0.98	1	0.98	50	0
CPEB1	Q58A45	PAN3_HUMAN	5|6|3|2	16	4	4	0|0|0|0|1|0|0|0|1|0|0|0|0|0|0|0|0|0|0|0|0|0|0|0|0|0|0|0|0|0|0|0|0|0|0|0|1|0|0|0|0|0|0|0	0.98	1	0.98	1	0.98	40	0
CPEB1	Q5JSZ5	PRC2B_HUMAN	30|22|16|14	82	20.5	4	0|0|0|0|0|0|0|0|0|0|0|0|0|0|0|0|0|0|0|0|1|0|0|0|0|0|2|0|2|0|1|1|0|0|0|0|1|5|0|0|0|0|0|0	1	1	1	1	1	69.38	0
CPEB1	Q5T6F2	UBAP2_HUMAN	32|35|23|19	109	27.25	4	0|0|0|0|0|0|1|0|1|1|8|3|3|2|3|4|4|0|4|6|6|7|6|5|4|4|3|1|7|7|5|2|8|6|7|5|11|10|4|4|1|0|4|2	0.99	1	0.99	1	0.99	7.54	0
CPEB1	Q5TC82	RC3H1_HUMAN	19|17|7|8	51	12.75	4	0|0|0|0|0|0|0|0|0|0|0|0|0|0|0|0|0|0|0|0|0|0|0|0|0|1|0|0|0|0|0|0|0|0|0|0|0|0|0|0|0|0|0|0	1	1	1	1	1	127.5	0
CPEB1	Q6P1N0	C2D1A_HUMAN	5|6|3|2	16	4	4	0|0|0|0|0|0|0|0|0|0|0|0|0|0|0|0|0|0|0|0|0|0|0|0|0|0|0|0|0|0|0|0|0|0|0|0|0|0|0|0|0|0|0|0	0.98	1	0.98	1	0.98	40	0
CPEB1	Q6P2E9	EDC4_HUMAN	26|22|8|6	62	15.5	4	0|0|0|0|0|0|0|0|0|0|2|2|0|0|3|3|5|0|0|0|0|0|0|0|2|0|0|0|3|2|0|0|2|2|2|2|5|3|2|2|1|1|2|3	0.94	1	0.94	1	0.94	13.92	0.01
CPEB1	Q6P2H3	CEP85_HUMAN	43|39|27|17	126	31.5	4	0|0|0|0|0|0|0|0|0|0|0|0|0|0|0|0|0|0|0|0|0|0|0|0|0|0|0|0|1|0|0|0|0|0|0|0|1|0|0|1|0|0|0|0	1	1	1	1	1	315	0
CPEB1	Q6Y7W6	GGYF2_HUMAN	40|43|20|25	128	32	4	3|4|0|0|0|0|3|1|1|1|14|9|14|6|13|12|15|4|6|4|5|5|0|1|3|5|3|3|7|9|5|1|14|9|3|2|14|15|4|4|0|1|0|3	0.93	1	0.93	1	0.93	6.23	0.02
CPEB1	Q70EL1	UBP54_HUMAN	2|3|2|3	10	2.5	4	0|0|0|0|0|0|0|0|0|0|0|0|0|0|0|0|0|0|0|0|0|0|0|0|0|0|0|0|0|0|0|0|0|0|0|0|0|0|0|0|0|0|0|0	0.97	0.99	0.97	0.99	0.97	25	0.01
CPEB1	Q71RC2	LARP4_HUMAN	4|3|5|2	14	3.5	4	0|0|0|0|0|0|0|0|0|0|1|2|0|0|0|0|0|0|1|1|1|1|0|0|0|0|0|0|0|0|0|0|0|0|0|0|0|0|0|0|0|0|0|0	0.97	1	0.97	1	0.97	22	0.01
CPEB1	Q7Z739	YTHD3_HUMAN	12|11|11|9	43	10.75	4	0|0|2|1|1|2|1|0|0|0|0|0|0|0|0|0|0|0|0|0|0|0|0|0|0|0|0|0|0|0|0|0|0|0|0|0|0|0|0|0|0|0|0|0	1	1	1	1	1	67.57	0
CPEB1	Q86TB9	PATL1_HUMAN	17|14|10|9	50	12.5	4	0|0|0|0|0|0|0|0|0|0|0|0|0|0|0|0|0|0|0|0|0|0|0|0|0|0|0|0|0|1|0|0|1|1|1|0|1|1|0|0|0|0|0|0	1	1	1	1	1	91.67	0
CPEB1	Q8IWZ3	ANKH1_HUMAN	140|130|81|80	431	107.75	4	0|0|2|1|1|0|0|0|0|0|8|5|7|4|10|0|11|2|5|0|2|0|3|4|9|9|0|0|7|6|1|1|12|12|7|5|10|6|11|8|0|1|5|0	1	1	1	1	1	27.09	0
CPEB1	Q8IZD4	DCP1B_HUMAN	30|28|20|18	96	24	4	1|0|0|0|0|0|0|0|0|0|2|0|2|1|2|0|2|1|1|0|0|1|0|0|1|2|0|0|4|3|0|0|4|2|1|0|3|1|1|1|0|0|0|2	1	1	1	1	1	27.79	0
CPEB1	Q8IZH2	XRN1_HUMAN	53|61|34|26	174	43.5	4	0|1|0|1|1|0|0|0|0|0|10|4|6|4|7|12|8|1|3|1|1|1|1|0|4|5|1|1|9|8|0|0|8|10|8|4|14|12|9|10|0|0|10|11	0.99	1	0.99	1	0.99	10.29	0
CPEB1	Q8ND24	RN214_HUMAN	8|9|4|5	26	6.5	4	0|0|0|0|0|0|0|0|0|0|0|0|0|0|0|0|0|0|1|1|0|0|0|0|0|0|0|0|1|1|0|0|1|1|0|0|0|0|0|0|0|0|0|0	1	1	1	1	1	47.67	0
CPEB1	Q8ND56	LS14A_HUMAN	18|15|7|7	47	11.75	4	0|0|4|0|2|1|0|0|0|0|1|1|2|2|0|0|0|0|1|0|1|0|1|2|0|0|1|0|5|3|0|1|1|2|0|0|2|3|2|2|0|0|1|3	0.98	1	0.98	1	0.98	11.75	0.01
CPEB1	Q8NDV7	TNR6A_HUMAN	37|32|14|19	102	25.5	4	0|0|0|0|0|0|0|0|0|0|0|1|1|1|1|0|1|0|0|1|0|0|0|0|0|0|0|0|0|0|0|0|0|0|0|0|0|0|0|0|0|0|0|0	1	1	1	1	1	187	0
CPEB1	Q8TB72	PUM2_HUMAN	4|6|2|2	14	3.5	4	0|0|0|0|0|0|0|0|0|0|0|0|0|0|0|0|0|0|0|0|0|0|0|0|0|0|0|0|0|0|0|0|0|0|0|0|0|0|0|0|0|0|0|0	0.97	1	0.97	1	0.97	35	0.01
CPEB1	Q8WU79	SMAP2_HUMAN	12|9|8|5	34	8.5	4	0|0|0|0|0|0|0|0|0|0|0|0|0|0|0|0|0|0|1|1|1|1|0|0|0|0|0|0|0|0|0|0|0|0|0|0|1|2|0|0|0|0|0|0	1	1	1	1	1	53.43	0
CPEB1	Q92540	SMG7_HUMAN	30|28|16|12	86	21.5	4	0|0|0|0|0|0|0|0|0|0|0|0|0|0|0|0|0|0|0|0|0|0|0|0|1|1|0|0|3|2|0|0|3|2|1|1|2|0|0|0|0|0|1|0	1	1	1	1	1	55.65	0
CPEB1	Q92600	CNOT9_HUMAN	17|10|11|6	44	11	4	0|0|0|0|0|0|0|0|0|0|0|0|0|0|0|0|1|0|0|0|0|0|0|0|0|0|0|0|0|0|0|0|0|1|0|0|0|1|2|1|0|0|1|1	1	1	1	1	1	60.5	0
CPEB1	Q92615	LAR4B_HUMAN	9|6|3|3	21	5.25	4	0|0|0|0|0|0|0|0|0|0|0|0|0|0|0|0|0|0|0|0|0|0|0|0|0|0|0|0|1|0|0|0|0|0|0|0|0|0|0|0|0|0|0|0	1	1	1	1	1	52.5	0
CPEB1	Q96F86	EDC3_HUMAN	33|29|16|7	85	21.25	4	0|0|1|1|1|0|0|2|2|1|1|2|2|1|2|1|2|0|1|2|1|1|0|0|0|0|0|0|1|0|0|0|2|0|1|1|1|2|0|0|0|0|0|1	1	1	1	1	1	28.33	0
CPEB1	Q96I24	FUBP3_HUMAN	43|36|38|32	149	37.25	4	3|4|0|0|0|0|4|0|4|2|0|0|0|1|1|0|0|0|0|0|1|0|0|1|2|2|6|6|3|0|0|2|0|0|0|0|2|5|0|0|0|0|0|0	1	1	1	1	1	33.45	0
CPEB1	Q96KQ4	ASPP1_HUMAN	4|7|2|4	17	4.25	4	0|0|0|0|0|0|0|0|0|0|0|0|0|0|0|0|0|0|0|0|0|0|0|0|0|0|0|0|0|0|0|0|0|0|0|0|2|2|0|0|0|0|0|0	0.98	1	0.98	1	0.98	42.5	0
CPEB1	Q99417	MYCBP_HUMAN	9|8|3|5	25	6.25	4	1|0|0|0|0|0|0|0|0|0|0|0|0|0|1|0|0|0|0|0|0|0|0|0|0|0|0|0|0|0|0|0|0|0|0|0|0|0|0|0|0|0|0|0	1	1	1	1	1	62.5	0
CPEB1	Q99700	ATX2_HUMAN	37|38|18|23	116	29	4	0|0|0|0|0|0|1|0|2|0|1|3|2|2|0|1|2|0|0|0|0|0|0|0|2|5|2|1|9|8|2|3|8|9|1|1|3|3|3|1|0|0|2|0	1	1	1	1	1	16.57	0
CPEB1	Q9BUT9	MCRI2_HUMAN	10|14|8|9	41	10.25	4	0|0|0|0|0|0|0|0|0|0|0|0|0|0|1|0|0|0|0|0|0|0|0|0|0|0|0|0|1|0|0|0|0|1|0|0|0|0|1|0|0|0|0|0	1	1	1	1	1	102.5	0
CPEB1	Q9BX40	LS14B_HUMAN	5|9|2|3	19	4.75	4	0|0|0|0|0|0|0|0|0|0|0|0|0|0|0|0|0|0|0|0|0|0|0|0|0|0|0|0|0|0|0|0|0|0|0|0|0|0|0|0|0|0|0|0	0.98	1	0.98	1	0.98	47.5	0
CPEB1	Q9BY89	K1671_HUMAN	11|6|7|5	29	7.25	4	0|0|0|0|0|0|0|0|0|0|0|1|0|0|2|0|3|1|1|2|1|0|0|0|0|0|0|0|2|2|0|0|2|3|2|2|3|1|2|1|0|0|1|0	0.97	1	0.97	1	0.97	9.97	0.01
CPEB1	Q9BYJ9	YTHD1_HUMAN	15|16|13|11	55	13.75	4	0|0|0|0|0|0|0|0|0|0|0|0|0|0|1|2|1|0|0|0|0|0|0|0|0|0|0|0|0|0|0|0|0|0|0|0|0|0|0|0|0|0|0|0	1	1	1	1	1	137.5	0
CPEB1	Q9C0B0	UNK_HUMAN	18|15|10|9	52	13	4	0|0|0|0|0|0|0|0|0|0|1|0|0|0|0|0|0|0|0|0|0|0|0|0|0|0|0|0|0|0|0|0|0|0|0|0|0|0|0|0|0|0|0|0	1	1	1	1	1	130	0
CPEB1	Q9H9A5	CNO10_HUMAN	23|25|14|12	74	18.5	4	0|0|0|0|0|0|0|0|0|0|0|0|0|0|1|1|1|0|0|0|0|0|1|1|0|0|0|0|2|1|0|0|0|0|0|0|1|0|0|0|0|0|0|1	1	1	1	1	1	81.4	0
CPEB1	Q9H9G7	AGO3_HUMAN	5|9|4|3	21	5.25	4	0|0|0|0|0|0|0|0|0|0|0|0|0|0|0|0|0|0|0|0|0|0|0|0|0|0|0|0|0|0|0|0|0|0|0|0|0|0|0|0|0|0|0|0	1	1	1	1	1	52.5	0
CPEB1	Q9HCJ0	TNR6C_HUMAN	17|21|11|8	57	14.25	4	0|0|0|0|0|0|0|0|0|0|0|0|0|0|0|1|0|0|0|1|0|0|0|0|1|1|0|0|3|1|0|0|1|2|0|0|0|0|0|0|0|0|1|0	1	1	1	1	1	52.25	0
CPEB1	Q9HCM7	FBSL_HUMAN	3|3|2|1	9	2.25	4	0|1|0|0|0|0|2|0|0|0|0|0|0|0|0|0|0|0|0|0|0|0|0|0|0|0|0|0|0|0|0|0|0|0|0|0|0|0|0|0|0|0|0|0	0.74	0.99	0.74	0.99	0.74	22.5	0.07
CPEB1	Q9NPI6	DCP1A_HUMAN	25|22|7|4	58	14.5	4	0|0|0|0|1|0|0|0|0|0|2|0|0|0|2|1|2|0|1|1|1|1|0|0|0|0|0|0|1|2|0|0|3|3|2|1|1|2|0|0|0|0|0|3	0.95	1	0.95	1	0.95	21.27	0.01
CPEB1	Q9NRA8	4ET_HUMAN	62|63|30|26	181	45.25	4	0|0|0|0|0|0|0|0|0|0|0|0|1|0|0|0|0|0|0|0|0|1|0|0|0|0|0|0|1|0|0|0|0|1|0|0|0|1|1|1|0|0|0|0	1	1	1	1	1	284.43	0
CPEB1	Q9NZN8	CNOT2_HUMAN	23|21|13|11	68	17	4	0|0|0|0|0|0|0|0|0|0|1|0|0|0|1|1|1|0|0|1|0|1|0|0|0|0|0|0|0|1|0|0|0|1|1|1|0|1|0|1|0|0|0|0	1	1	1	1	1	62.33	0
CPEB1	Q9UFF9	CNOT8_HUMAN	4|4|2|2	12	3	4	0|0|0|0|0|0|0|0|0|0|0|0|0|0|0|0|0|0|0|0|0|0|0|0|0|0|0|0|0|0|0|0|0|0|0|0|0|0|0|0|0|0|0|0	0.97	1	0.97	1	0.97	30	0.01
CPEB1	Q9UIV1	CNOT7_HUMAN	8|5|4|3	20	5	4	0|0|0|0|0|0|0|0|0|0|0|0|0|0|0|1|0|0|0|0|0|0|0|0|0|0|0|0|0|0|0|0|0|0|0|0|0|0|0|0|0|0|1|0	1	1	1	1	1	50	0
CPEB1	Q9UKV8	AGO2_HUMAN	27|29|10|5	71	17.75	4	0|0|0|0|0|0|0|0|0|0|0|0|0|0|0|0|0|0|0|0|0|0|0|0|0|0|0|0|0|0|0|0|0|0|0|0|0|0|0|0|0|0|0|0	1	1	1	1	1	177.5	0
CPEB1	Q9UKZ1	CNO11_HUMAN	15|13|6|4	38	9.5	4	0|0|0|0|0|0|0|0|0|0|0|0|0|0|0|0|0|0|0|1|0|0|0|0|0|0|0|0|0|0|0|0|1|0|0|0|0|0|0|0|0|0|0|0	1	1	1	1	1	95	0
CPEB1	Q9UL18	AGO1_HUMAN	12|13|5|5	35	8.75	4	0|0|0|0|0|0|0|0|0|0|0|0|0|0|0|0|0|0|0|0|0|0|0|0|0|0|0|0|0|0|0|0|0|0|0|0|0|0|0|0|0|0|0|0	1	1	1	1	1	87.5	0
CPEB1	Q9UPQ9	TNR6B_HUMAN	60|52|45|40	197	49.25	4	0|0|0|0|0|0|0|0|0|0|1|3|3|2|3|1|0|0|4|4|3|4|1|0|4|4|0|0|7|6|0|0|7|5|3|2|2|1|2|1|0|0|0|0	1	1	1	1	1	29.68	0
CPEB1	Q9UPR3	SMG5_HUMAN	15|16|4|5	40	10	4	0|0|0|0|0|0|0|0|0|0|0|0|0|0|1|1|0|0|0|0|0|0|0|0|0|0|0|0|0|0|0|0|0|0|0|0|0|0|0|0|0|0|0|0	1	1	1	1	1	100	0
CPEB1	Q9Y2K5	R3HD2_HUMAN	7|7|2|1	17	4.25	4	0|0|0|0|0|0|0|0|0|0|0|0|0|0|0|0|0|0|0|0|0|0|0|0|0|0|0|0|0|0|0|0|0|0|0|0|0|0|0|0|0|0|0|0	0.74	1	0.74	1	0.74	42.5	0.07
CPEB1	Q9Y4F3	MARF1_HUMAN	6|9|2|2	19	4.75	4	0|0|0|0|0|0|0|0|0|0|0|0|0|0|1|0|1|0|0|0|0|0|1|0|0|0|0|0|0|0|0|0|0|0|0|0|0|0|0|0|0|0|0|0	0.97	1	0.97	1	0.97	47.5	0.01
CPEB1	Q9Y520	PRC2C_HUMAN	98|101|94|74	367	91.75	4	10|10|3|0|5|0|7|0|6|0|13|15|17|17|26|24|21|3|13|8|9|15|9|8|9|10|3|4|28|32|5|8|36|28|21|14|27|29|12|13|3|2|15|15	1	1	1	1	1	7.3	0
CPEB1	Q9Y5A9	YTHD2_HUMAN	17|15|17|14	63	15.75	4	0|0|0|0|0|0|0|0|0|0|0|0|0|0|1|1|1|0|1|1|0|1|0|0|0|0|0|0|0|0|0|0|0|0|0|0|0|0|0|0|0|0|0|0	1	1	1	1	1	115.5	0
CPEB1	Q9Y5V3	MAGD1_HUMAN	10|8|5|5	28	7	4	0|0|0|0|0|0|0|0|0|0|1|1|1|1|0|0|0|0|1|0|0|0|0|0|0|0|0|0|0|0|0|0|0|0|0|0|0|0|0|0|0|0|0|0	1	1	1	1	1	61.6	0
CREB1	P34932	HSP74_HUMAN	26|15|30|13	84	21	4	8|4|10|8|5|4|10|4|9|5|1|0|5|8|6|5|3|0|2|2|0|1|1|0|3|3|2|0|4|8|8|5|1|0|0|0|5|3|0|0|0|0|0|0	0.92	1	0.92	1	0.92	6.46	0.02
E2F1	P06400	RB_HUMAN	17|13|21|19	70	17.5	4	0|1|0|0|0|0|2|1|1|0|0|0|0|0|0|0|0|0|0|0|0|0|0|0|0|0|0|0|0|0|0|0|0|0|0|0|0|0|0|0|0|0|0|0	1	1	1	1	1	154	0
E2F1	Q14186	TFDP1_HUMAN	16|22|27|25	90	22.5	4	5|3|1|1|1|2|3|3|6|5|1|0|1|0|0|0|0|0|0|0|0|0|0|0|0|0|1|2|1|0|4|2|0|0|0|0|0|0|0|0|1|1|0|1	1	1	1	1	1	22	0
E2F1	O00716	E2F3_HUMAN	3|4|3|2	12	3	4	0|0|0|0|0|0|0|0|0|0|0|0|0|0|0|0|0|0|0|0|0|0|0|0|0|0|0|0|0|0|0|1|0|0|0|0|0|0|0|0|0|0|0|0	0.98	1	0.98	1	0.98	30	0
E2F1	O75478	TAD2A_HUMAN	8|10|12|12	42	10.5	4	2|1|4|4|7|3|2|0|3|3|1|1|1|0|0|0|0|0|0|1|0|1|0|0|0|0|2|2|1|0|0|2|0|0|0|0|0|0|0|0|6|3|1|1	0.96	0.99	0.96	0.99	0.96	8.88	0.01
E2F1	O75528	TADA3_HUMAN	14|19|16|16	65	16.25	4	5|7|9|6|9|6|5|5|6|7|2|1|1|1|1|1|4|0|0|0|1|0|0|0|0|1|4|4|1|1|6|4|0|0|3|0|2|0|0|0|6|5|2|2	0.96	0.99	0.96	0.99	0.96	6.06	0.01
E2F1	P20248	CCNA2_HUMAN	6|5|7|6	24	6	4	0|0|0|0|0|0|0|0|0|0|0|0|0|0|0|0|0|0|0|0|0|0|0|0|0|0|0|0|0|0|0|0|0|0|0|0|0|0|0|0|0|0|0|0	1	1	1	1	1	60	0
E2F1	P49207	RL34_HUMAN	7|7|7|5	26	6.5	4	1|1|2|0|2|0|2|0|1|0|2|1|4|3|4|3|3|1|4|3|2|3|1|2|0|0|2|0|0|0|0|0|0|0|1|2|1|0|1|2|2|5|1|1	0.85	0.93	0.85	0.93	0.85	4.54	0.04
E2F1	Q7Z589	EMSY_HUMAN	11|12|12|12	47	11.75	4	3|3|6|2|4|3|4|2|3|3|0|0|0|0|4|0|3|0|2|1|2|1|1|1|0|0|10|14|0|1|2|6|1|0|1|1|0|1|0|0|6|5|2|1	0.85	0.87	0.85	0.87	0.85	5.22	0.04
E2F1	Q8IYH5	ZZZ3_HUMAN	21|19|28|23	91	22.75	4	4|6|18|4|16|6|7|1|4|3|6|6|5|2|5|3|3|0|0|1|3|3|0|3|2|0|7|12|1|2|4|4|3|0|3|3|1|1|0|0|12|7|3|4	0.95	0.99	0.95	0.99	0.95	5.62	0.01
E2F1	Q8WUU5	GATD1_HUMAN	3|5|2|4	14	3.5	4	1|3|1|2|0|1|1|1|1|1|0|0|0|0|0|0|0|0|0|0|0|0|0|0|0|0|0|0|0|0|0|2|0|0|0|1|0|0|0|0|1|2|0|1	0.8	0.99	0.8	0.99	0.8	8.11	0.05
E2F1	Q92560	BAP1_HUMAN	3|3|5|5	16	4	4	1|1|1|2|0|0|1|0|1|0|0|0|0|0|0|1|0|0|0|0|0|0|0|0|0|0|2|3|0|0|0|0|0|0|0|0|0|0|0|0|1|1|0|0	0.92	0.99	0.92	0.99	0.92	11.73	0.02
E2F1	Q92830	KAT2A_HUMAN	9|3|10|7	29	7.25	4	2|2|1|3|6|5|1|0|4|1|0|0|0|0|0|0|1|0|0|0|0|0|0|0|0|0|0|0|0|0|1|1|0|0|0|1|0|0|0|0|1|0|1|1	0.86	0.98	0.86	0.98	0.86	9.97	0.04
E2F1	Q92831	KAT2B_HUMAN	3|5|4|4	16	4	4	0|0|0|0|0|0|0|0|0|0|0|0|0|0|0|0|0|0|0|0|0|0|0|0|0|0|0|3|0|0|0|0|0|0|0|0|0|0|0|0|0|0|0|0	0.99	1	0.99	1	0.99	40	0
E2F1	Q96ES7	SGF29_HUMAN	5|6|6|5	22	5.5	4	2|2|3|2|4|2|3|2|2|2|2|2|0|1|1|0|2|0|1|1|2|0|1|0|0|0|1|1|0|0|3|0|0|0|0|0|2|1|0|0|2|3|2|1	0.9	0.96	0.9	0.96	0.9	4.57	0.03
E2F1	Q96QT6	PHF12_HUMAN	4|5|8|4	21	5.25	4	1|0|2|0|3|1|2|0|1|0|1|3|2|0|3|1|1|0|1|1|1|1|0|0|0|0|0|5|0|0|0|3|0|0|0|0|0|0|0|0|2|3|0|0	0.77	0.98	0.77	0.98	0.77	6.08	0.06
E2F1	Q9H2F5	EPC1_HUMAN	3|3|4|3	13	3.25	4	0|0|1|0|1|0|0|0|0|0|0|0|0|0|0|0|0|0|1|1|0|0|0|1|0|0|0|0|0|0|0|0|0|0|0|0|0|0|0|0|1|4|0|0	0.9	0.95	0.9	0.95	0.9	14.3	0.02
E2F1	Q9H8E8	CSR2B_HUMAN	17|17|19|16	69	17.25	4	5|1|13|6|15|4|4|0|6|1|3|1|3|1|3|2|4|0|0|1|1|2|0|1|0|1|7|2|2|1|6|6|0|3|0|1|2|5|0|0|10|8|6|4	0.92	0.95	0.92	0.95	0.92	5.38	0.02
E2F1	Q9NS73	MBIP1_HUMAN	15|18|22|16	71	17.75	4	3|3|9|3|8|3|3|1|3|1|2|4|3|1|2|1|3|0|1|0|1|2|0|1|0|0|3|6|0|0|2|4|0|0|0|0|0|0|0|0|4|0|1|1	0.99	1	0.99	1	0.99	9.89	0
E2F1	Q9ULM3	YETS2_HUMAN	65|61|75|62	263	65.75	4	30|27|41|28|50|23|25|16|27|18|25|15|11|6|19|13|23|7|11|13|14|13|2|4|7|13|27|25|13|12|15|24|7|12|14|14|10|20|0|0|29|31|8|12	0.75	0.99	0.75	0.99	0.75	3.84	0.06
E2F1	Q9Y3C1	NOP16_HUMAN	2|4|2|2	10	2.5	4	0|0|0|0|1|0|0|0|0|0|0|0|0|0|0|1|1|0|0|0|1|1|0|0|0|0|0|0|0|0|0|1|0|0|0|0|0|0|0|0|1|2|0|1	0.8	0.99	0.8	0.99	0.8	11	0.05
ELF1	A6NHR9	SMHD1_HUMAN	16|25	41	20.5	2	9|8|7|6|7|8|8|3|4|3|1|1|1|1|0|0|0|0|0|0|0|0|0|0|0|0|7|5|2|1|13|13|0|0|1|1|1|0|0|0|10|10|5|5	0.92	0.98	0.92	0.98	0.92	6.4	0.02
ELF1	O00268	TAF4_HUMAN	16|15	31	15.5	2	1|3|8|4|12|7|2|1|1|0|1|0|0|0|0|0|0|0|0|0|0|1|0|0|0|0|10|11|0|0|4|6|0|0|1|0|0|0|0|0|5|2|0|1	0.94	0.94	0.94	0.94	0.94	8.42	0.02
ELF1	O15047	SET1A_HUMAN	46|48	94	47	2	11|11|9|4|7|5|4|3|7|3|2|1|1|1|0|0|0|0|0|1|1|1|0|0|1|0|7|3|2|0|7|5|0|0|0|1|0|1|0|0|4|4|1|0	1	1	1	1	1	19.15	0
ELF1	O15164	TIF1A_HUMAN	6|7	13	6.5	2	4|1|1|0|1|0|1|1|3|0|0|0|0|0|0|0|0|0|0|0|0|0|0|0|0|0|0|0|0|0|2|2|0|0|0|0|0|0|0|0|0|0|0|0	0.98	0.99	0.98	0.99	0.98	17.88	0
ELF1	O75461	E2F6_HUMAN	4|4	8	4	2	0|1|0|1|0|0|1|0|1|1|0|0|0|0|0|0|0|0|0|0|0|0|0|0|0|0|2|1|0|0|0|2|0|0|0|0|0|0|0|0|0|1|0|0	0.99	0.99	0.99	0.99	0.99	16	0
ELF1	O75478	TAD2A_HUMAN	6|7	13	6.5	2	2|1|4|4|7|3|2|0|3|3|1|1|1|0|0|0|0|0|0|1|0|1|0|0|0|0|2|2|1|0|0|2|0|0|0|0|0|0|0|0|6|3|1|1	0.8	0.84	0.8	0.84	0.8	5.5	0.05
ELF1	O95619	YETS4_HUMAN	5|6	11	5.5	2	3|5|4|3|4|2|3|2|4|3|1|0|0|0|1|0|1|0|0|0|1|0|0|0|0|0|1|2|0|1|3|2|0|0|0|0|0|0|0|0|2|2|0|0	0.74	0.81	0.74	0.81	0.74	4.84	0.07
ELF1	P05109	S10A8_HUMAN	2|3	5	2.5	2	0|0|0|0|0|0|0|0|0|0|0|0|0|0|0|0|0|0|0|0|0|0|0|0|0|0|0|0|0|0|0|0|0|0|0|0|0|0|0|0|0|0|0|0	0.97	0.99	0.97	0.99	0.97	25	0.01
ELF1	P0C7T5	ATX1L_HUMAN	2|2	4	2	2	1|0|0|0|0|0|0|0|0|0|0|0|0|0|0|0|1|0|0|0|0|0|0|0|0|0|0|1|0|0|0|0|0|0|0|0|0|0|0|0|0|0|0|0	0.94	0.94	0.94	0.94	0.94	20	0.02
ELF1	P13056	NR2C1_HUMAN	5|5	10	5	2	2|2|0|0|0|0|1|0|0|1|0|0|0|0|0|0|0|0|0|0|0|0|0|0|0|1|0|1|0|0|1|0|0|0|0|0|0|0|0|0|0|0|1|0	1	1	1	1	1	22	0
ELF1	P15822	ZEP1_HUMAN	4|5	9	4.5	2	1|1|1|1|0|2|2|0|1|1|0|0|0|0|0|0|0|0|0|0|0|0|0|2|0|0|1|1|0|0|1|2|0|0|0|0|0|0|0|0|1|0|0|0	0.99	1	0.99	1	0.99	11	0
ELF1	P18846	ATF1_HUMAN	2|2	4	2	2	0|0|0|0|0|0|0|0|0|0|0|0|0|0|0|0|0|0|0|0|0|0|0|0|0|0|1|1|0|0|0|0|0|0|0|0|0|0|0|0|0|0|0|0	0.94	0.94	0.94	0.94	0.94	20	0.02
ELF1	P20226	TBP_HUMAN	2|2	4	2	2	0|1|0|0|1|0|0|0|0|1|0|0|0|0|0|0|0|0|0|0|0|0|0|0|0|0|0|0|0|0|0|0|0|0|0|0|0|0|0|0|0|0|1|0	0.94	0.94	0.94	0.94	0.94	20	0.02
ELF1	P21675	TAF1_HUMAN	11|12	23	11.5	2	6|3|0|4|5|4|4|3|3|3|0|0|0|0|0|0|0|0|0|0|0|0|0|0|0|0|3|5|0|0|0|3|0|0|0|0|0|0|0|0|0|4|0|0	0.97	0.97	0.97	0.97	0.97	10.12	0.01
ELF1	P25490	TYY1_HUMAN	3|4	7	3.5	2	1|2|0|0|2|0|1|0|0|0|0|0|0|0|0|0|0|0|0|0|0|0|0|0|0|1|0|0|0|0|2|1|0|0|0|0|0|0|0|0|0|0|0|0	0.95	0.98	0.95	0.98	0.95	15.4	0.01
ELF1	P49848	TAF6_HUMAN	29|23	52	26	2	5|5|8|3|8|4|5|1|7|3|2|1|1|1|0|0|2|0|1|0|0|1|0|0|0|1|3|3|3|3|8|9|0|1|2|1|0|0|0|0|5|3|3|2	1	1	1	1	1	10.9	0
ELF1	P51531	SMCA2_HUMAN	20|18	38	19	2	19|18|19|10|23|14|19|7|20|11|2|0|0|0|0|0|0|0|0|0|0|0|0|0|0|0|0|9|0|0|0|0|0|0|0|0|0|0|0|0|14|13|0|0	0.77	0.81	0.77	0.81	0.77	4.22	0.06
ELF1	P52739	ZN131_HUMAN	12|14	26	13	2	4|4|11|2|9|3|4|2|5|2|2|2|2|2|1|2|1|0|0|0|0|0|1|0|1|1|0|3|2|0|6|6|0|0|1|0|0|0|0|0|3|0|0|0	0.94	0.96	0.94	0.96	0.94	6.98	0.02
ELF1	P57052	RBM11_HUMAN	3|2	5	2.5	2	0|0|1|1|1|0|0|0|0|0|0|0|0|0|0|1|0|0|0|0|0|0|0|0|0|0|0|0|0|0|0|0|0|0|0|0|0|0|0|0|2|0|1|1	0.92	0.98	0.92	0.98	0.92	13.75	0.02
ELF1	P85037	FOXK1_HUMAN	3|5	8	4	2	1|1|0|0|0|0|0|0|1|0|0|0|0|0|0|0|0|0|0|0|0|0|0|0|0|0|1|0|0|0|0|0|0|0|0|0|0|0|0|0|0|0|0|0	0.99	1	0.99	1	0.99	40	0
ELF1	Q01167	FOXK2_HUMAN	5|7	12	6	2	2|3|2|1|0|0|3|2|4|3|0|0|0|0|0|0|0|0|0|0|0|0|0|0|0|0|2|0|0|0|1|2|0|0|0|0|0|0|0|0|0|0|0|0	0.93	0.97	0.93	0.97	0.93	10.56	0.02
ELF1	Q03164	KMT2A_HUMAN	13|11	24	12	2	2|1|1|1|2|1|0|1|1|2|1|1|0|1|1|0|1|0|1|0|0|0|0|0|0|0|1|8|1|0|2|7|0|0|1|0|0|1|0|0|1|0|0|0	0.99	0.99	0.99	0.99	0.99	13.2	0
ELF1	Q05BQ5	MBTD1_HUMAN	4|2	6	3	2	0|0|0|0|0|0|0|0|0|0|0|0|0|0|0|0|0|0|0|0|0|0|0|0|0|0|0|0|0|0|0|0|0|0|0|0|0|0|0|0|1|1|0|0	0.97	1	0.97	1	0.97	30	0.01
ELF1	Q06546	GABPA_HUMAN	7|8	15	7.5	2	2|1|1|2|1|0|2|0|1|0|0|0|0|0|2|0|0|0|0|0|0|0|0|0|0|0|0|0|1|0|0|5|0|0|0|0|0|0|0|0|2|1|0|0	0.99	0.99	0.99	0.99	0.99	15.71	0
ELF1	Q12830	BPTF_HUMAN	11|14	25	12.5	2	8|7|3|1|1|1|2|2|4|3|2|0|0|0|2|1|2|0|0|0|1|0|1|1|0|0|6|3|0|0|3|2|0|0|0|0|0|0|0|0|1|1|0|1	0.97	0.99	0.97	0.99	0.97	9.32	0.01
ELF1	Q12857	NFIA_HUMAN	3|5	8	4	2	4|2|3|0|0|0|3|0|3|0|0|0|1|0|0|0|0|0|0|0|0|0|0|0|0|0|1|0|0|3|3|0|0|0|0|0|0|0|0|0|0|1|0|0	0.77	0.89	0.77	0.89	0.77	7.33	0.06
ELF1	Q13011	ECH1_HUMAN	11|7	18	9	2	1|1|1|1|3|4|2|1|0|0|0|0|0|1|0|0|0|0|0|0|0|0|0|0|0|0|0|0|0|0|1|0|2|0|2|1|5|1|6|7|6|1|7|7	0.84	0.93	0.84	0.93	0.84	6.49	0.04
ELF1	Q13610	PWP1_HUMAN	3|4	7	3.5	2	0|0|1|1|1|0|0|0|0|0|1|0|0|0|0|0|0|0|0|0|0|0|0|0|0|0|0|1|0|0|0|0|0|0|0|0|1|1|0|0|1|1|2|1	0.95	0.98	0.95	0.98	0.95	12.83	0.01
ELF1	Q14683	SMC1A_HUMAN	10|12	22	11	2	4|2|8|3|8|1|3|2|4|2|1|2|2|0|0|0|0|0|0|0|0|0|0|0|0|0|10|13|0|0|3|8|0|0|0|2|0|1|0|0|7|5|3|5	0.8	0.84	0.8	0.84	0.8	4.89	0.05
ELF1	Q15291	RBBP5_HUMAN	17|18	35	17.5	2	6|6|6|4|9|6|5|3|4|4|2|0|0|0|1|1|4|0|0|0|1|0|0|0|0|1|2|3|0|0|4|3|0|0|0|1|0|0|0|0|2|0|0|2	0.99	0.99	0.99	0.99	0.99	9.62	0
ELF1	Q15542	TAF5_HUMAN	19|19	38	19	2	6|7|10|6|8|4|4|2|5|2|1|0|1|0|0|0|0|0|0|0|0|0|0|0|0|0|1|4|0|0|5|4|0|0|0|1|0|1|0|0|2|3|0|1	0.99	0.99	0.99	0.99	0.99	10.72	0
ELF1	Q15906	VPS72_HUMAN	3|4	7	3.5	2	2|1|0|0|2|0|0|0|1|0|0|0|0|0|0|0|0|0|0|0|0|0|0|0|0|0|1|2|0|0|0|2|0|0|0|0|0|0|0|0|1|2|0|0	0.91	0.96	0.91	0.96	0.91	11	0.02
ELF1	Q16514	TAF12_HUMAN	4|4	8	4	2	0|0|2|0|1|0|0|0|0|0|0|0|0|0|0|0|0|0|0|0|0|0|0|0|0|0|3|2|0|0|0|0|0|0|0|0|0|0|0|0|1|1|1|0	0.96	0.96	0.96	0.96	0.96	16	0.01
ELF1	Q4LE39	ARI4B_HUMAN	13|10	23	11.5	2	3|4|3|0|1|1|1|0|1|1|3|2|2|1|0|3|2|0|1|1|2|2|2|2|0|0|2|1|2|1|3|4|0|0|2|0|0|0|0|0|2|3|1|1	1	1	1	1	1	8.43	0
ELF1	Q5PSV4	BRM1L_HUMAN	5|6	11	5.5	2	2|5|2|1|2|5|1|0|1|1|0|0|0|0|0|0|1|0|0|0|0|0|0|0|0|0|2|4|0|0|0|0|0|0|1|1|1|1|0|0|3|5|2|2	0.78	0.83	0.78	0.83	0.78	5.63	0.05
ELF1	Q5T3J3	LRIF1_HUMAN	3|4	7	3.5	2	0|0|0|0|0|0|0|0|0|0|0|0|0|0|0|0|0|0|0|0|0|0|0|0|0|0|0|0|0|0|0|0|0|0|0|0|0|0|0|0|0|0|0|0	0.99	1	0.99	1	0.99	35	0
ELF1	Q5VWG9	TAF3_HUMAN	8|9	17	8.5	2	1|1|0|1|1|0|0|0|0|0|0|0|0|0|0|0|0|0|0|1|0|0|0|0|0|0|2|3|0|0|1|1|0|0|0|0|0|0|0|0|1|1|0|0	1	1	1	1	1	26.71	0
ELF1	Q5VZL5	ZMYM4_HUMAN	33|31	64	32	2	4|3|8|3|8|1|5|0|4|0|0|0|0|0|0|1|1|0|0|0|0|0|0|0|0|0|7|10|1|1|12|16|1|1|5|4|0|2|0|0|10|8|2|3	0.99	0.99	0.99	0.99	0.99	11.64	0
ELF1	Q68CP9	ARID2_HUMAN	22|20	42	21	2	0|1|3|2|3|2|0|0|0|0|1|0|0|0|0|0|1|0|1|0|1|0|0|0|0|0|5|5|0|1|1|4|0|0|0|1|0|0|0|0|6|6|0|1	1	1	1	1	1	20.53	0
ELF1	Q6MZP7	LIN54_HUMAN	14|14	28	14	2	8|7|4|1|2|2|4|1|9|4|0|1|0|0|0|0|1|0|0|0|0|0|0|0|0|0|11|5|1|1|9|9|1|0|2|2|1|0|0|0|7|4|0|2	0.9	0.9	0.9	0.9	0.9	6.22	0.03
ELF1	Q6P1X5	TAF2_HUMAN	12|9	21	10.5	2	0|0|1|2|1|1|1|0|0|0|0|0|0|0|0|0|0|0|0|0|0|0|0|0|0|0|0|0|0|0|0|0|0|0|0|0|0|0|0|0|0|0|0|0	1	1	1	1	1	77	0
ELF1	Q6P4R8	NFRKB_HUMAN	3|7	10	5	2	0|0|0|0|0|0|0|0|0|0|0|0|0|0|0|0|0|0|0|0|0|0|0|0|0|0|0|3|0|0|0|0|0|0|0|0|0|0|0|0|0|0|0|0	0.99	1	0.99	1	0.99	50	0
ELF1	Q6ZRS2	SRCAP_HUMAN	22|21	43	21.5	2	9|9|4|5|10|7|9|6|7|4|0|0|0|0|1|0|3|0|0|0|0|0|1|1|1|0|6|10|1|0|1|5|0|1|1|3|0|1|0|0|3|5|0|0	0.98	0.98	0.98	0.98	0.98	8.3	0
ELF1	Q76L83	ASXL2_HUMAN	4|7	11	5.5	2	2|1|0|1|0|0|0|0|1|1|0|0|0|0|0|0|0|0|0|0|0|0|0|0|0|0|0|0|0|0|0|0|0|0|0|0|0|0|0|0|1|0|0|0	1	1	1	1	1	34.57	0
ELF1	Q7Z3B3	KANL1_HUMAN	21|23	44	22	2	1|2|1|1|1|0|1|0|0|0|0|0|0|0|0|0|0|0|0|0|0|0|0|0|0|0|1|2|0|0|0|0|0|0|0|0|0|0|0|0|0|0|0|0	1	1	1	1	1	96.8	0
ELF1	Q7Z3K3	POGZ_HUMAN	11|11	22	11	2	1|1|2|0|2|0|0|0|1|2|1|1|1|1|0|0|0|0|0|0|0|0|0|0|0|0|2|4|1|0|0|1|0|0|0|0|0|0|0|0|2|2|0|0	1	1	1	1	1	19.36	0
ELF1	Q7Z589	EMSY_HUMAN	20|19	39	19.5	2	3|3|6|2|4|3|4|2|3|3|0|0|0|0|4|0|3|0|2|1|2|1|1|1|0|0|10|14|0|1|2|6|1|0|1|1|0|1|0|0|6|5|2|1	0.98	0.99	0.98	0.99	0.98	8.67	0
ELF1	Q86U86	PB1_HUMAN	38|45	83	41.5	2	6|2|12|8|14|10|2|3|4|2|1|1|0|0|2|0|5|0|0|0|0|0|0|1|1|0|2|3|0|0|1|6|0|0|0|4|0|2|0|0|14|24|8|4	0.99	1	0.99	1	0.99	12.86	0
ELF1	Q8IWI9	MGAP_HUMAN	29|23	52	26	2	2|1|4|0|4|0|2|0|2|0|1|2|2|1|1|0|1|0|1|1|0|0|0|0|0|0|11|10|0|1|8|11|0|0|0|2|0|3|0|0|4|8|0|0	0.99	1	0.99	1	0.99	13.78	0
ELF1	Q8IYH5	ZZZ3_HUMAN	16|16	32	16	2	4|6|18|4|16|6|7|1|4|3|6|6|5|2|5|3|3|0|0|1|3|3|0|3|2|0|7|12|1|2|4|4|3|0|3|3|1|1|0|0|12|7|3|4	0.77	0.77	0.77	0.77	0.77	3.96	0.06
ELF1	Q8N1G0	ZN687_HUMAN	8|8	16	8	2	1|2|6|1|6|1|3|0|3|0|3|1|1|0|0|1|1|0|0|1|0|0|0|1|0|0|2|3|1|0|3|5|1|0|0|0|0|0|0|0|2|2|0|0	0.92	0.92	0.92	0.92	0.92	6.9	0.02
ELF1	Q8NB78	KDM1B_HUMAN	2|2	4	2	2	0|1|0|0|1|1|0|0|0|0|0|0|0|0|0|0|0|0|0|0|0|0|0|0|0|0|0|0|0|0|0|0|0|0|0|0|0|0|0|0|0|0|0|0	0.94	0.94	0.94	0.94	0.94	20	0.02
ELF1	Q8WUB8	PHF10_HUMAN	4|6	10	5	2	2|1|0|0|0|1|1|1|2|1|0|0|1|0|1|0|0|0|1|0|0|0|0|0|0|0|1|2|0|0|2|2|0|0|0|0|0|0|0|0|2|5|1|0	0.88	0.96	0.88	0.96	0.88	8.15	0.03
ELF1	Q8WUU5	GATD1_HUMAN	8|8	16	8	2	1|3|1|2|0|1|1|1|1|1|0|0|0|0|0|0|0|0|0|0|0|0|0|0|0|0|0|0|0|0|0|2|0|0|0|1|0|0|0|0|1|2|0|1	1	1	1	1	1	18.53	0
ELF1	Q92560	BAP1_HUMAN	15|16	31	15.5	2	1|1|1|2|0|0|1|0|1|0|0|0|0|0|0|1|0|0|0|0|0|0|0|0|0|0|2|3|0|0|0|0|0|0|0|0|0|0|0|0|1|1|0|0	1	1	1	1	1	45.47	0
ELF1	Q92830	KAT2A_HUMAN	6|7	13	6.5	2	2|2|1|3|6|5|1|0|4|1|0|0|0|0|0|0|1|0|0|0|0|0|0|0|0|0|0|0|0|0|1|1|0|0|0|1|0|0|0|0|1|0|1|1	0.91	0.93	0.91	0.93	0.91	8.94	0.02
ELF1	Q92831	KAT2B_HUMAN	2|3	5	2.5	2	0|0|0|0|0|0|0|0|0|0|0|0|0|0|0|0|0|0|0|0|0|0|0|0|0|0|0|3|0|0|0|0|0|0|0|0|0|0|0|0|0|0|0|0	0.95	0.97	0.95	0.97	0.95	25	0.01
ELF1	Q969R5	LMBL2_HUMAN	6|6	12	6	2	0|0|0|0|0|0|0|0|0|0|0|0|0|0|0|0|0|0|0|0|0|0|0|0|0|0|1|2|0|0|0|0|0|0|0|0|0|0|0|0|0|0|0|0	1	1	1	1	1	60	0
ELF1	Q96ES7	SGF29_HUMAN	7|7	14	7	2	2|2|3|2|4|2|3|2|2|2|2|2|0|1|1|0|2|0|1|1|2|0|1|0|0|0|1|1|0|0|3|0|0|0|0|0|2|1|0|0|2|3|2|1	0.99	0.99	0.99	0.99	0.99	5.81	0
ELF1	Q96EZ8	MCRS1_HUMAN	9|9	18	9	2	0|1|0|0|0|0|2|0|2|1|0|0|0|0|0|0|0|0|0|0|0|0|0|0|0|0|2|0|0|0|0|0|0|0|0|0|0|0|0|0|0|0|0|0	1	1	1	1	1	49.5	0
ELF1	Q96L91	EP400_HUMAN	22|16	38	19	2	1|5|7|5|7|4|4|1|2|3|4|2|1|1|2|2|2|0|2|2|2|2|1|2|0|0|7|15|1|0|1|9|0|0|1|1|0|1|0|0|13|10|3|1	0.94	0.98	0.94	0.98	0.94	6.58	0.02
ELF1	Q96QT6	PHF12_HUMAN	16|15	31	15.5	2	1|0|2|0|3|1|2|0|1|0|1|3|2|0|3|1|1|0|1|1|1|1|0|0|0|0|0|5|0|0|0|3|0|0|0|0|0|0|0|0|2|3|0|0	1	1	1	1	1	17.95	0
ELF1	Q9BYE7	PCGF6_HUMAN	3|6	9	4.5	2	2|0|1|1|1|1|0|0|0|0|1|1|0|0|0|0|0|0|0|0|0|0|0|0|0|0|3|2|0|0|1|2|0|0|1|0|0|1|0|0|0|0|0|0	0.9	1	0.9	1	0.9	11	0.03
ELF1	Q9GZN1	ARP6_HUMAN	5|4	9	4.5	2	1|2|0|0|1|1|1|1|1|1|0|0|0|0|0|0|0|0|0|0|0|0|0|0|0|0|0|0|0|0|0|0|0|0|0|0|0|0|0|0|0|0|0|0	1	1	1	1	1	22	0
ELF1	Q9H160	ING2_HUMAN	3|3	6	3	2	0|0|0|0|0|0|0|0|0|0|0|0|0|0|0|0|0|0|0|0|0|0|0|0|0|0|1|1|0|0|0|0|0|0|0|0|0|0|0|0|0|0|0|0	0.99	0.99	0.99	0.99	0.99	30	0
ELF1	Q9H2F5	EPC1_HUMAN	3|3	6	3	2	0|0|1|0|1|0|0|0|0|0|0|0|0|0|0|0|0|0|1|1|0|0|0|1|0|0|0|0|0|0|0|0|0|0|0|0|0|0|0|0|1|4|0|0	0.89	0.89	0.89	0.89	0.89	13.2	0.03
ELF1	Q9H582	ZN644_HUMAN	2|3	5	2.5	2	0|0|0|0|0|0|0|0|0|0|0|0|0|0|0|0|0|0|0|0|0|0|0|0|0|0|2|3|0|0|1|3|0|0|0|0|0|0|0|0|1|0|0|0	0.81	0.88	0.81	0.88	0.81	11	0.05
ELF1	Q9H7Z6	KAT8_HUMAN	8|6	14	7	2	1|1|0|0|0|0|2|0|0|0|0|0|0|0|0|0|0|0|0|0|0|0|0|0|0|0|1|1|0|0|0|0|0|0|0|0|0|0|0|0|0|0|0|0	1	1	1	1	1	51.33	0
ELF1	Q9H9F9	ARP5_HUMAN	3|3	6	3	2	0|0|0|0|1|1|0|0|0|1|0|0|0|0|0|0|0|0|0|0|0|0|0|0|0|0|0|0|0|0|0|0|0|0|0|0|0|0|0|0|0|0|0|0	0.99	0.99	0.99	0.99	0.99	30	0
ELF1	Q9H9L4	KANL2_HUMAN	11|10	21	10.5	2	0|1|0|1|1|0|0|0|0|0|0|1|0|0|0|0|0|0|0|0|0|0|0|0|0|0|0|1|0|0|0|0|0|0|0|0|0|0|0|0|1|0|0|0	1	1	1	1	1	77	0
ELF1	Q9HAV7	GRPE1_HUMAN	3|5	8	4	2	0|0|1|1|3|1|1|0|0|0|0|0|0|1|0|0|0|0|0|1|0|1|1|0|0|0|0|0|0|0|0|0|0|1|0|0|0|0|0|0|0|0|0|1	0.95	1	0.95	1	0.95	13.54	0.01
ELF1	Q9HCU9	BRMS1_HUMAN	2|3	5	2.5	2	0|0|0|0|0|0|0|0|0|0|0|0|0|0|0|0|0|0|0|0|0|0|0|0|0|0|0|0|0|0|0|0|0|0|0|0|0|0|0|0|0|0|0|0	0.97	0.99	0.97	0.99	0.97	25	0.01
ELF1	Q9NPI1	BRD7_HUMAN	7|10	17	8.5	2	0|0|1|1|1|0|1|0|0|0|0|0|0|0|0|0|0|0|0|0|0|0|0|0|0|0|0|1|0|0|0|3|0|0|0|1|0|0|0|0|1|2|0|2	1	1	1	1	1	26.71	0
ELF1	Q9NW13	RBM28_HUMAN	7|5	12	6	2	1|1|5|1|2|2|2|3|2|2|0|0|0|0|0|0|0|0|0|0|0|0|0|0|0|0|1|2|0|0|0|0|0|0|0|0|0|1|0|0|3|4|3|2	0.87	0.94	0.87	0.94	0.87	7.14	0.03
ELF1	Q9P0U4	CXXC1_HUMAN	12|15	27	13.5	2	5|3|3|1|7|1|4|0|5|0|1|0|0|1|0|0|0|0|0|0|0|0|0|0|0|0|0|0|0|0|4|2|0|0|0|0|0|0|0|0|1|0|0|0	0.99	0.99	0.99	0.99	0.99	15.63	0
ELF1	Q9P2N6	KANL3_HUMAN	14|17	31	15.5	2	0|1|0|1|1|2|1|1|1|0|0|0|0|0|0|0|0|0|0|0|0|0|0|0|0|0|1|1|0|1|0|2|0|0|0|0|0|0|0|0|0|1|0|0	1	1	1	1	1	48.71	0
ELF1	Q9UBL3	ASH2L_HUMAN	20|17	37	18.5	2	11|12|14|5|10|5|13|4|13|8|6|3|4|2|6|0|8|0|2|3|4|3|0|0|0|2|3|3|2|0|5|6|0|2|1|1|2|4|0|0|9|9|3|3	0.85	0.92	0.85	0.92	0.85	4.26	0.04
ELF1	Q9UBU8	MO4L1_HUMAN	3|3	6	3	2	1|2|0|0|0|0|1|1|2|2|0|0|0|0|0|0|0|0|0|0|0|0|0|0|0|0|0|0|0|0|0|0|0|0|0|0|0|0|0|0|0|0|0|1	0.92	0.92	0.92	0.92	0.92	13.2	0.02
ELF1	Q9ULG1	INO80_HUMAN	7|6	13	6.5	2	0|0|0|0|0|0|0|0|0|0|0|0|0|0|0|0|0|0|0|0|0|1|0|0|0|0|0|0|0|0|0|0|0|0|0|0|0|0|0|0|1|2|0|0	1	1	1	1	1	65	0
ELF1	Q9UMN6	KMT2B_HUMAN	28|29	57	28.5	2	9|11|1|1|4|4|7|2|6|6|0|0|0|0|0|0|0|0|0|0|0|0|0|0|0|1|5|6|0|0|3|7|0|0|0|0|0|0|0|0|0|0|0|0	1	1	1	1	1	17.18	0
ELF1	Q9UQR1	ZN148_HUMAN	6|6	12	6	2	0|2|1|0|0|0|1|1|1|1|0|0|0|0|1|0|0|0|0|0|0|0|0|0|0|0|2|1|0|0|1|4|0|0|0|0|0|0|0|0|0|1|0|0	0.99	0.99	0.99	0.99	0.99	15.53	0
ELF1	Q9Y3B7	RM11_HUMAN	3|2	5	2.5	2	0|0|1|0|0|0|0|0|0|0|0|0|0|0|0|0|0|0|0|0|0|0|0|0|0|0|0|1|0|0|0|1|0|0|1|1|0|0|0|0|3|2|1|1	0.79	0.89	0.79	0.89	0.79	9.17	0.05
ELF1	Q9Y4A5	TRRAP_HUMAN	4|2	6	3	2	0|0|2|1|2|0|2|0|0|0|0|0|0|0|0|0|0|0|0|0|0|0|0|0|0|0|0|0|0|0|0|1|1|0|0|0|0|0|0|0|0|0|0|0	0.86	0.98	0.86	0.98	0.86	14.67	0.03
ELF1	Q9Y5Z7	HCFC2_HUMAN	7|7	14	7	2	0|0|0|0|0|0|0|0|0|0|0|0|0|0|0|0|0|0|0|0|0|0|0|0|0|0|0|0|0|0|0|0|0|0|0|0|0|0|0|0|0|0|0|0	1	1	1	1	1	70	0
ELF1	Q9Y6X8	ZHX2_HUMAN	4|3	7	3.5	2	2|3|0|0|0|0|3|0|3|3|0|0|0|0|0|0|0|0|0|0|0|0|0|0|0|0|1|1|0|0|1|1|0|0|0|0|0|0|0|0|0|0|0|0	0.8	0.87	0.8	0.87	0.8	8.56	0.05
ELF2	O15047	SET1A_HUMAN	36|31	67	33.5	2	11|11|9|4|7|5|4|3|7|3|2|1|1|1|0|0|0|0|0|1|1|1|0|0|1|0|7|3|2|0|7|5|0|0|0|1|0|1|0|0|4|4|1|0	1	1	1	1	1	13.65	0
ELF2	O75182	SIN3B_HUMAN	32|36	68	34	2	16|15|24|12|32|13|15|10|15|11|5|3|1|1|2|3|5|0|5|4|3|8|2|4|3|3|8|9|6|5|6|6|2|1|5|5|5|7|0|0|10|14|14|12	0.93	0.95	0.93	0.95	0.93	4.53	0.02
ELF2	O75461	E2F6_HUMAN	5|4	9	4.5	2	0|1|0|1|0|0|1|0|1|1|0|0|0|0|0|0|0|0|0|0|0|0|0|0|0|0|2|1|0|0|0|2|0|0|0|0|0|0|0|0|0|1|0|0	1	1	1	1	1	18	0
ELF2	P10244	MYBB_HUMAN	4|8	12	6	2	3|2|0|0|0|0|1|1|1|2|0|0|0|0|0|0|0|0|0|0|0|0|0|0|0|0|0|0|0|0|0|0|0|0|0|0|0|0|0|0|0|0|0|0	0.98	1	0.98	1	0.98	26.4	0
ELF2	P13056	NR2C1_HUMAN	8|10	18	9	2	2|2|0|0|0|0|1|0|0|1|0|0|0|0|0|0|0|0|0|0|0|0|0|0|0|1|0|1|0|0|1|0|0|0|0|0|0|0|0|0|0|0|1|0	1	1	1	1	1	39.6	0
ELF2	P14859	PO2F1_HUMAN	2|2	4	2	2	0|0|0|0|0|0|0|0|0|0|0|0|0|0|0|0|0|0|0|0|0|0|0|0|0|0|0|0|0|0|0|0|0|0|0|0|0|0|0|0|0|0|0|0	0.94	0.94	0.94	0.94	0.94	20	0.02
ELF2	P15822	ZEP1_HUMAN	16|12	28	14	2	1|1|1|1|0|2|2|0|1|1|0|0|0|0|0|0|0|0|0|0|0|0|0|2|0|0|1|1|0|0|1|2|0|0|0|0|0|0|0|0|1|0|0|0	1	1	1	1	1	34.22	0
ELF2	P20226	TBP_HUMAN	2|2	4	2	2	0|1|0|0|1|0|0|0|0|1|0|0|0|0|0|0|0|0|0|0|0|0|0|0|0|0|0|0|0|0|0|0|0|0|0|0|0|0|0|0|0|0|1|0	0.94	0.94	0.94	0.94	0.94	20	0.02
ELF2	P25490	TYY1_HUMAN	3|3	6	3	2	1|2|0|0|2|0|1|0|0|0|0|0|0|0|0|0|0|0|0|0|0|0|0|0|0|1|0|0|0|0|2|1|0|0|0|0|0|0|0|0|0|0|0|0	0.92	0.92	0.92	0.92	0.92	13.2	0.02
ELF2	P29374	ARI4A_HUMAN	7|8	15	7.5	2	0|0|0|0|0|0|0|0|0|0|0|0|0|0|0|0|0|0|0|0|0|0|0|0|0|0|0|0|0|0|0|0|0|0|0|0|0|0|0|0|0|0|0|0	1	1	1	1	1	75	0
ELF2	P29375	KDM5A_HUMAN	8|5	13	6.5	2	0|0|2|1|1|1|0|0|0|0|0|0|0|0|0|0|0|0|0|0|0|0|0|0|0|0|0|0|0|0|0|0|0|0|0|0|0|0|0|0|0|0|0|0	1	1	1	1	1	57.2	0
ELF2	P32519	ELF1_HUMAN	3|4	7	3.5	2	0|0|0|0|0|0|0|0|0|0|0|0|0|0|0|0|0|0|0|0|0|0|0|0|0|0|1|0|0|0|0|0|0|0|0|0|0|0|0|0|0|0|0|0	0.99	1	0.99	1	0.99	35	0
ELF2	P37275	ZEB1_HUMAN	4|3	7	3.5	2	0|1|1|0|3|0|2|0|1|0|0|0|0|0|0|0|0|0|0|0|0|0|0|0|0|0|1|1|0|0|0|1|0|0|0|0|0|0|0|0|0|0|0|0	0.93	0.97	0.93	0.97	0.93	14	0.02
ELF2	P49116	NR2C2_HUMAN	3|3	6	3	2	0|0|0|0|0|0|0|0|0|0|0|0|0|1|0|0|0|0|0|0|0|0|0|0|0|0|1|1|0|0|0|0|0|0|0|0|0|0|0|0|0|0|0|0	0.99	0.99	0.99	0.99	0.99	30	0
ELF2	P49848	TAF6_HUMAN	18|16	34	17	2	5|5|8|3|8|4|5|1|7|3|2|1|1|1|0|0|2|0|1|0|0|1|0|0|0|1|3|3|3|3|8|9|0|1|2|1|0|0|0|0|5|3|3|2	0.98	0.99	0.98	0.99	0.98	7.12	0
ELF2	P52739	ZN131_HUMAN	21|16	37	18.5	2	4|4|11|2|9|3|4|2|5|2|2|2|2|2|1|2|1|0|0|0|0|0|1|0|1|1|0|3|2|0|6|6|0|0|1|0|0|0|0|0|3|0|0|0	0.99	1	0.99	1	0.99	9.93	0
ELF2	P52747	ZN143_HUMAN	4|4	8	4	2	1|0|2|0|1|0|1|0|0|0|2|1|2|3|0|0|0|0|1|0|0|1|0|1|0|0|0|0|0|0|0|0|0|0|0|0|0|0|0|0|0|0|0|0	0.94	0.94	0.94	0.94	0.94	11	0.01
ELF2	P54253	ATX1_HUMAN	3|2	5	2.5	2	1|1|1|0|0|0|0|0|0|0|0|0|0|0|0|0|0|0|0|0|0|0|0|0|0|0|0|1|0|0|0|0|0|0|0|0|0|0|0|0|0|1|0|0	0.96	0.99	0.96	0.99	0.96	22	0.01
ELF2	P85037	FOXK1_HUMAN	6|8	14	7	2	1|1|0|0|0|0|0|0|1|0|0|0|0|0|0|0|0|0|0|0|0|0|0|0|0|0|1|0|0|0|0|0|0|0|0|0|0|0|0|0|0|0|0|0	1	1	1	1	1	70	0
ELF2	Q03164	KMT2A_HUMAN	16|15	31	15.5	2	2|1|1|1|2|1|0|1|1|2|1|1|0|1|1|0|1|0|1|0|0|0|0|0|0|0|1|8|1|0|2|7|0|0|1|0|0|1|0|0|1|0|0|0	1	1	1	1	1	17.05	0
ELF2	Q05BQ5	MBTD1_HUMAN	2|3	5	2.5	2	0|0|0|0|0|0|0|0|0|0|0|0|0|0|0|0|0|0|0|0|0|0|0|0|0|0|0|0|0|0|0|0|0|0|0|0|0|0|0|0|1|1|0|0	0.97	0.99	0.97	0.99	0.97	25	0.01
ELF2	Q06413	MEF2C_HUMAN	2|2	4	2	2	0|0|0|0|1|0|0|0|0|0|0|1|1|0|0|0|0|0|0|0|0|0|0|0|0|0|0|0|0|0|0|0|0|0|0|0|0|0|0|0|0|0|0|0	0.94	0.94	0.94	0.94	0.94	20	0.02
ELF2	Q06546	GABPA_HUMAN	8|9	17	8.5	2	2|1|1|2|1|0|2|0|1|0|0|0|0|0|2|0|0|0|0|0|0|0|0|0|0|0|0|0|1|0|0|5|0|0|0|0|0|0|0|0|2|1|0|0	0.99	1	0.99	1	0.99	17.81	0
ELF2	Q12830	BPTF_HUMAN	16|15	31	15.5	2	8|7|3|1|1|1|2|2|4|3|2|0|0|0|2|1|2|0|0|0|1|0|1|1|0|0|6|3|0|0|3|2|0|0|0|0|0|0|0|0|1|1|0|1	0.99	0.99	0.99	0.99	0.99	11.56	0
ELF2	Q14683	SMC1A_HUMAN	10|11	21	10.5	2	4|2|8|3|8|1|3|2|4|2|1|2|2|0|0|0|0|0|0|0|0|0|0|0|0|0|10|13|0|0|3|8|0|0|0|2|0|1|0|0|7|5|3|5	0.78	0.8	0.78	0.8	0.78	4.67	0.06
ELF2	Q15291	RBBP5_HUMAN	13|18	31	15.5	2	6|6|6|4|9|6|5|3|4|4|2|0|0|0|1|1|4|0|0|0|1|0|0|0|0|1|2|3|0|0|4|3|0|0|0|1|0|0|0|0|2|0|0|2	0.97	0.99	0.97	0.99	0.97	8.53	0.01
ELF2	Q15542	TAF5_HUMAN	9|8	17	8.5	2	6|7|10|6|8|4|4|2|5|2|1|0|1|0|0|0|0|0|0|0|0|0|0|0|0|0|1|4|0|0|5|4|0|0|0|1|0|1|0|0|2|3|0|1	0.76	0.79	0.76	0.79	0.76	4.79	0.06
ELF2	Q15906	VPS72_HUMAN	3|3	6	3	2	2|1|0|0|2|0|0|0|1|0|0|0|0|0|0|0|0|0|0|0|0|0|0|0|0|0|1|2|0|0|0|2|0|0|0|0|0|0|0|0|1|2|0|0	0.86	0.86	0.86	0.86	0.86	9.43	0.03
ELF2	Q16514	TAF12_HUMAN	4|3	7	3.5	2	0|0|2|0|1|0|0|0|0|0|0|0|0|0|0|0|0|0|0|0|0|0|0|0|0|0|3|2|0|0|0|0|0|0|0|0|0|0|0|0|1|1|1|0	0.92	0.96	0.92	0.96	0.92	14	0.02
ELF2	Q4LE39	ARI4B_HUMAN	39|40	79	39.5	2	3|4|3|0|1|1|1|0|1|1|3|2|2|1|0|3|2|0|1|1|2|2|2|2|0|0|2|1|2|1|3|4|0|0|2|0|0|0|0|0|2|3|1|1	1	1	1	1	1	28.97	0
ELF2	Q5PSV4	BRM1L_HUMAN	12|14	26	13	2	2|5|2|1|2|5|1|0|1|1|0|0|0|0|0|0|1|0|0|0|0|0|0|0|0|0|2|4|0|0|0|0|0|0|1|1|1|1|0|0|3|5|2|2	1	1	1	1	1	13.3	0
ELF2	Q5TKA1	LIN9_HUMAN	4|2	6	3	2	2|1|1|1|1|0|2|1|1|1|0|0|0|0|0|0|1|0|0|0|0|0|0|0|0|0|1|3|0|0|0|0|0|0|0|0|0|0|0|0|0|0|0|0	0.77	0.96	0.77	0.96	0.77	8.25	0.06
ELF2	Q5VWG9	TAF3_HUMAN	7|6	13	6.5	2	1|1|0|1|1|0|0|0|0|0|0|0|0|0|0|0|0|0|0|1|0|0|0|0|0|0|2|3|0|0|1|1|0|0|0|0|0|0|0|0|1|1|0|0	1	1	1	1	1	20.43	0
ELF2	Q6MZP7	LIN54_HUMAN	12|12	24	12	2	8|7|4|1|2|2|4|1|9|4|0|1|0|0|0|0|1|0|0|0|0|0|0|0|0|0|11|5|1|1|9|9|1|0|2|2|1|0|0|0|7|4|0|2	0.84	0.84	0.84	0.84	0.84	5.33	0.04
ELF2	Q6P1X5	TAF2_HUMAN	4|5	9	4.5	2	0|0|1|2|1|1|1|0|0|0|0|0|0|0|0|0|0|0|0|0|0|0|0|0|0|0|0|0|0|0|0|0|0|0|0|0|0|0|0|0|0|0|0|0	1	1	1	1	1	33	0
ELF2	Q6P4R8	NFRKB_HUMAN	8|7	15	7.5	2	0|0|0|0|0|0|0|0|0|0|0|0|0|0|0|0|0|0|0|0|0|0|0|0|0|0|0|3|0|0|0|0|0|0|0|0|0|0|0|0|0|0|0|0	1	1	1	1	1	75	0
ELF2	Q6ZRS2	SRCAP_HUMAN	13|12	25	12.5	2	9|9|4|5|10|7|9|6|7|4|0|0|0|0|1|0|3|0|0|0|0|0|1|1|1|0|6|10|1|0|1|5|0|1|1|3|0|1|0|0|3|5|0|0	0.83	0.85	0.83	0.85	0.83	4.82	0.04
ELF2	Q76L83	ASXL2_HUMAN	3|2	5	2.5	2	2|1|0|1|0|0|0|0|1|1|0|0|0|0|0|0|0|0|0|0|0|0|0|0|0|0|0|0|0|0|0|0|0|0|0|0|0|0|0|0|1|0|0|0	0.93	0.98	0.93	0.98	0.93	15.71	0.02
ELF2	Q7Z3B3	KANL1_HUMAN	8|12	20	10	2	1|2|1|1|1|0|1|0|0|0|0|0|0|0|0|0|0|0|0|0|0|0|0|0|0|0|1|2|0|0|0|0|0|0|0|0|0|0|0|0|0|0|0|0	1	1	1	1	1	44	0
ELF2	Q7Z3K3	POGZ_HUMAN	6|3	9	4.5	2	1|1|2|0|2|0|0|0|1|2|1|1|1|1|0|0|0|0|0|0|0|0|0|0|0|0|2|4|1|0|0|1|0|0|0|0|0|0|0|0|2|2|0|0	0.82	0.98	0.82	0.98	0.82	7.92	0.05
ELF2	Q7Z589	EMSY_HUMAN	26|20	46	23	2	3|3|6|2|4|3|4|2|3|3|0|0|0|0|4|0|3|0|2|1|2|1|1|1|0|0|10|14|0|1|2|6|1|0|1|1|0|1|0|0|6|5|2|1	0.99	1	0.99	1	0.99	10.22	0
ELF2	Q8IWI9	MGAP_HUMAN	20|21	41	20.5	2	2|1|4|0|4|0|2|0|2|0|1|2|2|1|1|0|1|0|1|1|0|0|0|0|0|0|11|10|0|1|8|11|0|0|0|2|0|3|0|0|4|8|0|0	0.98	0.98	0.98	0.98	0.98	10.87	0
ELF2	Q8IXJ9	ASXL1_HUMAN	4|3	7	3.5	2	0|1|0|0|0|0|0|0|1|0|0|0|0|0|0|0|0|0|0|0|0|0|0|0|0|0|0|0|0|0|0|0|0|0|0|0|0|0|0|0|0|0|0|0	0.99	1	0.99	1	0.99	35	0
ELF2	Q8N9N5	BANP_HUMAN	4|3	7	3.5	2	0|0|0|0|0|0|0|0|0|0|0|0|0|0|0|0|0|0|0|0|0|0|0|0|0|0|0|0|0|0|0|0|0|0|0|0|0|0|0|0|0|0|0|0	0.99	1	0.99	1	0.99	35	0
ELF2	Q8TCN5	ZN507_HUMAN	10|7	17	8.5	2	0|0|0|0|0|0|0|0|0|0|0|0|0|0|0|0|0|0|0|0|0|0|0|0|0|0|0|0|0|0|0|0|0|0|0|0|0|0|0|0|0|0|0|0	1	1	1	1	1	85	0
ELF2	Q8WUU5	GATD1_HUMAN	9|10	19	9.5	2	1|3|1|2|0|1|1|1|1|1|0|0|0|0|0|0|0|0|0|0|0|0|0|0|0|0|0|0|0|0|0|2|0|0|0|1|0|0|0|0|1|2|0|1	1	1	1	1	1	22	0
ELF2	Q92560	BAP1_HUMAN	15|15	30	15	2	1|1|1|2|0|0|1|0|1|0|0|0|0|0|0|1|0|0|0|0|0|0|0|0|0|0|2|3|0|0|0|0|0|0|0|0|0|0|0|0|1|1|0|0	1	1	1	1	1	44	0
ELF2	Q969R5	LMBL2_HUMAN	5|4	9	4.5	2	0|0|0|0|0|0|0|0|0|0|0|0|0|0|0|0|0|0|0|0|0|0|0|0|0|0|1|2|0|0|0|0|0|0|0|0|0|0|0|0|0|0|0|0	1	1	1	1	1	45	0
ELF2	Q96EZ8	MCRS1_HUMAN	8|7	15	7.5	2	0|1|0|0|0|0|2|0|2|1|0|0|0|0|0|0|0|0|0|0|0|0|0|0|0|0|2|0|0|0|0|0|0|0|0|0|0|0|0|0|0|0|0|0	1	1	1	1	1	41.25	0
ELF2	Q96JM7	LMBL3_HUMAN	4|3	7	3.5	2	0|3|1|0|1|0|0|0|0|0|0|0|1|0|0|0|0|0|0|0|0|0|0|0|0|0|0|1|0|0|1|2|0|0|0|0|0|0|0|0|1|0|0|0	0.93	0.97	0.93	0.97	0.93	14	0.02
ELF2	Q96JP5	ZFP91_HUMAN	2|2	4	2	2	1|1|0|0|1|0|0|0|0|0|0|1|0|0|0|0|0|0|0|0|0|0|0|0|0|0|1|0|0|0|0|0|0|0|0|0|0|0|0|0|0|0|0|0	0.93	0.93	0.93	0.93	0.93	17.6	0.02
ELF2	Q96KQ7	EHMT2_HUMAN	9|6	15	7.5	2	3|3|2|0|0|3|2|1|6|4|0|0|0|0|0|0|1|0|0|0|0|0|1|1|0|1|9|8|0|0|1|3|0|0|0|0|0|0|0|0|0|2|0|0	0.82	0.9	0.82	0.9	0.82	6.47	0.05
ELF2	Q96L91	EP400_HUMAN	16|20	36	18	2	1|5|7|5|7|4|4|1|2|3|4|2|1|1|2|2|2|0|2|2|2|2|1|2|0|0|7|15|1|0|1|9|0|0|1|1|0|1|0|0|13|10|3|1	0.93	0.96	0.93	0.96	0.93	6.24	0.02
ELF2	Q96QT6	PHF12_HUMAN	26|24	50	25	2	1|0|2|0|3|1|2|0|1|0|1|3|2|0|3|1|1|0|1|1|1|1|0|0|0|0|0|5|0|0|0|3|0|0|0|0|0|0|0|0|2|3|0|0	1	1	1	1	1	28.95	0
ELF2	Q9GZN1	ARP6_HUMAN	2|2	4	2	2	1|2|0|0|1|1|1|1|1|1|0|0|0|0|0|0|0|0|0|0|0|0|0|0|0|0|0|0|0|0|0|0|0|0|0|0|0|0|0|0|0|0|0|0	0.81	0.81	0.81	0.81	0.81	9.78	0.05
ELF2	Q9H0E3	SP130_HUMAN	11|15	26	13	2	4|3|7|2|7|3|3|1|3|3|2|1|2|1|1|1|2|0|0|1|2|3|1|3|0|0|5|4|2|3|5|3|0|1|0|0|1|1|0|0|4|3|1|3	0.99	1	0.99	1	0.99	6.22	0
ELF2	Q9H0E9	BRD8_HUMAN	8|7	15	7.5	2	2|4|1|2|4|3|2|1|3|2|2|0|0|0|1|1|1|0|0|0|0|0|0|0|0|0|4|5|1|0|2|4|0|0|0|0|0|1|0|0|2|3|2|0	0.92	0.94	0.92	0.94	0.92	6.23	0.02
ELF2	Q9H160	ING2_HUMAN	3|4	7	3.5	2	0|0|0|0|0|0|0|0|0|0|0|0|0|0|0|0|0|0|0|0|0|0|0|0|0|0|1|1|0|0|0|0|0|0|0|0|0|0|0|0|0|0|0|0	0.99	1	0.99	1	0.99	35	0
ELF2	Q9H2F5	EPC1_HUMAN	2|3	5	2.5	2	0|0|1|0|1|0|0|0|0|0|0|0|0|0|0|0|0|0|1|1|0|0|0|1|0|0|0|0|0|0|0|0|0|0|0|0|0|0|0|0|1|4|0|0	0.81	0.89	0.81	0.89	0.81	11	0.05
ELF2	Q9H582	ZN644_HUMAN	5|7	12	6	2	0|0|0|0|0|0|0|0|0|0|0|0|0|0|0|0|0|0|0|0|0|0|0|0|0|0|2|3|0|0|1|3|0|0|0|0|0|0|0|0|1|0|0|0	0.98	0.99	0.98	0.99	0.98	26.4	0
ELF2	Q9H7L9	SDS3_HUMAN	9|8	17	8.5	2	4|3|4|1|2|1|3|1|3|2|0|0|0|0|0|0|0|0|0|0|0|0|0|0|0|0|4|4|0|0|0|2|0|0|0|1|0|1|0|0|1|3|2|1	0.97	0.98	0.97	0.98	0.97	8.7	0.01
ELF2	Q9H7Z6	KAT8_HUMAN	6|7	13	6.5	2	1|1|0|0|0|0|2|0|0|0|0|0|0|0|0|0|0|0|0|0|0|0|0|0|0|0|1|1|0|0|0|0|0|0|0|0|0|0|0|0|0|0|0|0	1	1	1	1	1	47.67	0
ELF2	Q9H9B1	EHMT1_HUMAN	8|9	17	8.5	2	7|6|1|0|4|0|9|1|8|4|0|0|0|0|0|0|0|0|0|0|0|0|0|0|1|0|6|9|1|0|5|10|0|0|0|0|1|0|0|0|0|2|0|0	0.76	0.79	0.76	0.79	0.76	4.99	0.06
ELF2	Q9H9L4	KANL2_HUMAN	7|5	12	6	2	0|1|0|1|1|0|0|0|0|0|0|1|0|0|0|0|0|0|0|0|0|0|0|0|0|0|0|1|0|0|0|0|0|0|0|0|0|0|0|0|1|0|0|0	1	1	1	1	1	44	0
ELF2	Q9HCU9	BRMS1_HUMAN	6|6	12	6	2	0|0|0|0|0|0|0|0|0|0|0|0|0|0|0|0|0|0|0|0|0|0|0|0|0|0|0|0|0|0|0|0|0|0|0|0|0|0|0|0|0|0|0|0	1	1	1	1	1	60	0
ELF2	Q9NP50	SHCAF_HUMAN	8|9	17	8.5	2	3|1|1|1|1|1|3|1|3|1|1|0|0|0|0|1|1|0|0|1|1|0|0|0|0|0|0|2|0|0|0|2|0|0|1|0|0|0|0|0|2|2|0|0	1	1	1	1	1	12.47	0
ELF2	Q9NUA8	ZBT40_HUMAN	3|3	6	3	2	0|0|0|0|0|0|0|0|0|0|0|0|0|0|0|0|0|0|0|0|0|0|0|0|0|0|0|0|0|0|0|0|0|0|0|0|0|0|0|0|0|0|0|0	0.99	0.99	0.99	0.99	0.99	30	0
ELF2	Q9P0U4	CXXC1_HUMAN	12|13	25	12.5	2	5|3|3|1|7|1|4|0|5|0|1|0|0|1|0|0|0|0|0|0|0|0|0|0|0|0|0|0|0|0|4|2|0|0|0|0|0|0|0|0|1|0|0|0	0.98	0.99	0.98	0.99	0.98	14.47	0
ELF2	Q9P2N6	KANL3_HUMAN	14|12	26	13	2	0|1|0|1|1|2|1|1|1|0|0|0|0|0|0|0|0|0|0|0|0|0|0|0|0|0|1|1|0|1|0|2|0|0|0|0|0|0|0|0|0|1|0|0	1	1	1	1	1	40.86	0
ELF2	Q9UBL3	ASH2L_HUMAN	18|17	35	17.5	2	11|12|14|5|10|5|13|4|13|8|6|3|4|2|6|0|8|0|2|3|4|3|0|0|0|2|3|3|2|0|5|6|0|2|1|1|2|4|0|0|9|9|3|3	0.82	0.85	0.82	0.85	0.82	4.03	0.05
ELF2	Q9UBU8	MO4L1_HUMAN	5|4	9	4.5	2	1|2|0|0|0|0|1|1|2|2|0|0|0|0|0|0|0|0|0|0|0|0|0|0|0|0|0|0|0|0|0|0|0|0|0|0|0|0|0|0|0|0|0|1	0.98	0.99	0.98	0.99	0.98	19.8	0
ELF2	Q9UK53	ING1_HUMAN	3|4	7	3.5	2	0|1|0|1|2|1|0|0|0|0|0|0|0|0|0|0|0|0|0|0|0|0|0|1|0|0|1|1|0|0|0|0|0|0|0|1|0|0|0|0|1|0|0|0	0.96	0.99	0.96	0.99	0.96	15.4	0.01
ELF2	Q9UKD1	GMEB2_HUMAN	6|7	13	6.5	2	2|4|0|0|1|0|0|1|1|1|0|0|0|0|0|0|0|0|0|0|0|0|0|0|0|0|1|1|0|0|0|1|0|0|0|0|0|0|0|0|0|0|0|0	0.99	0.99	0.99	0.99	0.99	22	0
ELF2	Q9ULG1	INO80_HUMAN	2|2	4	2	2	0|0|0|0|0|0|0|0|0|0|0|0|0|0|0|0|0|0|0|0|0|1|0|0|0|0|0|0|0|0|0|0|0|0|0|0|0|0|0|0|1|2|0|0	0.94	0.94	0.94	0.94	0.94	20	0.02
ELF2	Q9UMN6	KMT2B_HUMAN	39|38	77	38.5	2	9|11|1|1|4|4|7|2|6|6|0|0|0|0|0|0|0|0|0|0|0|0|0|0|0|1|5|6|0|0|3|7|0|0|0|0|0|0|0|0|0|0|0|0	1	1	1	1	1	23.21	0
ELF2	Q9UPP1	PHF8_HUMAN	2|2	4	2	2	0|0|0|0|0|0|0|0|0|0|0|0|0|0|0|0|0|0|0|0|0|0|0|0|0|0|0|0|0|0|0|0|0|0|0|0|0|0|0|0|0|0|0|0	0.94	0.94	0.94	0.94	0.94	20	0.02
ELF2	Q9UQR1	ZN148_HUMAN	7|6	13	6.5	2	0|2|1|0|0|0|1|1|1|1|0|0|0|0|1|0|0|0|0|0|0|0|0|0|0|0|2|1|0|0|1|4|0|0|0|0|0|0|0|0|0|1|0|0	0.99	1	0.99	1	0.99	16.82	0
ELF2	Q9Y2X9	ZN281_HUMAN	9|8	17	8.5	2	8|5|3|3|4|5|4|3|6|3|0|0|0|0|0|0|1|0|0|1|1|0|0|0|0|0|8|6|0|0|4|7|0|0|0|0|1|0|0|0|3|1|0|0	0.77	0.8	0.77	0.8	0.77	4.86	0.06
ELF2	Q9Y4A5	TRRAP_HUMAN	3|7	10	5	2	0|0|2|1|2|0|2|0|0|0|0|0|0|0|0|0|0|0|0|0|0|0|0|0|0|0|0|0|0|0|0|1|1|0|0|0|0|0|0|0|0|0|0|0	0.96	1	0.96	1	0.96	24.44	0.01
ELF2	Q9Y5Z7	HCFC2_HUMAN	4|2	6	3	2	0|0|0|0|0|0|0|0|0|0|0|0|0|0|0|0|0|0|0|0|0|0|0|0|0|0|0|0|0|0|0|0|0|0|0|0|0|0|0|0|0|0|0|0	0.97	1	0.97	1	0.97	30	0.01
ELF2	Q9Y6X8	ZHX2_HUMAN	4|3	7	3.5	2	2|3|0|0|0|0|3|0|3|3|0|0|0|0|0|0|0|0|0|0|0|0|0|0|0|0|1|1|0|0|1|1|0|0|0|0|0|0|0|0|0|0|0|0	0.8	0.87	0.8	0.87	0.8	8.56	0.05
ELF3	O15164	TIF1A_HUMAN	3|3	6	3	2	4|1|1|0|1|0|1|1|3|0|0|0|0|0|0|0|0|0|0|0|0|0|0|0|0|0|0|0|0|0|2|2|0|0|0|0|0|0|0|0|0|0|0|0	0.8	0.8	0.8	0.8	0.8	8.25	0.05
ELF3	Q09472	EP300_HUMAN	3|5	8	4	2	1|0|0|0|0|0|1|2|0|0|0|0|0|0|0|0|0|0|0|0|0|0|0|0|0|0|0|0|0|0|2|0|0|0|0|0|0|0|0|0|0|0|0|0	0.98	1	0.98	1	0.98	29.33	0
ELF3	Q15906	VPS72_HUMAN	3|2	5	2.5	2	2|1|0|0|2|0|0|0|1|0|0|0|0|0|0|0|0|0|0|0|0|0|0|0|0|0|1|2|0|0|0|2|0|0|0|0|0|0|0|0|1|2|0|0	0.75	0.86	0.75	0.86	0.75	7.86	0.07
ELF3	Q86U86	PB1_HUMAN	18|17	35	17.5	2	6|2|12|8|14|10|2|3|4|2|1|1|0|0|2|0|5|0|0|0|0|0|0|1|1|0|2|3|0|0|1|6|0|0|0|4|0|2|0|0|14|24|8|4	0.86	0.87	0.86	0.87	0.86	5.42	0.03
ELF3	Q92782	DPF1_HUMAN	2|2	4	2	2	0|0|2|0|0|0|0|0|0|0|0|0|0|0|0|0|0|0|0|0|0|0|0|0|0|0|0|0|0|0|0|1|0|0|0|0|0|0|0|0|0|0|0|0	0.95	0.95	0.95	0.95	0.95	20	0.01
ELF3	Q9HAV7	GRPE1_HUMAN	3|3	6	3	2	0|0|1|1|3|1|1|0|0|0|0|0|0|1|0|0|0|0|0|1|0|1|1|0|0|0|0|0|0|0|0|0|0|1|0|0|0|0|0|0|0|0|0|1	0.91	0.91	0.91	0.91	0.91	10.15	0.02
ELF4	A6NHR9	SMHD1_HUMAN	30|21	51	25.5	2	9|8|7|6|7|8|8|3|4|3|1|1|1|1|0|0|0|0|0|0|0|0|0|0|0|0|7|5|2|1|13|13|0|0|1|1|1|0|0|0|10|10|5|5	0.97	0.99	0.97	0.99	0.97	7.96	0.01
ELF4	O00268	TAF4_HUMAN	14|12	26	13	2	1|3|8|4|12|7|2|1|1|0|1|0|0|0|0|0|0|0|0|0|0|1|0|0|0|0|10|11|0|0|4|6|0|0|1|0|0|0|0|0|5|2|0|1	0.89	0.92	0.89	0.92	0.89	7.06	0.03
ELF4	O14686	KMT2D_HUMAN	19|18	37	18.5	2	4|2|6|6|7|3|1|1|3|3|1|1|2|1|0|0|0|0|0|0|1|1|0|1|0|0|7|12|1|0|7|9|0|0|0|1|0|2|0|0|4|6|0|0	0.97	0.98	0.97	0.98	0.97	8.75	0.01
ELF4	O15047	SET1A_HUMAN	40|41	81	40.5	2	11|11|9|4|7|5|4|3|7|3|2|1|1|1|0|0|0|0|0|1|1|1|0|0|1|0|7|3|2|0|7|5|0|0|0|1|0|1|0|0|4|4|1|0	1	1	1	1	1	16.5	0
ELF4	O15164	TIF1A_HUMAN	10|12	22	11	2	4|1|1|0|1|0|1|1|3|0|0|0|0|0|0|0|0|0|0|0|0|0|0|0|0|0|0|0|0|0|2|2|0|0|0|0|0|0|0|0|0|0|0|0	1	1	1	1	1	30.25	0
ELF4	O15550	KDM6A_HUMAN	6|5	11	5.5	2	3|1|3|0|4|0|2|1|1|1|0|0|0|0|0|0|0|0|0|0|0|0|0|0|0|0|0|0|0|0|2|3|0|0|0|0|0|0|0|0|2|1|0|0	0.93	0.95	0.93	0.95	0.93	10.08	0.02
ELF4	O75461	E2F6_HUMAN	4|7	11	5.5	2	0|1|0|1|0|0|1|0|1|1|0|0|0|0|0|0|0|0|0|0|0|0|0|0|0|0|2|1|0|0|0|2|0|0|0|0|0|0|0|0|0|1|0|0	1	1	1	1	1	22	0
ELF4	O75478	TAD2A_HUMAN	6|9	15	7.5	2	2|1|4|4|7|3|2|0|3|3|1|1|1|0|0|0|0|0|0|1|0|1|0|0|0|0|2|2|1|0|0|2|0|0|0|0|0|0|0|0|6|3|1|1	0.85	0.94	0.85	0.94	0.85	6.35	0.04
ELF4	O75529	TAF5L_HUMAN	7|8	15	7.5	2	2|1|0|1|3|1|2|1|0|0|0|0|0|0|0|0|0|0|0|0|0|0|0|0|0|0|2|2|0|0|1|0|0|0|0|0|0|0|0|0|0|0|0|0	1	1	1	1	1	20.62	0
ELF4	O94864	ST65G_HUMAN	4|3	7	3.5	2	1|3|1|1|2|0|1|1|1|0|0|0|0|0|0|0|0|0|0|0|0|0|0|0|0|0|3|2|0|0|3|1|0|0|0|0|0|0|0|0|2|1|0|0	0.77	0.86	0.77	0.86	0.77	6.7	0.06
ELF4	P10244	MYBB_HUMAN	4|3	7	3.5	2	3|2|0|0|0|0|1|1|1|2|0|0|0|0|0|0|0|0|0|0|0|0|0|0|0|0|0|0|0|0|0|0|0|0|0|0|0|0|0|0|0|0|0|0	0.92	0.96	0.92	0.96	0.92	15.4	0.02
ELF4	P25490	TYY1_HUMAN	3|4	7	3.5	2	1|2|0|0|2|0|1|0|0|0|0|0|0|0|0|0|0|0|0|0|0|0|0|0|0|1|0|0|0|0|2|1|0|0|0|0|0|0|0|0|0|0|0|0	0.95	0.98	0.95	0.98	0.95	15.4	0.01
ELF4	P49848	TAF6_HUMAN	22|22	44	22	2	5|5|8|3|8|4|5|1|7|3|2|1|1|1|0|0|2|0|1|0|0|1|0|0|0|1|3|3|3|3|8|9|0|1|2|1|0|0|0|0|5|3|3|2	1	1	1	1	1	9.22	0
ELF4	P51531	SMCA2_HUMAN	24|20	44	22	2	19|18|19|10|23|14|19|7|20|11|2|0|0|0|0|0|0|0|0|0|0|0|0|0|0|0|0|9|0|0|0|0|0|0|0|0|0|0|0|0|14|13|0|0	0.84	0.87	0.84	0.87	0.84	4.89	0.04
ELF4	P54198	HIRA_HUMAN	2|3	5	2.5	2	0|0|0|0|0|0|0|0|0|0|0|0|0|0|0|0|0|0|0|0|0|0|0|0|0|0|1|0|0|0|0|1|0|0|0|0|0|0|0|0|0|0|0|0	0.97	0.99	0.97	0.99	0.97	25	0.01
ELF4	P54253	ATX1_HUMAN	2|3	5	2.5	2	1|1|1|0|0|0|0|0|0|0|0|0|0|0|0|0|0|0|0|0|0|0|0|0|0|0|0|1|0|0|0|0|0|0|0|0|0|0|0|0|0|1|0|0	0.96	0.99	0.96	0.99	0.96	22	0.01
ELF4	P85037	FOXK1_HUMAN	5|3	8	4	2	1|1|0|0|0|0|0|0|1|0|0|0|0|0|0|0|0|0|0|0|0|0|0|0|0|0|1|0|0|0|0|0|0|0|0|0|0|0|0|0|0|0|0|0	0.99	1	0.99	1	0.99	40	0
ELF4	Q02086	SP2_HUMAN	3|4	7	3.5	2	0|0|0|0|0|0|0|0|0|0|0|0|0|0|0|0|0|0|0|0|0|0|0|0|0|0|0|0|0|0|0|0|0|0|0|0|0|0|0|0|0|0|0|0	0.99	1	0.99	1	0.99	35	0
ELF4	Q05BQ5	MBTD1_HUMAN	5|5	10	5	2	0|0|0|0|0|0|0|0|0|0|0|0|0|0|0|0|0|0|0|0|0|0|0|0|0|0|0|0|0|0|0|0|0|0|0|0|0|0|0|0|1|1|0|0	1	1	1	1	1	50	0
ELF4	Q06546	GABPA_HUMAN	8|7	15	7.5	2	2|1|1|2|1|0|2|0|1|0|0|0|0|0|2|0|0|0|0|0|0|0|0|0|0|0|0|0|1|0|0|5|0|0|0|0|0|0|0|0|2|1|0|0	0.99	0.99	0.99	0.99	0.99	15.71	0
ELF4	Q12830	BPTF_HUMAN	15|19	34	17	2	8|7|3|1|1|1|2|2|4|3|2|0|0|0|2|1|2|0|0|0|1|0|1|1|0|0|6|3|0|0|3|2|0|0|0|0|0|0|0|0|1|1|0|1	1	1	1	1	1	12.68	0
ELF4	Q15291	RBBP5_HUMAN	13|15	28	14	2	6|6|6|4|9|6|5|3|4|4|2|0|0|0|1|1|4|0|0|0|1|0|0|0|0|1|2|3|0|0|4|3|0|0|0|1|0|0|0|0|2|0|0|2	0.96	0.98	0.96	0.98	0.96	7.7	0.01
ELF4	Q15542	TAF5_HUMAN	15|13	28	14	2	6|7|10|6|8|4|4|2|5|2|1|0|1|0|0|0|0|0|0|0|0|0|0|0|0|0|1|4|0|0|5|4|0|0|0|1|0|1|0|0|2|3|0|1	0.95	0.96	0.95	0.96	0.95	7.9	0.01
ELF4	Q15723	ELF2_HUMAN	9|12	21	10.5	2	7|5|0|0|0|0|6|1|6|2|0|0|0|0|0|1|0|0|0|0|0|0|0|0|1|1|10|6|2|3|8|9|0|0|0|0|2|2|0|0|1|1|1|0	0.85	0.9	0.85	0.9	0.85	6.16	0.04
ELF4	Q15906	VPS72_HUMAN	5|7	12	6	2	2|1|0|0|2|0|0|0|1|0|0|0|0|0|0|0|0|0|0|0|0|0|0|0|0|0|1|2|0|0|0|2|0|0|0|0|0|0|0|0|1|2|0|0	0.99	1	0.99	1	0.99	18.86	0
ELF4	Q16514	TAF12_HUMAN	3|5	8	4	2	0|0|2|0|1|0|0|0|0|0|0|0|0|0|0|0|0|0|0|0|0|0|0|0|0|0|3|2|0|0|0|0|0|0|0|0|0|0|0|0|1|1|1|0	0.93	0.98	0.93	0.98	0.93	16	0.02
ELF4	Q4LE39	ARI4B_HUMAN	6|6	12	6	2	3|4|3|0|1|1|1|0|1|1|3|2|2|1|0|3|2|0|1|1|2|2|2|2|0|0|2|1|2|1|3|4|0|0|2|0|0|0|0|0|2|3|1|1	0.93	0.93	0.93	0.93	0.93	4.4	0.02
ELF4	Q4VC05	BCL7A_HUMAN	2|2	4	2	2	2|2|0|0|0|0|0|0|0|0|0|0|0|0|0|0|0|0|0|0|0|0|0|0|0|0|0|0|0|0|0|0|0|0|0|0|1|1|0|0|1|1|0|1	0.77	0.77	0.77	0.77	0.77	9.78	0.06
ELF4	Q52LR7	EPC2_HUMAN	3|7	10	5	2	0|0|0|0|0|0|0|0|0|0|0|1|0|0|0|0|0|0|0|0|0|0|0|0|0|0|1|0|0|0|0|0|0|0|0|0|0|0|0|0|1|0|0|0	1	1	1	1	1	50	0
ELF4	Q5T3J3	LRIF1_HUMAN	10|10	20	10	2	0|0|0|0|0|0|0|0|0|0|0|0|0|0|0|0|0|0|0|0|0|0|0|0|0|0|0|0|0|0|0|0|0|0|0|0|0|0|0|0|0|0|0|0	1	1	1	1	1	100	0
ELF4	Q5VWG9	TAF3_HUMAN	5|6	11	5.5	2	1|1|0|1|1|0|0|0|0|0|0|0|0|0|0|0|0|0|0|1|0|0|0|0|0|0|2|3|0|0|1|1|0|0|0|0|0|0|0|0|1|1|0|0	1	1	1	1	1	17.29	0
ELF4	Q5VZL5	ZMYM4_HUMAN	22|23	45	22.5	2	4|3|8|3|8|1|5|0|4|0|0|0|0|0|0|1|1|0|0|0|0|0|0|0|0|0|7|10|1|1|12|16|1|1|5|4|0|2|0|0|10|8|2|3	0.97	0.97	0.97	0.97	0.97	8.18	0.01
ELF4	Q68CP9	ARID2_HUMAN	26|26	52	26	2	0|1|3|2|3|2|0|0|0|0|1|0|0|0|0|0|1|0|1|0|1|0|0|0|0|0|5|5|0|1|1|4|0|0|0|1|0|0|0|0|6|6|0|1	1	1	1	1	1	25.42	0
ELF4	Q6MZP7	LIN54_HUMAN	13|12	25	12.5	2	8|7|4|1|2|2|4|1|9|4|0|1|0|0|0|0|1|0|0|0|0|0|0|0|0|0|11|5|1|1|9|9|1|0|2|2|1|0|0|0|7|4|0|2	0.86	0.88	0.86	0.88	0.86	5.56	0.03
ELF4	Q6P1X5	TAF2_HUMAN	3|3	6	3	2	0|0|1|2|1|1|1|0|0|0|0|0|0|0|0|0|0|0|0|0|0|0|0|0|0|0|0|0|0|0|0|0|0|0|0|0|0|0|0|0|0|0|0|0	0.98	0.98	0.98	0.98	0.98	22	0
ELF4	Q6P4R8	NFRKB_HUMAN	12|10	22	11	2	0|0|0|0|0|0|0|0|0|0|0|0|0|0|0|0|0|0|0|0|0|0|0|0|0|0|0|3|0|0|0|0|0|0|0|0|0|0|0|0|0|0|0|0	1	1	1	1	1	110	0
ELF4	Q6PI98	IN80C_HUMAN	2|2	4	2	2	0|0|0|0|0|0|0|0|0|0|0|0|0|0|0|0|0|0|0|0|0|0|0|0|0|0|0|0|0|0|0|0|0|0|0|0|0|0|0|0|0|1|0|0	0.94	0.94	0.94	0.94	0.94	20	0.02
ELF4	Q6VMQ6	MCAF1_HUMAN	17|16	33	16.5	2	7|11|6|5|7|4|5|3|5|3|1|0|1|0|0|2|1|0|2|1|1|2|0|0|1|0|7|2|0|0|6|7|0|0|0|0|1|0|0|0|6|4|2|1	0.96	0.97	0.96	0.97	0.96	6.98	0.01
ELF4	Q6ZRS2	SRCAP_HUMAN	22|24	46	23	2	9|9|4|5|10|7|9|6|7|4|0|0|0|0|1|0|3|0|0|0|0|0|1|1|1|0|6|10|1|0|1|5|0|1|1|3|0|1|0|0|3|5|0|0	0.99	0.99	0.99	0.99	0.99	8.88	0
ELF4	Q76L83	ASXL2_HUMAN	6|6	12	6	2	2|1|0|1|0|0|0|0|1|1|0|0|0|0|0|0|0|0|0|0|0|0|0|0|0|0|0|0|0|0|0|0|0|0|0|0|0|0|0|0|1|0|0|0	1	1	1	1	1	37.71	0
ELF4	Q7Z3B3	KANL1_HUMAN	11|7	18	9	2	1|2|1|1|1|0|1|0|0|0|0|0|0|0|0|0|0|0|0|0|0|0|0|0|0|0|1|2|0|0|0|0|0|0|0|0|0|0|0|0|0|0|0|0	1	1	1	1	1	39.6	0
ELF4	Q7Z3K3	POGZ_HUMAN	10|10	20	10	2	1|1|2|0|2|0|0|0|1|2|1|1|1|1|0|0|0|0|0|0|0|0|0|0|0|0|2|4|1|0|0|1|0|0|0|0|0|0|0|0|2|2|0|0	1	1	1	1	1	17.6	0
ELF4	Q7Z589	EMSY_HUMAN	17|18	35	17.5	2	3|3|6|2|4|3|4|2|3|3|0|0|0|0|4|0|3|0|2|1|2|1|1|1|0|0|10|14|0|1|2|6|1|0|1|1|0|1|0|0|6|5|2|1	0.97	0.98	0.97	0.98	0.97	7.78	0.01
ELF4	Q86U86	PB1_HUMAN	35|37	72	36	2	6|2|12|8|14|10|2|3|4|2|1|1|0|0|2|0|5|0|0|0|0|0|0|1|1|0|2|3|0|0|1|6|0|0|0|4|0|2|0|0|14|24|8|4	0.99	0.99	0.99	0.99	0.99	11.15	0
ELF4	Q8IWI9	MGAP_HUMAN	44|48	92	46	2	2|1|4|0|4|0|2|0|2|0|1|2|2|1|1|0|1|0|1|1|0|0|0|0|0|0|11|10|0|1|8|11|0|0|0|2|0|3|0|0|4|8|0|0	1	1	1	1	1	24.39	0
ELF4	Q8IXJ9	ASXL1_HUMAN	2|3	5	2.5	2	0|1|0|0|0|0|0|0|1|0|0|0|0|0|0|0|0|0|0|0|0|0|0|0|0|0|0|0|0|0|0|0|0|0|0|0|0|0|0|0|0|0|0|0	0.97	0.99	0.97	0.99	0.97	25	0.01
ELF4	Q8IYH5	ZZZ3_HUMAN	18|19	37	18.5	2	4|6|18|4|16|6|7|1|4|3|6|6|5|2|5|3|3|0|0|1|3|3|0|3|2|0|7|12|1|2|4|4|3|0|3|3|1|1|0|0|12|7|3|4	0.89	0.9	0.89	0.9	0.89	4.57	0.03
ELF4	Q8N1G0	ZN687_HUMAN	11|14	25	12.5	2	1|2|6|1|6|1|3|0|3|0|3|1|1|0|0|1|1|0|0|1|0|0|0|1|0|0|2|3|1|0|3|5|1|0|0|0|0|0|0|0|2|2|0|0	0.99	1	0.99	1	0.99	10.78	0
ELF4	Q8NEM7	SP20H_HUMAN	4|3	7	3.5	2	1|1|0|0|1|1|0|0|0|0|0|0|0|0|0|0|0|0|0|0|0|0|0|0|0|0|0|0|0|0|1|2|0|0|0|0|0|0|0|0|2|0|0|0	0.97	0.99	0.97	0.99	0.97	17.11	0.01
ELF4	Q8NHM5	KDM2B_HUMAN	7|4	11	5.5	2	1|3|1|0|4|2|2|2|4|2|0|0|0|0|0|0|1|0|0|1|1|0|0|0|0|0|5|5|0|0|0|0|0|0|0|0|0|0|0|0|2|1|0|0	0.78	0.92	0.78	0.92	0.78	6.54	0.06
ELF4	Q8WUB8	PHF10_HUMAN	6|6	12	6	2	2|1|0|0|0|1|1|1|2|1|0|0|1|0|1|0|0|0|1|0|0|0|0|0|0|0|1|2|0|0|2|2|0|0|0|0|0|0|0|0|2|5|1|0	0.96	0.96	0.96	0.96	0.96	9.78	0.01
ELF4	Q8WUU5	GATD1_HUMAN	5|5	10	5	2	1|3|1|2|0|1|1|1|1|1|0|0|0|0|0|0|0|0|0|0|0|0|0|0|0|0|0|0|0|0|0|2|0|0|0|1|0|0|0|0|1|2|0|1	0.99	0.99	0.99	0.99	0.99	11.58	0
ELF4	Q92560	BAP1_HUMAN	13|11	24	12	2	1|1|1|2|0|0|1|0|1|0|0|0|0|0|0|1|0|0|0|0|0|0|0|0|0|0|2|3|0|0|0|0|0|0|0|0|0|0|0|0|1|1|0|0	1	1	1	1	1	35.2	0
ELF4	Q92830	KAT2A_HUMAN	8|9	17	8.5	2	2|2|1|3|6|5|1|0|4|1|0|0|0|0|0|0|1|0|0|0|0|0|0|0|0|0|0|0|0|0|1|1|0|0|0|1|0|0|0|0|1|0|1|1	0.97	0.97	0.97	0.97	0.97	11.69	0.01
ELF4	Q92831	KAT2B_HUMAN	5|5	10	5	2	0|0|0|0|0|0|0|0|0|0|0|0|0|0|0|0|0|0|0|0|0|0|0|0|0|0|0|3|0|0|0|0|0|0|0|0|0|0|0|0|0|0|0|0	1	1	1	1	1	50	0
ELF4	Q92925	SMRD2_HUMAN	11|15	26	13	2	8|8|7|6|5|5|6|0|4|6|2|1|1|2|2|2|1|0|1|2|1|1|1|1|1|0|5|9|2|2|4|6|0|1|3|0|2|2|0|0|8|8|4|3	0.83	0.95	0.83	0.95	0.83	4.3	0.04
ELF4	Q92993	KAT5_HUMAN	2|3	5	2.5	2	0|0|0|0|0|0|0|0|0|0|0|0|0|0|0|0|0|0|0|0|0|0|0|0|0|0|0|1|0|0|0|0|0|0|0|0|0|0|0|0|0|0|0|0	0.97	0.99	0.97	0.99	0.97	25	0.01
ELF4	Q969R5	LMBL2_HUMAN	10|10	20	10	2	0|0|0|0|0|0|0|0|0|0|0|0|0|0|0|0|0|0|0|0|0|0|0|0|0|0|1|2|0|0|0|0|0|0|0|0|0|0|0|0|0|0|0|0	1	1	1	1	1	100	0
ELF4	Q96ES7	SGF29_HUMAN	4|6	10	5	2	2|2|3|2|4|2|3|2|2|2|2|2|0|1|1|0|2|0|1|1|2|0|1|0|0|0|1|1|0|0|3|0|0|0|0|0|2|1|0|0|2|3|2|1	0.75	0.96	0.75	0.96	0.75	4.15	0.06
ELF4	Q96EZ8	MCRS1_HUMAN	6|5	11	5.5	2	0|1|0|0|0|0|2|0|2|1|0|0|0|0|0|0|0|0|0|0|0|0|0|0|0|0|2|0|0|0|0|0|0|0|0|0|0|0|0|0|0|0|0|0	1	1	1	1	1	30.25	0
ELF4	Q96GM5	SMRD1_HUMAN	17|15	32	16	2	9|13|10|6|13|8|9|3|10|5|0|0|0|0|2|0|2|0|0|2|0|1|0|0|0|0|5|7|3|3|9|10|1|2|3|5|0|2|0|0|10|9|3|3	0.79	0.85	0.79	0.85	0.79	4.19	0.05
ELF4	Q96HI0	SENP5_HUMAN	3|2	5	2.5	2	0|0|0|0|0|0|0|0|0|0|0|0|0|0|0|0|0|0|0|0|0|0|0|0|0|0|0|0|0|0|0|0|0|0|0|0|0|0|0|0|0|0|0|0	0.97	0.99	0.97	0.99	0.97	25	0.01
ELF4	Q96KQ7	EHMT2_HUMAN	8|8	16	8	2	3|3|2|0|0|3|2|1|6|4|0|0|0|0|0|0|1|0|0|0|0|0|1|1|0|1|9|8|0|0|1|3|0|0|0|0|0|0|0|0|0|2|0|0	0.86	0.86	0.86	0.86	0.86	6.9	0.04
ELF4	Q96L91	EP400_HUMAN	27|36	63	31.5	2	1|5|7|5|7|4|4|1|2|3|4|2|1|1|2|2|2|0|2|2|2|2|1|2|0|0|7|15|1|0|1|9|0|0|1|1|0|1|0|0|13|10|3|1	1	1	1	1	1	10.91	0
ELF4	Q96QT6	PHF12_HUMAN	20|17	37	18.5	2	1|0|2|0|3|1|2|0|1|0|1|3|2|0|3|1|1|0|1|1|1|1|0|0|0|0|0|5|0|0|0|3|0|0|0|0|0|0|0|0|2|3|0|0	1	1	1	1	1	21.42	0
ELF4	Q96RK0	CIC_HUMAN	14|14	28	14	2	13|9|7|5|9|4|13|3|10|7|1|0|0|0|2|1|0|1|0|0|0|0|0|1|0|2|13|15|2|1|5|5|0|0|3|2|0|2|0|0|8|3|1|0	0.75	0.75	0.75	0.75	0.75	4.16	0.06
ELF4	Q9BYE7	PCGF6_HUMAN	6|5	11	5.5	2	2|0|1|1|1|1|0|0|0|0|1|1|0|0|0|0|0|0|0|0|0|0|0|0|0|0|3|2|0|0|1|2|0|0|1|0|0|1|0|0|0|0|0|0	0.99	1	0.99	1	0.99	13.44	0
ELF4	Q9GZN1	ARP6_HUMAN	5|2	7	3.5	2	1|2|0|0|1|1|1|1|1|1|0|0|0|0|0|0|0|0|0|0|0|0|0|0|0|0|0|0|0|0|0|0|0|0|0|0|0|0|0|0|0|0|0|0	0.9	1	0.9	1	0.9	17.11	0.02
ELF4	Q9H0E9	BRD8_HUMAN	8|7	15	7.5	2	2|4|1|2|4|3|2|1|3|2|2|0|0|0|1|1|1|0|0|0|0|0|0|0|0|0|4|5|1|0|2|4|0|0|0|0|0|1|0|0|2|3|2|0	0.92	0.94	0.92	0.94	0.92	6.23	0.02
ELF4	Q9H2F5	EPC1_HUMAN	5|6	11	5.5	2	0|0|1|0|1|0|0|0|0|0|0|0|0|0|0|0|0|0|1|1|0|0|0|1|0|0|0|0|0|0|0|0|0|0|0|0|0|0|0|0|1|4|0|0	0.98	0.99	0.98	0.99	0.98	24.2	0
ELF4	Q9H3G5	CPVL_HUMAN	4|4	8	4	2	0|0|0|0|0|0|0|0|0|0|0|0|0|0|0|0|0|0|0|0|0|0|0|0|0|1|0|0|0|1|2|1|0|1|0|1|1|1|0|0|1|0|1|0	0.98	0.98	0.98	0.98	0.98	16	0
ELF4	Q9H582	ZN644_HUMAN	3|2	5	2.5	2	0|0|0|0|0|0|0|0|0|0|0|0|0|0|0|0|0|0|0|0|0|0|0|0|0|0|2|3|0|0|1|3|0|0|0|0|0|0|0|0|1|0|0|0	0.81	0.88	0.81	0.88	0.81	11	0.05
ELF4	Q9H7Z6	KAT8_HUMAN	5|2	7	3.5	2	1|1|0|0|0|0|2|0|0|0|0|0|0|0|0|0|0|0|0|0|0|0|0|0|0|0|1|1|0|0|0|0|0|0|0|0|0|0|0|0|0|0|0|0	0.95	1	0.95	1	0.95	25.67	0.01
ELF4	Q9H981	ARP8_HUMAN	2|3	5	2.5	2	0|0|0|0|0|0|0|0|0|0|0|0|0|0|0|0|0|0|0|0|0|0|0|0|0|0|0|0|0|0|0|0|0|0|0|0|0|0|0|0|0|0|0|0	0.97	0.99	0.97	0.99	0.97	25	0.01
ELF4	Q9H9F9	ARP5_HUMAN	2|5	7	3.5	2	0|0|0|0|1|1|0|0|0|1|0|0|0|0|0|0|0|0|0|0|0|0|0|0|0|0|0|0|0|0|0|0|0|0|0|0|0|0|0|0|0|0|0|0	0.97	1	0.97	1	0.97	35	0.01
ELF4	Q9H9L4	KANL2_HUMAN	5|5	10	5	2	0|1|0|1|1|0|0|0|0|0|0|1|0|0|0|0|0|0|0|0|0|0|0|0|0|0|0|1|0|0|0|0|0|0|0|0|0|0|0|0|1|0|0|0	1	1	1	1	1	36.67	0
ELF4	Q9NP50	SHCAF_HUMAN	3|5	8	4	2	3|1|1|1|1|1|3|1|3|1|1|0|0|0|0|1|1|0|0|1|1|0|0|0|0|0|0|2|0|0|0|2|0|0|1|0|0|0|0|0|2|2|0|0	0.77	0.95	0.77	0.95	0.77	5.87	0.06
ELF4	Q9NPF5	DMAP1_HUMAN	13|15	28	14	2	4|6|6|2|4|5|5|1|4|4|2|2|2|1|2|1|4|1|1|2|0|2|2|2|0|1|2|5|2|4|3|6|1|2|2|1|0|0|0|0|11|9|2|3	0.96	0.98	0.96	0.98	0.96	5.18	0.01
ELF4	Q9NPI1	BRD7_HUMAN	13|9	22	11	2	0|0|1|1|1|0|1|0|0|0|0|0|0|0|0|0|0|0|0|0|0|0|0|0|0|0|0|1|0|0|0|3|0|0|0|1|0|0|0|0|1|2|0|2	1	1	1	1	1	34.57	0
ELF4	Q9P0U4	CXXC1_HUMAN	12|9	21	10.5	2	5|3|3|1|7|1|4|0|5|0|1|0|0|1|0|0|0|0|0|0|0|0|0|0|0|0|0|0|0|0|4|2|0|0|0|0|0|0|0|0|1|0|0|0	0.96	0.98	0.96	0.98	0.96	12.16	0.01
ELF4	Q9P2N6	KANL3_HUMAN	10|7	17	8.5	2	0|1|0|1|1|2|1|1|1|0|0|0|0|0|0|0|0|0|0|0|0|0|0|0|0|0|1|1|0|1|0|2|0|0|0|0|0|0|0|0|0|1|0|0	1	1	1	1	1	26.71	0
ELF4	Q9UBL3	ASH2L_HUMAN	17|17	34	17	2	11|12|14|5|10|5|13|4|13|8|6|3|4|2|6|0|8|0|2|3|4|3|0|0|0|2|3|3|2|0|5|6|0|2|1|1|2|4|0|0|9|9|3|3	0.79	0.79	0.79	0.79	0.79	3.92	0.05
ELF4	Q9UBU8	MO4L1_HUMAN	5|3	8	4	2	1|2|0|0|0|0|1|1|2|2|0|0|0|0|0|0|0|0|0|0|0|0|0|0|0|0|0|0|0|0|0|0|0|0|0|0|0|0|0|0|0|0|0|1	0.96	0.99	0.96	0.99	0.96	17.6	0.01
ELF4	Q9UKY1	ZHX1_HUMAN	3|3	6	3	2	1|0|0|0|0|0|2|1|1|0|0|0|0|0|0|0|0|0|0|0|0|0|0|0|0|0|0|0|0|0|0|1|0|0|0|0|0|0|0|0|0|0|0|0	0.98	0.98	0.98	0.98	0.98	22	0
ELF4	Q9ULG1	INO80_HUMAN	10|11	21	10.5	2	0|0|0|0|0|0|0|0|0|0|0|0|0|0|0|0|0|0|0|0|0|1|0|0|0|0|0|0|0|0|0|0|0|0|0|0|0|0|0|0|1|2|0|0	1	1	1	1	1	105	0
ELF4	Q9UMN6	KMT2B_HUMAN	24|25	49	24.5	2	9|11|1|1|4|4|7|2|6|6|0|0|0|0|0|0|0|0|0|0|0|0|0|0|0|1|5|6|0|0|3|7|0|0|0|0|0|0|0|0|0|0|0|0	0.99	0.99	0.99	0.99	0.99	14.77	0
ELF4	Q9UPN9	TRI33_HUMAN	6|8	14	7	2	2|5|5|2|5|3|1|0|4|2|0|0|0|0|0|0|0|0|0|0|0|0|0|0|0|0|4|0|0|0|1|2|0|0|0|0|0|0|0|0|0|0|1|2	0.88	0.93	0.88	0.93	0.88	7.9	0.03
ELF4	Q9UQR1	ZN148_HUMAN	5|3	8	4	2	0|2|1|0|0|0|1|1|1|1|0|0|0|0|1|0|0|0|0|0|0|0|0|0|0|0|2|1|0|0|1|4|0|0|0|0|0|0|0|0|0|1|0|0	0.88	0.97	0.88	0.97	0.88	10.35	0.03
ELF4	Q9Y4A5	TRRAP_HUMAN	11|7	18	9	2	0|0|2|1|2|0|2|0|0|0|0|0|0|0|0|0|0|0|0|0|0|0|0|0|0|0|0|0|0|0|0|1|1|0|0|0|0|0|0|0|0|0|0|0	1	1	1	1	1	44	0
ELF4	Q9Y5K5	UCHL5_HUMAN	3|3	6	3	2	0|0|0|0|0|0|0|0|0|0|0|0|0|0|0|0|0|0|0|0|0|0|0|0|0|0|0|0|0|0|0|0|0|0|0|0|0|0|0|0|0|0|0|0	0.99	0.99	0.99	0.99	0.99	30	0
ELF4	Q9Y6X8	ZHX2_HUMAN	9|7	16	8	2	2|3|0|0|0|0|3|0|3|3|0|0|0|0|0|0|0|0|0|0|0|0|0|0|0|0|1|1|0|0|1|1|0|0|0|0|0|0|0|0|0|0|0|0	0.99	1	0.99	1	0.99	19.56	0
ELF5	Q04837	SSBP_HUMAN	2|3	5	2.5	2	0|0|0|0|0|0|0|0|0|0|0|0|0|0|0|0|0|0|0|0|0|0|0|0|0|0|0|0|0|0|0|0|0|0|0|0|0|0|0|0|0|0|0|0	0.97	0.99	0.97	0.99	0.97	25	0.01
ELF5	O14497	ARI1A_HUMAN	39|46	85	42.5	2	23|26|17|5|20|10|15|4|18|4|3|3|2|1|1|0|2|0|0|0|0|0|1|1|1|2|30|40|5|4|20|24|1|0|7|8|4|9|0|0|19|17|3|5	0.92	0.94	0.92	0.94	0.92	5.27	0.02
ELF5	O14686	KMT2D_HUMAN	21|23	44	22	2	4|2|6|6|7|3|1|1|3|3|1|1|2|1|0|0|0|0|0|0|1|1|0|1|0|0|7|12|1|0|7|9|0|0|0|1|0|2|0|0|4|6|0|0	0.99	0.99	0.99	0.99	0.99	10.41	0
ELF5	O15164	TIF1A_HUMAN	12|15	27	13.5	2	4|1|1|0|1|0|1|1|3|0|0|0|0|0|0|0|0|0|0|0|0|0|0|0|0|0|0|0|0|0|2|2|0|0|0|0|0|0|0|0|0|0|0|0	1	1	1	1	1	37.12	0
ELF5	O15550	KDM6A_HUMAN	12|9	21	10.5	2	3|1|3|0|4|0|2|1|1|1|0|0|0|0|0|0|0|0|0|0|0|0|0|0|0|0|0|0|0|0|2|3|0|0|0|0|0|0|0|0|2|1|0|0	1	1	1	1	1	19.25	0
ELF5	O75461	E2F6_HUMAN	3|4	7	3.5	2	0|1|0|1|0|0|1|0|1|1|0|0|0|0|0|0|0|0|0|0|0|0|0|0|0|0|2|1|0|0|0|2|0|0|0|0|0|0|0|0|0|1|0|0	0.97	0.99	0.97	0.99	0.97	14	0.01
ELF5	O95785	WIZ_HUMAN	9|10	19	9.5	2	8|10|3|3|3|5|9|2|10|2|0|0|0|0|0|0|0|0|0|0|0|0|0|0|0|0|11|6|0|0|6|9|0|0|0|0|1|1|0|0|1|4|0|0	0.74	0.77	0.74	0.77	0.74	4.45	0.07
ELF5	P51531	SMCA2_HUMAN	25|22	47	23.5	2	19|18|19|10|23|14|19|7|20|11|2|0|0|0|0|0|0|0|0|0|0|0|0|0|0|0|0|9|0|0|0|0|0|0|0|0|0|0|0|0|14|13|0|0	0.87	0.89	0.87	0.89	0.87	5.22	0.03
ELF5	P52952	NKX25_HUMAN	2|2	4	2	2	0|0|0|0|0|0|0|0|0|0|0|0|0|0|0|0|0|0|0|0|0|0|0|0|0|0|0|0|0|0|0|0|0|0|0|0|0|0|0|0|0|0|0|0	0.94	0.94	0.94	0.94	0.94	20	0.02
ELF5	Q01826	SATB1_HUMAN	8|8	16	8	2	8|5|3|0|0|0|6|3|6|3|1|1|1|0|0|1|0|0|0|0|0|0|0|0|0|0|3|2|0|0|6|2|0|0|0|0|0|0|0|0|5|3|0|0	0.83	0.83	0.83	0.83	0.83	5.97	0.04
ELF5	Q04724	TLE1_HUMAN	8|6	14	7	2	7|6|4|0|4|0|8|0|9|5|0|0|0|0|0|0|0|0|0|0|0|0|0|0|0|0|1|1|0|0|1|1|0|0|0|0|0|0|0|0|0|0|0|0	0.81	0.86	0.81	0.86	0.81	6.55	0.05
ELF5	Q08117	AES_HUMAN	3|3	6	3	2	0|2|2|0|1|0|0|0|0|1|0|0|0|0|0|0|0|0|0|0|0|0|0|0|0|0|2|1|0|0|2|2|0|0|1|0|0|0|0|0|0|0|0|0	0.86	0.86	0.86	0.86	0.86	9.43	0.03
ELF5	Q15532	SSXT_HUMAN	2|3	5	2.5	2	0|1|1|0|2|0|1|0|1|0|0|0|0|0|0|0|0|0|0|0|0|0|0|1|0|0|1|1|0|0|1|1|0|0|0|1|0|0|0|0|1|0|0|0	0.78	0.91	0.78	0.91	0.78	8.46	0.05
ELF5	Q68CP9	ARID2_HUMAN	17|15	32	16	2	0|1|3|2|3|2|0|0|0|0|1|0|0|0|0|0|1|0|1|0|1|0|0|0|0|0|5|5|0|1|1|4|0|0|0|1|0|0|0|0|6|6|0|1	1	1	1	1	1	15.64	0
ELF5	Q6PJG2	EMSA1_HUMAN	3|4	7	3.5	2	0|0|0|0|0|0|0|0|0|0|0|1|0|0|1|0|1|0|3|1|1|2|1|1|0|0|0|0|0|0|0|0|0|0|0|0|0|0|0|0|0|0|0|0	0.93	0.97	0.93	0.97	0.93	12.83	0.02
ELF5	Q6ZW49	PAXI1_HUMAN	7|6	13	6.5	2	4|2|6|2|3|2|4|2|3|2|0|0|0|0|0|0|0|0|0|0|0|0|0|0|0|0|2|3|0|0|0|3|0|0|0|0|0|0|0|0|2|0|0|0	0.87	0.9	0.87	0.9	0.87	7.15	0.03
ELF5	Q86U86	PB1_HUMAN	28|30	58	29	2	6|2|12|8|14|10|2|3|4|2|1|1|0|0|2|0|5|0|0|0|0|0|0|1|1|0|2|3|0|0|1|6|0|0|0|4|0|2|0|0|14|24|8|4	0.97	0.97	0.97	0.97	0.97	8.99	0.01
ELF5	Q8NEZ4	KMT2C_HUMAN	2|3	5	2.5	2	1|0|0|0|1|1|0|0|0|1|0|0|0|0|0|0|0|0|0|0|0|0|0|0|0|0|0|1|0|0|0|0|0|0|0|0|0|0|0|0|0|0|0|0	0.96	0.99	0.96	0.99	0.96	22	0.01
ELF5	Q8NFD5	ARI1B_HUMAN	14|20	34	17	2	12|14|5|3|10|4|9|2|9|3|0|0|0|0|0|0|1|0|0|0|0|0|0|0|1|0|12|19|0|2|4|8|0|0|1|0|0|0|0|0|1|1|0|0	0.87	0.93	0.87	0.93	0.87	6.18	0.03
ELF5	Q8WUZ0	BCL7C_HUMAN	2|2	4	2	2	1|0|0|0|0|0|1|0|0|0|0|0|0|0|0|0|0|0|0|0|0|0|0|0|0|0|1|2|0|0|0|0|0|0|0|0|0|0|0|0|0|0|0|0	0.92	0.92	0.92	0.92	0.92	17.6	0.02
ELF5	Q92782	DPF1_HUMAN	8|6	14	7	2	0|0|2|0|0|0|0|0|0|0|0|0|0|0|0|0|0|0|0|0|0|0|0|0|0|0|0|0|0|0|0|1|0|0|0|0|0|0|0|0|0|0|0|0	1	1	1	1	1	70	0
ELF5	Q92785	REQU_HUMAN	14|15	29	14.5	2	9|7|7|3|10|4|8|3|8|3|1|1|0|1|0|0|1|0|1|0|0|0|2|1|0|1|5|5|2|5|8|8|0|0|4|4|1|1|0|0|8|8|1|1	0.88	0.9	0.88	0.9	0.88	4.83	0.03
ELF5	Q92925	SMRD2_HUMAN	14|13	27	13.5	2	8|8|7|6|5|5|6|0|4|6|2|1|1|2|2|2|1|0|1|2|1|1|1|1|1|0|5|9|2|2|4|6|0|1|3|0|2|2|0|0|8|8|4|3	0.9	0.92	0.9	0.92	0.9	4.47	0.03
ELF5	Q96GM5	SMRD1_HUMAN	17|15	32	16	2	9|13|10|6|13|8|9|3|10|5|0|0|0|0|2|0|2|0|0|2|0|1|0|0|0|0|5|7|3|3|9|10|1|2|3|5|0|2|0|0|10|9|3|3	0.79	0.85	0.79	0.85	0.79	4.19	0.05
ELF5	Q96KM6	Z512B_HUMAN	5|3	8	4	2	0|0|0|0|0|0|0|0|0|0|0|0|0|0|0|0|0|0|0|0|0|0|0|0|0|0|1|2|0|0|0|0|0|0|0|0|0|0|0|0|0|0|0|0	1	1	1	1	1	40	0
ELF5	Q9BQ87	TBL1Y_HUMAN	6|7	13	6.5	2	0|0|0|0|0|0|0|0|0|0|0|0|0|0|0|0|0|0|0|0|0|0|0|0|0|0|0|0|0|3|0|0|0|0|0|0|0|0|0|0|0|0|0|0	1	1	1	1	1	65	0
ELF5	Q9H582	ZN644_HUMAN	4|2	6	3	2	0|0|0|0|0|0|0|0|0|0|0|0|0|0|0|0|0|0|0|0|0|0|0|0|0|0|2|3|0|0|1|3|0|0|0|0|0|0|0|0|1|0|0|0	0.85	0.95	0.85	0.95	0.85	13.2	0.04
ELF5	Q9H9B1	EHMT1_HUMAN	9|9	18	9	2	7|6|1|0|4|0|9|1|8|4|0|0|0|0|0|0|0|0|0|0|0|0|0|0|1|0|6|9|1|0|5|10|0|0|0|0|1|0|0|0|0|2|0|0	0.79	0.79	0.79	0.79	0.79	5.28	0.05
ELF5	Q9NPI1	BRD7_HUMAN	5|6	11	5.5	2	0|0|1|1|1|0|1|0|0|0|0|0|0|0|0|0|0|0|0|0|0|0|0|0|0|0|0|1|0|0|0|3|0|0|0|1|0|0|0|0|1|2|0|2	0.99	1	0.99	1	0.99	17.29	0
ELF5	Q9UPN9	TRI33_HUMAN	6|9	15	7.5	2	2|5|5|2|5|3|1|0|4|2|0|0|0|0|0|0|0|0|0|0|0|0|0|0|0|0|4|0|0|0|1|2|0|0|0|0|0|0|0|0|0|0|1|2	0.89	0.96	0.89	0.96	0.89	8.46	0.03
ELF5	Q9UPW6	SATB2_HUMAN	7|10	17	8.5	2	0|5|3|2|4|2|0|0|7|3|0|0|0|0|0|0|0|0|0|0|0|0|0|0|0|2|4|2|0|0|0|0|0|0|0|0|2|1|0|0|0|3|0|0	0.92	0.96	0.92	0.96	0.92	9.35	0.02
ELF5	Q9Y2X9	ZN281_HUMAN	10|10	20	10	2	8|5|3|3|4|5|4|3|6|3|0|0|0|0|0|0|1|0|0|1|1|0|0|0|0|0|8|6|0|0|4|7|0|0|0|0|1|0|0|0|3|1|0|0	0.85	0.85	0.85	0.85	0.85	5.71	0.04
ELK3	A6NHR9	SMHD1_HUMAN	15|16	31	15.5	2	9|8|7|6|7|8|8|3|4|3|1|1|1|1|0|0|0|0|0|0|0|0|0|0|0|0|7|5|2|1|13|13|0|0|1|1|1|0|0|0|10|10|5|5	0.85	0.86	0.85	0.86	0.85	4.84	0.04
ELK3	O00268	TAF4_HUMAN	8|14	22	11	2	1|3|8|4|12|7|2|1|1|0|1|0|0|0|0|0|0|0|0|0|0|1|0|0|0|0|10|11|0|0|4|6|0|0|1|0|0|0|0|0|5|2|0|1	0.81	0.92	0.81	0.92	0.81	5.98	0.05
ELK3	O00712	NFIB_HUMAN	2|3	5	2.5	2	0|0|0|0|1|1|0|0|0|0|0|0|0|0|0|0|0|0|0|0|0|0|0|0|0|0|0|0|0|0|2|1|0|0|0|0|0|0|0|0|0|0|0|0	0.95	0.98	0.95	0.98	0.95	22	0.01
ELK3	O15047	SET1A_HUMAN	16|11	27	13.5	2	11|11|9|4|7|5|4|3|7|3|2|1|1|1|0|0|0|0|0|1|1|1|0|0|1|0|7|3|2|0|7|5|0|0|0|1|0|1|0|0|4|4|1|0	0.86	0.94	0.86	0.94	0.86	5.5	0.03
ELK3	O15550	KDM6A_HUMAN	4|4	8	4	2	3|1|3|0|4|0|2|1|1|1|0|0|0|0|0|0|0|0|0|0|0|0|0|0|0|0|0|0|0|0|2|3|0|0|0|0|0|0|0|0|2|1|0|0	0.81	0.81	0.81	0.81	0.81	7.33	0.05
ELK3	O43829	ZBT14_HUMAN	3|2	5	2.5	2	0|1|0|0|1|0|0|0|0|0|0|0|0|0|0|0|0|0|0|0|0|0|0|0|0|0|0|0|0|0|0|1|0|0|0|0|0|0|0|0|0|0|0|0	0.97	0.99	0.97	0.99	0.97	25	0.01
ELK3	O60315	ZEB2_HUMAN	4|3	7	3.5	2	0|0|0|0|0|0|0|0|0|0|0|0|0|0|0|0|0|0|0|0|0|0|0|0|0|0|0|0|0|0|0|0|0|0|0|0|0|0|0|0|0|0|0|0	0.99	1	0.99	1	0.99	35	0
ELK3	O75362	ZN217_HUMAN	5|5	10	5	2	0|1|0|0|0|0|0|0|0|0|0|1|1|1|0|0|0|0|0|0|0|0|0|0|0|0|0|0|0|0|0|0|0|0|0|0|0|0|0|0|0|0|0|0	1	1	1	1	1	50	0
ELK3	O75461	E2F6_HUMAN	6|5	11	5.5	2	0|1|0|1|0|0|1|0|1|1|0|0|0|0|0|0|0|0|0|0|0|0|0|0|0|0|2|1|0|0|0|2|0|0|0|0|0|0|0|0|0|1|0|0	1	1	1	1	1	22	0
ELK3	O75925	PIAS1_HUMAN	3|2	5	2.5	2	0|0|0|0|0|0|0|0|0|0|0|0|0|0|0|0|0|0|0|0|0|0|0|0|0|0|0|0|0|0|0|0|0|0|0|0|0|0|0|0|0|0|0|0	0.97	0.99	0.97	0.99	0.97	25	0.01
ELK3	O75928	PIAS2_HUMAN	3|2	5	2.5	2	2|0|0|0|0|0|1|0|0|0|0|0|0|0|0|0|0|0|0|0|0|0|0|0|0|0|0|1|0|0|0|1|0|0|0|0|0|0|0|0|0|0|0|0	0.95	0.98	0.95	0.98	0.95	22	0.01
ELK3	O95785	WIZ_HUMAN	12|12	24	12	2	8|10|3|3|3|5|9|2|10|2|0|0|0|0|0|0|0|0|0|0|0|0|0|0|0|0|11|6|0|0|6|9|0|0|0|0|1|1|0|0|1|4|0|0	0.84	0.84	0.84	0.84	0.84	5.62	0.04
ELK3	P0C7T5	ATX1L_HUMAN	3|2	5	2.5	2	1|0|0|0|0|0|0|0|0|0|0|0|0|0|0|0|1|0|0|0|0|0|0|0|0|0|0|1|0|0|0|0|0|0|0|0|0|0|0|0|0|0|0|0	0.97	0.99	0.97	0.99	0.97	25	0.01
ELK3	P13056	NR2C1_HUMAN	9|5	14	7	2	2|2|0|0|0|0|1|0|0|1|0|0|0|0|0|0|0|0|0|0|0|0|0|0|0|1|0|1|0|0|1|0|0|0|0|0|0|0|0|0|0|0|1|0	1	1	1	1	1	30.8	0
ELK3	P14859	PO2F1_HUMAN	4|3	7	3.5	2	0|0|0|0|0|0|0|0|0|0|0|0|0|0|0|0|0|0|0|0|0|0|0|0|0|0|0|0|0|0|0|0|0|0|0|0|0|0|0|0|0|0|0|0	0.99	1	0.99	1	0.99	35	0
ELK3	P15822	ZEP1_HUMAN	16|11	27	13.5	2	1|1|1|1|0|2|2|0|1|1|0|0|0|0|0|0|0|0|0|0|0|0|0|2|0|0|1|1|0|0|1|2|0|0|0|0|0|0|0|0|1|0|0|0	1	1	1	1	1	33	0
ELK3	P21675	TAF1_HUMAN	7|8	15	7.5	2	6|3|0|4|5|4|4|3|3|3|0|0|0|0|0|0|0|0|0|0|0|0|0|0|0|0|3|5|0|0|0|3|0|0|0|0|0|0|0|0|0|4|0|0	0.85	0.88	0.85	0.88	0.85	6.6	0.04
ELK3	P25440	BRD2_HUMAN	3|2	5	2.5	2	0|0|0|0|0|0|0|0|0|0|0|0|0|0|0|0|0|0|0|0|0|0|0|0|0|0|0|0|0|0|0|0|0|0|0|0|0|0|0|0|0|0|0|0	0.97	0.99	0.97	0.99	0.97	25	0.01
ELK3	P25490	TYY1_HUMAN	4|4	8	4	2	1|2|0|0|2|0|1|0|0|0|0|0|0|0|0|0|0|0|0|0|0|0|0|0|0|1|0|0|0|0|2|1|0|0|0|0|0|0|0|0|0|0|0|0	0.98	0.98	0.98	0.98	0.98	17.6	0.01
ELK3	P49116	NR2C2_HUMAN	6|7	13	6.5	2	0|0|0|0|0|0|0|0|0|0|0|0|0|1|0|0|0|0|0|0|0|0|0|0|0|0|1|1|0|0|0|0|0|0|0|0|0|0|0|0|0|0|0|0	1	1	1	1	1	65	0
ELK3	P49848	TAF6_HUMAN	20|16	36	18	2	5|5|8|3|8|4|5|1|7|3|2|1|1|1|0|0|2|0|1|0|0|1|0|0|0|1|3|3|3|3|8|9|0|1|2|1|0|0|0|0|5|3|3|2	0.98	0.99	0.98	0.99	0.98	7.54	0
ELK3	P50219	MNX1_HUMAN	3|2	5	2.5	2	0|0|0|0|0|0|0|0|1|0|0|0|0|0|0|0|0|0|0|0|0|0|0|0|0|0|0|0|0|0|0|0|0|0|0|0|0|0|0|0|0|0|0|0	0.97	0.99	0.97	0.99	0.97	25	0.01
ELK3	P52739	ZN131_HUMAN	16|17	33	16.5	2	4|4|11|2|9|3|4|2|5|2|2|2|2|2|1|2|1|0|0|0|0|0|1|0|1|1|0|3|2|0|6|6|0|0|1|0|0|0|0|0|3|0|0|0	0.98	0.98	0.98	0.98	0.98	8.85	0
ELK3	P54198	HIRA_HUMAN	3|3	6	3	2	0|0|0|0|0|0|0|0|0|0|0|0|0|0|0|0|0|0|0|0|0|0|0|0|0|0|1|0|0|0|0|1|0|0|0|0|0|0|0|0|0|0|0|0	0.99	0.99	0.99	0.99	0.99	30	0
ELK3	P54253	ATX1_HUMAN	3|3	6	3	2	1|1|1|0|0|0|0|0|0|0|0|0|0|0|0|0|0|0|0|0|0|0|0|0|0|0|0|1|0|0|0|0|0|0|0|0|0|0|0|0|0|1|0|0	0.99	0.99	0.99	0.99	0.99	26.4	0
ELK3	P61956	SUMO2_HUMAN	2|4	6	3	2	0|1|3|0|0|0|1|0|1|0|0|0|1|1|1|1|1|0|0|0|0|0|0|0|0|0|0|0|0|0|1|1|0|0|0|0|0|0|0|0|0|0|0|0	0.82	0.98	0.82	0.98	0.82	10.15	0.04
ELK3	P85037	FOXK1_HUMAN	8|4	12	6	2	1|1|0|0|0|0|0|0|1|0|0|0|0|0|0|0|0|0|0|0|0|0|0|0|0|0|1|0|0|0|0|0|0|0|0|0|0|0|0|0|0|0|0|0	1	1	1	1	1	60	0
ELK3	Q00059	TFAM_HUMAN	4|3	7	3.5	2	0|0|4|0|2|0|0|0|1|0|0|1|2|1|0|0|0|0|0|1|0|0|0|0|0|0|0|0|0|0|0|0|0|0|0|0|0|0|0|0|0|0|0|0	0.9	0.93	0.9	0.93	0.9	12.83	0.03
ELK3	Q02086	SP2_HUMAN	5|2	7	3.5	2	0|0|0|0|0|0|0|0|0|0|0|0|0|0|0|0|0|0|0|0|0|0|0|0|0|0|0|0|0|0|0|0|0|0|0|0|0|0|0|0|0|0|0|0	0.97	1	0.97	1	0.97	35	0.01
ELK3	Q03112	MECOM_HUMAN	9|7	16	8	2	0|0|0|0|0|0|0|0|0|0|0|0|0|0|0|0|0|0|0|0|0|0|0|0|0|0|0|0|0|0|0|0|0|0|0|0|0|0|0|0|0|0|0|0	1	1	1	1	1	80	0
ELK3	Q04724	TLE1_HUMAN	9|6	15	7.5	2	7|6|4|0|4|0|8|0|9|5|0|0|0|0|0|0|0|0|0|0|0|0|0|0|0|0|1|1|0|0|1|1|0|0|0|0|0|0|0|0|0|0|0|0	0.83	0.89	0.83	0.89	0.83	7.02	0.04
ELK3	Q06546	GABPA_HUMAN	7|9	16	8	2	2|1|1|2|1|0|2|0|1|0|0|0|0|0|2|0|0|0|0|0|0|0|0|0|0|0|0|0|1|0|0|5|0|0|0|0|0|0|0|0|2|1|0|0	0.99	1	0.99	1	0.99	16.76	0
ELK3	Q12857	NFIA_HUMAN	3|6	9	4.5	2	4|2|3|0|0|0|3|0|3|0|0|0|1|0|0|0|0|0|0|0|0|0|0|0|0|0|1|0|0|3|3|0|0|0|0|0|0|0|0|0|0|1|0|0	0.8	0.94	0.8	0.94	0.8	8.25	0.05
ELK3	Q13363	CTBP1_HUMAN	2|2	4	2	2	1|2|0|0|0|1|0|1|1|0|0|0|0|0|0|0|0|0|0|0|0|0|0|0|0|0|0|0|0|0|0|0|0|0|0|0|0|0|0|0|0|0|0|0	0.9	0.9	0.9	0.9	0.9	14.67	0.03
ELK3	Q13610	PWP1_HUMAN	5|3	8	4	2	0|0|1|1|1|0|0|0|0|0|1|0|0|0|0|0|0|0|0|0|0|0|0|0|0|0|0|1|0|0|0|0|0|0|0|0|1|1|0|0|1|1|2|1	0.96	1	0.96	1	0.96	14.67	0.01
ELK3	Q14119	VEZF1_HUMAN	6|3	9	4.5	2	0|0|0|0|0|0|0|0|0|0|0|0|0|0|0|0|0|0|0|0|0|0|0|0|0|0|0|0|0|0|0|0|0|0|0|0|0|0|0|0|0|0|0|0	0.99	1	0.99	1	0.99	45	0
ELK3	Q15291	RBBP5_HUMAN	9|8	17	8.5	2	6|6|6|4|9|6|5|3|4|4|2|0|0|0|1|1|4|0|0|0|1|0|0|0|0|1|2|3|0|0|4|3|0|0|0|1|0|0|0|0|2|0|0|2	0.77	0.81	0.77	0.81	0.77	4.67	0.06
ELK3	Q15542	TAF5_HUMAN	17|14	31	15.5	2	6|7|10|6|8|4|4|2|5|2|1|0|1|0|0|0|0|0|0|0|0|0|0|0|0|0|1|4|0|0|5|4|0|0|0|1|0|1|0|0|2|3|0|1	0.96	0.98	0.96	0.98	0.96	8.74	0.01
ELK3	Q15906	VPS72_HUMAN	3|3	6	3	2	2|1|0|0|2|0|0|0|1|0|0|0|0|0|0|0|0|0|0|0|0|0|0|0|0|0|1|2|0|0|0|2|0|0|0|0|0|0|0|0|1|2|0|0	0.86	0.86	0.86	0.86	0.86	9.43	0.03
ELK3	Q4LE39	ARI4B_HUMAN	10|11	21	10.5	2	3|4|3|0|1|1|1|0|1|1|3|2|2|1|0|3|2|0|1|1|2|2|2|2|0|0|2|1|2|1|3|4|0|0|2|0|0|0|0|0|2|3|1|1	1	1	1	1	1	7.7	0
ELK3	Q5H9F3	BCORL_HUMAN	4|3	7	3.5	2	0|0|0|0|0|0|0|0|0|0|0|0|0|0|0|0|0|0|0|0|0|0|0|0|0|0|0|0|0|0|0|0|0|0|0|0|0|0|0|0|0|0|0|0	0.99	1	0.99	1	0.99	35	0
ELK3	Q5PSV4	BRM1L_HUMAN	5|7	12	6	2	2|5|2|1|2|5|1|0|1|1|0|0|0|0|0|0|1|0|0|0|0|0|0|0|0|0|2|4|0|0|0|0|0|0|1|1|1|1|0|0|3|5|2|2	0.81	0.9	0.81	0.9	0.81	6.14	0.05
ELK3	Q5VWG9	TAF3_HUMAN	2|3	5	2.5	2	1|1|0|1|1|0|0|0|0|0|0|0|0|0|0|0|0|0|0|1|0|0|0|0|0|0|2|3|0|0|1|1|0|0|0|0|0|0|0|0|1|1|0|0	0.76	0.88	0.76	0.88	0.76	7.86	0.06
ELK3	Q6MZP7	LIN54_HUMAN	13|10	23	11.5	2	8|7|4|1|2|2|4|1|9|4|0|1|0|0|0|0|1|0|0|0|0|0|0|0|0|0|11|5|1|1|9|9|1|0|2|2|1|0|0|0|7|4|0|2	0.81	0.88	0.81	0.88	0.81	5.11	0.05
ELK3	Q6NUN9	ZN746_HUMAN	2|3	5	2.5	2	0|0|0|0|0|0|0|0|0|0|0|0|1|0|0|0|0|0|0|0|0|0|0|0|0|0|0|0|0|0|0|0|0|0|0|0|0|0|0|0|0|0|0|0	0.97	0.99	0.97	0.99	0.97	25	0.01
ELK3	Q6P1X5	TAF2_HUMAN	5|4	9	4.5	2	0|0|1|2|1|1|1|0|0|0|0|0|0|0|0|0|0|0|0|0|0|0|0|0|0|0|0|0|0|0|0|0|0|0|0|0|0|0|0|0|0|0|0|0	1	1	1	1	1	33	0
ELK3	Q6W2J9	BCOR_HUMAN	62|54	116	58	2	32|31|21|10|29|12|29|11|29|18|11|7|10|7|3|4|7|2|3|3|1|4|0|1|0|4|40|35|7|8|16|31|1|3|6|5|5|7|0|0|20|16|4|5	0.95	0.97	0.95	0.97	0.95	5.12	0.01
ELK3	Q7Z3K3	POGZ_HUMAN	5|9	14	7	2	1|1|2|0|2|0|0|0|1|2|1|1|1|1|0|0|0|0|0|0|0|0|0|0|0|0|2|4|1|0|0|1|0|0|0|0|0|0|0|0|2|2|0|0	0.97	1	0.97	1	0.97	12.32	0.01
ELK3	Q7Z589	EMSY_HUMAN	15|14	29	14.5	2	3|3|6|2|4|3|4|2|3|3|0|0|0|0|4|0|3|0|2|1|2|1|1|1|0|0|10|14|0|1|2|6|1|0|1|1|0|1|0|0|6|5|2|1	0.93	0.94	0.93	0.94	0.93	6.44	0.02
ELK3	Q7Z5L9	I2BP2_HUMAN	14|13	27	13.5	2	15|14|7|3|4|0|10|3|9|9|1|1|2|2|0|1|0|0|0|0|1|1|0|0|1|1|4|4|1|5|9|9|0|0|0|0|0|0|0|0|5|3|0|1	0.81	0.82	0.81	0.82	0.81	4.71	0.05
ELK3	Q86U86	PB1_HUMAN	20|15	35	17.5	2	6|2|12|8|14|10|2|3|4|2|1|1|0|0|2|0|5|0|0|0|0|0|0|1|1|0|2|3|0|0|1|6|0|0|0|4|0|2|0|0|14|24|8|4	0.85	0.9	0.85	0.9	0.85	5.42	0.04
ELK3	Q86UP3	ZFHX4_HUMAN	8|7	15	7.5	2	0|0|1|0|1|0|0|0|0|0|2|2|2|1|0|0|0|0|0|0|0|0|0|0|0|0|1|3|1|0|1|2|0|0|0|0|1|0|0|0|0|0|0|0	1	1	1	1	1	18.33	0
ELK3	Q8IU81	I2BP1_HUMAN	2|3	5	2.5	2	4|2|0|0|1|0|1|2|1|1|0|0|0|0|0|0|0|0|0|0|0|0|0|0|0|0|0|1|0|0|0|0|0|0|0|0|0|0|0|0|0|0|0|0	0.76	0.85	0.76	0.85	0.76	8.46	0.06
ELK3	Q8IVH2	FOXP4_HUMAN	7|5	12	6	2	0|1|0|0|0|0|0|0|0|0|0|0|0|0|0|0|0|0|0|0|0|0|0|0|0|0|1|0|0|0|2|0|0|0|0|0|0|0|0|0|0|0|0|0	1	1	1	1	1	60	0
ELK3	Q8IWI9	MGAP_HUMAN	28|23	51	25.5	2	2|1|4|0|4|0|2|0|2|0|1|2|2|1|1|0|1|0|1|1|0|0|0|0|0|0|11|10|0|1|8|11|0|0|0|2|0|3|0|0|4|8|0|0	0.99	1	0.99	1	0.99	13.52	0
ELK3	Q8NEM7	SP20H_HUMAN	3|2	5	2.5	2	1|1|0|0|1|1|0|0|0|0|0|0|0|0|0|0|0|0|0|0|0|0|0|0|0|0|0|0|0|0|1|2|0|0|0|0|0|0|0|0|2|0|0|0	0.85	0.94	0.85	0.94	0.85	12.22	0.04
ELK3	Q8NHM5	KDM2B_HUMAN	16|18	34	17	2	1|3|1|0|4|2|2|2|4|2|0|0|0|0|0|0|1|0|0|1|1|0|0|0|0|0|5|5|0|0|0|0|0|0|0|0|0|0|0|0|2|1|0|0	1	1	1	1	1	20.22	0
ELK3	Q8TD26	CHD6_HUMAN	15|10	25	12.5	2	0|0|0|0|0|0|0|0|0|0|1|0|0|0|0|0|0|0|0|0|0|0|0|0|0|0|0|0|0|0|0|0|0|0|0|0|0|0|0|0|0|0|0|0	1	1	1	1	1	125	0
ELK3	Q8TE76	MORC4_HUMAN	7|8	15	7.5	2	0|0|0|0|0|0|0|0|0|0|0|0|0|0|0|0|0|0|0|0|0|0|0|0|0|0|0|0|0|0|0|0|0|0|0|0|0|0|1|0|0|0|0|0	1	1	1	1	1	75	0
ELK3	Q8WUU5	GATD1_HUMAN	7|4	11	5.5	2	1|3|1|2|0|1|1|1|1|1|0|0|0|0|0|0|0|0|0|0|0|0|0|0|0|0|0|0|0|0|0|2|0|0|0|1|0|0|0|0|1|2|0|1	0.97	1	0.97	1	0.97	12.74	0.01
ELK3	Q92560	BAP1_HUMAN	4|4	8	4	2	1|1|1|2|0|0|1|0|1|0|0|0|0|0|0|1|0|0|0|0|0|0|0|0|0|0|2|3|0|0|0|0|0|0|0|0|0|0|0|0|1|1|0|0	0.96	0.96	0.96	0.96	0.96	11.73	0.01
ELK3	Q92766	RREB1_HUMAN	2|2	4	2	2	0|1|1|0|0|0|0|0|0|0|0|0|0|0|0|1|0|0|0|0|0|0|0|0|0|0|0|0|0|0|0|0|0|0|0|0|0|0|0|0|1|0|0|0	0.94	0.94	0.94	0.94	0.94	20	0.02
ELK3	Q969R5	LMBL2_HUMAN	11|9	20	10	2	0|0|0|0|0|0|0|0|0|0|0|0|0|0|0|0|0|0|0|0|0|0|0|0|0|0|1|2|0|0|0|0|0|0|0|0|0|0|0|0|0|0|0|0	1	1	1	1	1	100	0
ELK3	Q96DT7	ZBT10_HUMAN	2|4	6	3	2	0|0|0|1|1|0|0|0|0|0|0|0|0|0|0|0|0|0|0|0|0|0|0|0|0|0|1|0|0|0|0|0|0|0|0|0|0|0|0|0|0|0|0|0	0.97	1	0.97	1	0.97	30	0.01
ELK3	Q96EZ8	MCRS1_HUMAN	2|2	4	2	2	0|1|0|0|0|0|2|0|2|1|0|0|0|0|0|0|0|0|0|0|0|0|0|0|0|0|2|0|0|0|0|0|0|0|0|0|0|0|0|0|0|0|0|0	0.82	0.82	0.82	0.82	0.82	11	0.04
ELK3	Q96KQ7	EHMT2_HUMAN	6|8	14	7	2	3|3|2|0|0|3|2|1|6|4|0|0|0|0|0|0|1|0|0|0|0|0|1|1|0|1|9|8|0|0|1|3|0|0|0|0|0|0|0|0|0|2|0|0	0.8	0.86	0.8	0.86	0.8	6.04	0.05
ELK3	Q96L91	EP400_HUMAN	21|17	38	19	2	1|5|7|5|7|4|4|1|2|3|4|2|1|1|2|2|2|0|2|2|2|2|1|2|0|0|7|15|1|0|1|9|0|0|1|1|0|1|0|0|13|10|3|1	0.95	0.97	0.95	0.97	0.95	6.58	0.01
ELK3	Q96QT6	PHF12_HUMAN	16|15	31	15.5	2	1|0|2|0|3|1|2|0|1|0|1|3|2|0|3|1|1|0|1|1|1|1|0|0|0|0|0|5|0|0|0|3|0|0|0|0|0|0|0|0|2|3|0|0	1	1	1	1	1	17.95	0
ELK3	Q96RK0	CIC_HUMAN	22|18	40	20	2	13|9|7|5|9|4|13|3|10|7|1|0|0|0|2|1|0|1|0|0|0|0|0|1|0|2|13|15|2|1|5|5|0|0|3|2|0|2|0|0|8|3|1|0	0.91	0.94	0.91	0.94	0.91	5.95	0.02
ELK3	Q9BSM1	PCGF1_HUMAN	6|4	10	5	2	3|1|1|1|1|1|1|2|3|0|1|0|0|0|1|1|1|0|1|0|0|0|0|0|0|1|1|1|1|0|1|1|0|0|0|0|0|1|0|0|0|2|0|0	0.92	0.99	0.92	0.99	0.92	7.86	0.02
ELK3	Q9BY77	PDIP3_HUMAN	5|4	9	4.5	2	0|0|0|0|0|0|0|0|0|0|0|0|0|0|1|0|0|0|1|1|0|1|0|0|0|0|0|2|0|0|0|0|0|0|0|0|0|0|0|0|0|0|0|0	1	1	1	1	1	33	0
ELK3	Q9BYE7	PCGF6_HUMAN	5|3	8	4	2	2|0|1|1|1|1|0|0|0|0|1|1|0|0|0|0|0|0|0|0|0|0|0|0|0|0|3|2|0|0|1|2|0|0|1|0|0|1|0|0|0|0|0|0	0.89	0.98	0.89	0.98	0.89	9.78	0.03
ELK3	Q9H0E9	BRD8_HUMAN	6|6	12	6	2	2|4|1|2|4|3|2|1|3|2|2|0|0|0|1|1|1|0|0|0|0|0|0|0|0|0|4|5|1|0|2|4|0|0|0|0|0|1|0|0|2|3|2|0	0.8	0.8	0.8	0.8	0.8	4.98	0.05
ELK3	Q9H160	ING2_HUMAN	2|2	4	2	2	0|0|0|0|0|0|0|0|0|0|0|0|0|0|0|0|0|0|0|0|0|0|0|0|0|0|1|1|0|0|0|0|0|0|0|0|0|0|0|0|0|0|0|0	0.94	0.94	0.94	0.94	0.94	20	0.02
ELK3	Q9H334	FOXP1_HUMAN	5|6	11	5.5	2	1|2|0|0|0|0|1|0|0|0|0|0|0|0|0|0|0|0|0|0|0|0|0|0|0|0|1|2|0|0|2|1|0|0|0|0|0|0|0|0|0|0|0|0	1	1	1	1	1	24.2	0
ELK3	Q9H582	ZN644_HUMAN	7|6	13	6.5	2	0|0|0|0|0|0|0|0|0|0|0|0|0|0|0|0|0|0|0|0|0|0|0|0|0|0|2|3|0|0|1|3|0|0|0|0|0|0|0|0|1|0|0|0	0.99	0.99	0.99	0.99	0.99	28.6	0
ELK3	Q9H9B1	EHMT1_HUMAN	12|9	21	10.5	2	7|6|1|0|4|0|9|1|8|4|0|0|0|0|0|0|0|0|0|0|0|0|0|0|1|0|6|9|1|0|5|10|0|0|0|0|1|0|0|0|0|2|0|0	0.84	0.89	0.84	0.89	0.84	6.16	0.04
ELK3	Q9H9F9	ARP5_HUMAN	3|3	6	3	2	0|0|0|0|1|1|0|0|0|1|0|0|0|0|0|0|0|0|0|0|0|0|0|0|0|0|0|0|0|0|0|0|0|0|0|0|0|0|0|0|0|0|0|0	0.99	0.99	0.99	0.99	0.99	30	0
ELK3	Q9HAF1	EAF6_HUMAN	2|2	4	2	2	0|0|0|0|0|0|0|0|0|0|0|0|0|0|0|0|0|0|0|0|0|0|0|0|0|0|0|0|0|0|0|0|0|0|0|0|0|0|0|0|0|0|0|0	0.94	0.94	0.94	0.94	0.94	20	0.02
ELK3	Q9HAV7	GRPE1_HUMAN	2|3	5	2.5	2	0|0|1|1|3|1|1|0|0|0|0|0|0|1|0|0|0|0|0|1|0|1|1|0|0|0|0|0|0|0|0|0|0|1|0|0|0|0|0|0|0|0|0|1	0.79	0.91	0.79	0.91	0.79	8.46	0.05
ELK3	Q9HAZ2	PRD16_HUMAN	6|5	11	5.5	2	0|0|0|0|0|0|0|0|0|0|0|0|0|0|0|0|0|0|0|0|0|0|0|0|0|0|0|0|0|0|0|0|0|0|0|0|0|0|0|0|0|0|0|0	1	1	1	1	1	55	0
ELK3	Q9NPI1	BRD7_HUMAN	3|3	6	3	2	0|0|1|1|1|0|1|0|0|0|0|0|0|0|0|0|0|0|0|0|0|0|0|0|0|0|0|1|0|0|0|3|0|0|0|1|0|0|0|0|1|2|0|2	0.86	0.86	0.86	0.86	0.86	9.43	0.03
ELK3	Q9NQB0	TF7L2_HUMAN	3|3	6	3	2	2|0|0|0|0|0|0|0|0|0|0|0|0|0|0|0|0|0|0|0|0|0|0|0|0|0|0|0|0|0|0|0|0|0|0|0|0|0|0|0|0|0|0|0	0.99	0.99	0.99	0.99	0.99	30	0
ELK3	Q9NQP4	PFD4_HUMAN	2|2	4	2	2	0|0|0|0|0|0|0|0|0|0|0|0|0|0|1|1|0|0|0|0|0|0|0|0|0|0|0|0|1|1|0|0|2|2|0|0|0|0|0|0|0|0|0|1	0.77	0.77	0.77	0.77	0.77	9.78	0.06
ELK3	Q9P2D1	CHD7_HUMAN	13|10	23	11.5	2	0|10|0|0|0|0|14|0|10|0|0|0|0|0|0|0|0|0|0|0|0|3|0|0|0|0|11|14|0|0|5|7|0|0|0|0|0|0|0|0|7|4|0|0	0.84	0.88	0.84	0.88	0.84	5.95	0.04
ELK3	Q9UBU8	MO4L1_HUMAN	3|3	6	3	2	1|2|0|0|0|0|1|1|2|2|0|0|0|0|0|0|0|0|0|0|0|0|0|0|0|0|0|0|0|0|0|0|0|0|0|0|0|0|0|0|0|0|0|1	0.92	0.92	0.92	0.92	0.92	13.2	0.02
ELK3	Q9UHF7	TRPS1_HUMAN	15|12	27	13.5	2	0|0|3|0|1|0|0|0|0|0|0|1|0|1|0|0|0|0|0|0|0|0|0|0|0|0|6|7|0|1|2|4|0|0|0|0|0|0|0|0|0|0|0|0	0.99	0.99	0.99	0.99	0.99	22.85	0
ELK3	Q9UI36	DACH1_HUMAN	2|2	4	2	2	0|0|0|0|0|0|0|0|0|0|0|0|0|0|0|0|0|0|0|0|0|0|0|0|0|1|0|2|0|2|0|0|0|0|0|0|0|0|0|0|1|1|0|0	0.86	0.86	0.86	0.86	0.86	12.57	0.04
ELK3	Q9UKD1	GMEB2_HUMAN	5|3	8	4	2	2|4|0|0|1|0|0|1|1|1|0|0|0|0|0|0|0|0|0|0|0|0|0|0|0|0|1|1|0|0|0|1|0|0|0|0|0|0|0|0|0|0|0|0	0.91	0.97	0.91	0.97	0.91	13.54	0.02
ELK3	Q9UKY1	ZHX1_HUMAN	5|5	10	5	2	1|0|0|0|0|0|2|1|1|0|0|0|0|0|0|0|0|0|0|0|0|0|0|0|0|0|0|0|0|0|0|1|0|0|0|0|0|0|0|0|0|0|0|0	1	1	1	1	1	36.67	0
ELK3	Q9UMN6	KMT2B_HUMAN	16|10	26	13	2	9|11|1|1|4|4|7|2|6|6|0|0|0|0|0|0|0|0|0|0|0|0|0|0|0|1|5|6|0|0|3|7|0|0|0|0|0|0|0|0|0|0|0|0	0.9	0.96	0.9	0.96	0.9	7.84	0.03
ELK3	Q9UPP1	PHF8_HUMAN	4|4	8	4	2	0|0|0|0|0|0|0|0|0|0|0|0|0|0|0|0|0|0|0|0|0|0|0|0|0|0|0|0|0|0|0|0|0|0|0|0|0|0|0|0|0|0|0|0	1	1	1	1	1	40	0
ELK3	Q9UPW6	SATB2_HUMAN	9|5	14	7	2	0|5|3|2|4|2|0|0|7|3|0|0|0|0|0|0|0|0|0|0|0|0|0|0|0|2|4|2|0|0|0|0|0|0|0|0|2|1|0|0|0|3|0|0	0.84	0.95	0.84	0.95	0.84	7.7	0.04
ELK3	Q9UQR1	ZN148_HUMAN	11|6	17	8.5	2	0|2|1|0|0|0|1|1|1|1|0|0|0|0|1|0|0|0|0|0|0|0|0|0|0|0|2|1|0|0|1|4|0|0|0|0|0|0|0|0|0|1|0|0	0.99	1	0.99	1	0.99	22	0
ELK3	Q9Y2X9	ZN281_HUMAN	15|12	27	13.5	2	8|5|3|3|4|5|4|3|6|3|0|0|0|0|0|0|1|0|0|1|1|0|0|0|0|0|8|6|0|0|4|7|0|0|0|0|1|0|0|0|3|1|0|0	0.94	0.97	0.94	0.97	0.94	7.71	0.01
ELK3	Q9Y5K5	UCHL5_HUMAN	2|2	4	2	2	0|0|0|0|0|0|0|0|0|0|0|0|0|0|0|0|0|0|0|0|0|0|0|0|0|0|0|0|0|0|0|0|0|0|0|0|0|0|0|0|0|0|0|0	0.94	0.94	0.94	0.94	0.94	20	0.02
ELK3	Q9Y618	NCOR2_HUMAN	17|13	30	15	2	4|6|4|2|2|1|6|2|7|5|0|0|0|0|0|0|0|0|0|0|0|0|0|0|0|0|17|9|0|0|9|6|0|0|0|0|0|0|0|0|4|3|0|0	0.91	0.94	0.91	0.94	0.91	7.59	0.02
ELK3	Q9Y6X8	ZHX2_HUMAN	8|7	15	7.5	2	2|3|0|0|0|0|3|0|3|3|0|0|0|0|0|0|0|0|0|0|0|0|0|0|0|0|1|1|0|0|1|1|0|0|0|0|0|0|0|0|0|0|0|0	0.99	0.99	0.99	0.99	0.99	18.33	0
ELK4	Q9HAV7	GRPE1_HUMAN	4|9	13	6.5	2	0|0|1|1|3|1|1|0|0|0|0|0|0|1|0|0|0|0|0|1|0|1|1|0|0|0|0|0|0|0|0|0|0|1|0|0|0|0|0|0|0|0|0|1	0.99	1	0.99	1	0.99	22	0
ERG	Q8TAQ2	SMRC2_HUMAN	69|67	136	68	2	31|29|33|21|42|26|32|13|31|22|10|3|1|2|12|10|18|2|6|7|7|10|7|9|4|3|12|19|1|4|15|16|0|2|13|11|7|10|0|0|31|28|5|5	0.98	0.98	0.98	0.98	0.98	5.25	0
ERG	O00512	BCL9_HUMAN	22|15	37	18.5	2	2|5|1|0|1|0|2|0|3|2|0|0|0|0|0|0|0|0|0|0|0|0|0|0|0|0|4|2|0|0|3|2|0|0|0|0|0|0|0|0|0|0|0|0	1	1	1	1	1	30.15	0
ERG	O00712	NFIB_HUMAN	4|3	7	3.5	2	0|0|0|0|1|1|0|0|0|0|0|0|0|0|0|0|0|0|0|0|0|0|0|0|0|0|0|0|0|0|2|1|0|0|0|0|0|0|0|0|0|0|0|0	0.99	1	0.99	1	0.99	30.8	0
ERG	O14497	ARI1A_HUMAN	125|124	249	124.5	2	23|26|17|5|20|10|15|4|18|4|3|3|2|1|1|0|2|0|0|0|0|0|1|1|1|2|30|40|5|4|20|24|1|0|7|8|4|9|0|0|19|17|3|5	1	1	1	1	1	15.43	0
ERG	O14686	KMT2D_HUMAN	85|87	172	86	2	4|2|6|6|7|3|1|1|3|3|1|1|2|1|0|0|0|0|0|0|1|1|0|1|0|0|7|12|1|0|7|9|0|0|0|1|0|2|0|0|4|6|0|0	1	1	1	1	1	40.69	0
ERG	O15014	ZN609_HUMAN	23|17	40	20	2	6|4|3|2|5|0|9|1|7|3|0|0|0|0|0|0|0|0|0|0|0|0|0|0|1|2|4|7|2|1|10|9|0|0|1|1|1|0|0|0|2|0|0|2	0.98	0.99	0.98	0.99	0.98	10.6	0
ERG	O15164	TIF1A_HUMAN	12|11	23	11.5	2	4|1|1|0|1|0|1|1|3|0|0|0|0|0|0|0|0|0|0|0|0|0|0|0|0|0|0|0|0|0|2|2|0|0|0|0|0|0|0|0|0|0|0|0	1	1	1	1	1	31.62	0
ERG	O15550	KDM6A_HUMAN	31|25	56	28	2	3|1|3|0|4|0|2|1|1|1|0|0|0|0|0|0|0|0|0|0|0|0|0|0|0|0|0|0|0|0|2|3|0|0|0|0|0|0|0|0|2|1|0|0	1	1	1	1	1	51.33	0
ERG	O75030	MITF_HUMAN	3|4	7	3.5	2	0|0|0|0|0|0|0|0|0|0|0|0|0|0|0|0|0|0|0|0|0|0|0|0|0|0|0|1|0|0|0|0|0|0|0|0|0|0|0|0|0|0|0|0	0.99	1	0.99	1	0.99	35	0
ERG	O75177	CREST_HUMAN	4|6	10	5	2	0|0|0|0|0|0|0|0|0|0|0|0|0|0|0|0|0|0|0|0|0|0|0|0|0|0|0|0|0|0|0|0|0|0|0|0|0|0|0|0|0|0|0|0	1	1	1	1	1	50	0
ERG	O75376	NCOR1_HUMAN	59|51	110	55	2	16|19|24|11|26|13|20|11|22|11|4|2|5|1|8|3|1|0|1|2|3|1|1|2|1|2|30|31|4|4|16|20|0|0|5|3|2|4|0|0|26|18|3|2	0.97	0.98	0.97	0.98	0.97	6.4	0.01
ERG	O75925	PIAS1_HUMAN	3|2	5	2.5	2	0|0|0|0|0|0|0|0|0|0|0|0|0|0|0|0|0|0|0|0|0|0|0|0|0|0|0|0|0|0|0|0|0|0|0|0|0|0|0|0|0|0|0|0	0.97	0.99	0.97	0.99	0.97	25	0.01
ERG	P0C7T5	ATX1L_HUMAN	7|7	14	7	2	1|0|0|0|0|0|0|0|0|0|0|0|0|0|0|0|1|0|0|0|0|0|0|0|0|0|0|1|0|0|0|0|0|0|0|0|0|0|0|0|0|0|0|0	1	1	1	1	1	70	0
ERG	P15822	ZEP1_HUMAN	16|7	23	11.5	2	1|1|1|1|0|2|2|0|1|1|0|0|0|0|0|0|0|0|0|0|0|0|0|2|0|0|1|1|0|0|1|2|0|0|0|0|0|0|0|0|1|0|0|0	1	1	1	1	1	28.11	0
ERG	P43694	GATA4_HUMAN	4|2	6	3	2	0|0|0|0|0|0|0|0|0|0|0|0|0|0|0|0|0|0|0|0|0|0|0|0|0|0|0|0|0|0|0|0|0|0|0|0|0|0|0|0|0|0|0|0	0.97	1	0.97	1	0.97	30	0.01
ERG	P51531	SMCA2_HUMAN	34|36	70	35	2	19|18|19|10|23|14|19|7|20|11|2|0|0|0|0|0|0|0|0|0|0|0|0|0|0|0|0|9|0|0|0|0|0|0|0|0|0|0|0|0|14|13|0|0	0.95	0.96	0.95	0.96	0.95	7.78	0.01
ERG	P51532	SMCA4_HUMAN	66|60	126	63	2	36|38|39|20|45|24|36|12|37|19|4|3|2|0|8|5|9|2|4|3|5|4|4|4|4|6|22|23|10|8|19|22|0|2|8|8|6|15|0|0|38|40|13|22	0.89	0.94	0.89	0.94	0.89	4.41	0.03
ERG	P54253	ATX1_HUMAN	3|8	11	5.5	2	1|1|1|0|0|0|0|0|0|0|0|0|0|0|0|0|0|0|0|0|0|0|0|0|0|0|0|1|0|0|0|0|0|0|0|0|0|0|0|0|0|1|0|0	0.99	1	0.99	1	0.99	48.4	0
ERG	P55197	AF10_HUMAN	3|6	9	4.5	2	0|0|0|0|0|0|0|0|0|0|0|0|0|0|0|0|0|0|0|0|0|0|0|0|0|0|0|0|0|0|0|1|0|0|0|0|0|0|0|0|0|0|0|0	0.99	1	0.99	1	0.99	45	0
ERG	P61968	LMO4_HUMAN	3|2	5	2.5	2	0|0|0|0|0|0|0|0|0|0|0|0|0|0|0|0|0|0|0|0|0|0|0|0|0|0|0|0|0|0|0|0|0|0|0|0|0|0|0|0|0|0|0|0	0.97	0.99	0.97	0.99	0.97	25	0.01
ERG	Q01543	FLI1_HUMAN	18|21	39	19.5	2	0|0|0|0|0|0|0|0|0|0|0|0|0|0|0|0|0|0|0|0|0|0|0|0|0|0|0|0|0|0|0|0|0|0|0|0|0|0|0|0|0|0|0|0	1	1	1	1	1	195	0
ERG	Q04724	TLE1_HUMAN	12|6	18	9	2	7|6|4|0|4|0|8|0|9|5|0|0|0|0|0|0|0|0|0|0|0|0|0|0|0|0|1|1|0|0|1|1|0|0|0|0|0|0|0|0|0|0|0|0	0.86	0.95	0.86	0.95	0.86	8.43	0.04
ERG	Q04726	TLE3_HUMAN	25|21	46	23	2	15|13|12|10|8|6|15|10|17|12|3|0|2|2|3|2|3|0|1|2|0|0|2|1|3|1|3|3|4|4|13|8|2|0|4|1|7|6|0|0|10|6|6|7	0.88	0.94	0.88	0.94	0.88	4.46	0.03
ERG	Q06587	RING1_HUMAN	12|10	22	11	2	9|11|3|0|0|0|10|2|7|5|0|0|0|0|2|1|1|0|1|2|0|2|0|0|1|0|2|4|0|0|0|6|0|0|2|0|0|3|0|0|3|3|0|0	0.85	0.89	0.85	0.89	0.85	6.05	0.04
ERG	Q08117	AES_HUMAN	8|5	13	6.5	2	0|2|2|0|1|0|0|0|0|1|0|0|0|0|0|0|0|0|0|0|0|0|0|0|0|0|2|1|0|0|2|2|0|0|1|0|0|0|0|0|0|0|0|0	0.99	1	0.99	1	0.99	20.43	0
ERG	Q09472	EP300_HUMAN	33|21	54	27	2	1|0|0|0|0|0|1|2|0|0|0|0|0|0|0|0|0|0|0|0|0|0|0|0|0|0|0|0|0|0|2|0|0|0|0|0|0|0|0|0|0|0|0|0	1	1	1	1	1	198	0
ERG	Q12824	SNF5_HUMAN	19|20	39	19.5	2	12|12|15|9|16|10|13|7|10|8|2|1|1|0|4|2|5|1|1|1|1|2|1|1|0|3|3|4|2|3|7|9|0|0|2|2|2|5|0|0|9|6|2|2	0.86	0.88	0.86	0.88	0.86	4.38	0.03
ERG	Q12857	NFIA_HUMAN	11|11	22	11	2	4|2|3|0|0|0|3|0|3|0|0|0|1|0|0|0|0|0|0|0|0|0|0|0|0|0|1|0|0|3|3|0|0|0|0|0|0|0|0|0|0|1|0|0	1	1	1	1	1	20.17	0
ERG	Q14686	NCOA6_HUMAN	25|24	49	24.5	2	14|12|8|5|12|6|15|2|12|8|1|1|2|0|3|4|2|0|0|0|0|0|0|0|2|3|14|13|6|9|13|17|0|1|4|4|2|8|0|0|7|10|5|2	0.91	0.92	0.91	0.92	0.91	4.75	0.02
ERG	Q14687	GSE1_HUMAN	34|25	59	29.5	2	20|20|22|11|25|15|19|13|17|12|2|1|1|1|1|0|0|1|0|0|0|0|0|0|1|1|15|13|3|1|10|9|1|0|2|1|2|2|0|0|12|4|1|2	0.86	0.93	0.86	0.93	0.86	4.97	0.03
ERG	Q14814	MEF2D_HUMAN	7|6	13	6.5	2	2|2|0|0|0|0|2|0|3|0|0|0|0|0|0|0|1|0|0|0|0|0|0|0|1|1|4|3|1|3|4|4|0|0|0|0|2|0|0|0|4|2|0|0	0.89	0.92	0.89	0.92	0.89	7.33	0.03
ERG	Q15532	SSXT_HUMAN	6|4	10	5	2	0|1|1|0|2|0|1|0|1|0|0|0|0|0|0|0|0|0|0|0|0|0|0|1|0|0|1|1|0|0|1|1|0|0|0|1|0|0|0|0|1|0|0|0	0.99	1	0.99	1	0.99	16.92	0
ERG	Q15596	NCOA2_HUMAN	18|14	32	16	2	11|9|2|2|3|3|7|1|9|5|1|1|1|1|0|0|0|0|0|0|0|0|0|0|0|0|8|6|1|1|4|5|0|0|1|0|0|0|0|0|0|0|1|0	0.95	0.97	0.95	0.97	0.95	8.48	0.01
ERG	Q2KHR3	QSER1_HUMAN	16|8	24	12	2	3|4|2|2|0|0|0|0|2|2|0|0|0|0|0|1|0|0|0|0|0|0|0|0|0|0|4|2|0|1|3|4|0|0|0|0|0|0|0|0|1|1|0|0	0.99	1	0.99	1	0.99	16.5	0
ERG	Q4LE39	ARI4B_HUMAN	7|7	14	7	2	3|4|3|0|1|1|1|0|1|1|3|2|2|1|0|3|2|0|1|1|2|2|2|2|0|0|2|1|2|1|3|4|0|0|2|0|0|0|0|0|2|3|1|1	0.98	0.98	0.98	0.98	0.98	5.13	0
ERG	Q4VC05	BCL7A_HUMAN	8|9	17	8.5	2	2|2|0|0|0|0|0|0|0|0|0|0|0|0|0|0|0|0|0|0|0|0|0|0|0|0|0|0|0|0|0|0|0|0|0|0|1|1|0|0|1|1|0|1	1	1	1	1	1	41.56	0
ERG	Q5JSZ5	PRC2B_HUMAN	7|7	14	7	2	0|0|0|0|0|0|0|0|0|0|0|0|0|0|0|0|0|0|0|0|1|0|0|0|0|0|2|0|2|0|1|1|0|0|0|0|1|5|0|0|0|0|0|0	0.99	0.99	0.99	0.99	0.99	23.69	0
ERG	Q6KC79	NIPBL_HUMAN	11|14	25	12.5	2	0|0|0|0|0|0|0|0|0|0|0|0|0|0|0|0|0|0|0|0|0|0|0|1|0|0|2|4|0|0|3|4|0|0|0|0|0|0|0|0|2|0|0|0	1	1	1	1	1	34.38	0
ERG	Q6N021	TET2_HUMAN	12|7	19	9.5	2	1|0|0|0|0|0|0|0|2|0|0|0|0|0|0|0|0|0|0|0|0|0|0|0|0|0|1|0|0|0|0|1|0|0|0|0|0|0|0|0|1|0|0|0	1	1	1	1	1	69.67	0
ERG	Q6NUN9	ZN746_HUMAN	2|5	7	3.5	2	0|0|0|0|0|0|0|0|0|0|0|0|1|0|0|0|0|0|0|0|0|0|0|0|0|0|0|0|0|0|0|0|0|0|0|0|0|0|0|0|0|0|0|0	0.97	1	0.97	1	0.97	35	0.01
ERG	Q6PJG2	EMSA1_HUMAN	8|8	16	8	2	0|0|0|0|0|0|0|0|0|0|0|1|0|0|1|0|1|0|3|1|1|2|1|1|0|0|0|0|0|0|0|0|0|0|0|0|0|0|0|0|0|0|0|0	1	1	1	1	1	29.33	0
ERG	Q6STE5	SMRD3_HUMAN	10|8	18	9	2	0|0|0|0|0|0|0|0|0|0|0|0|0|0|0|0|0|0|0|0|0|0|0|0|0|0|0|0|0|0|0|0|0|0|0|0|0|0|0|0|0|0|0|0	1	1	1	1	1	90	0
ERG	Q6VMQ6	MCAF1_HUMAN	12|9	21	10.5	2	7|11|6|5|7|4|5|3|5|3|1|0|1|0|0|2|1|0|2|1|1|2|0|0|1|0|7|2|0|0|6|7|0|0|0|0|1|0|0|0|6|4|2|1	0.76	0.86	0.76	0.86	0.76	4.44	0.06
ERG	Q6W2J9	BCOR_HUMAN	83|71	154	77	2	32|31|21|10|29|12|29|11|29|18|11|7|10|7|3|4|7|2|3|3|1|4|0|1|0|4|40|35|7|8|16|31|1|3|6|5|5|7|0|0|20|16|4|5	0.99	0.99	0.99	0.99	0.99	6.8	0
ERG	Q6ZRI6	CO039_HUMAN	4|3	7	3.5	2	1|0|0|0|0|0|0|0|0|0|0|0|0|0|0|0|0|0|0|0|0|0|0|0|0|0|0|0|0|0|0|0|0|0|0|0|0|0|0|0|0|0|0|0	0.99	1	0.99	1	0.99	35	0
ERG	Q6ZW49	PAXI1_HUMAN	15|15	30	15	2	4|2|6|2|3|2|4|2|3|2|0|0|0|0|0|0|0|0|0|0|0|0|0|0|0|0|2|3|0|0|0|3|0|0|0|0|0|0|0|0|2|0|0|0	1	1	1	1	1	16.5	0
ERG	Q76L83	ASXL2_HUMAN	3|4	7	3.5	2	2|1|0|1|0|0|0|0|1|1|0|0|0|0|0|0|0|0|0|0|0|0|0|0|0|0|0|0|0|0|0|0|0|0|0|0|0|0|0|0|1|0|0|0	0.99	1	0.99	1	0.99	22	0
ERG	Q7Z589	EMSY_HUMAN	9|11	20	10	2	3|3|6|2|4|3|4|2|3|3|0|0|0|0|4|0|3|0|2|1|2|1|1|1|0|0|10|14|0|1|2|6|1|0|1|1|0|1|0|0|6|5|2|1	0.76	0.82	0.76	0.82	0.76	4.44	0.06
ERG	Q86U70	LDB1_HUMAN	4|2	6	3	2	0|0|0|0|0|0|0|0|0|0|0|0|0|0|0|0|0|0|0|0|0|0|0|0|0|0|0|0|0|0|0|0|0|0|0|0|0|0|0|0|0|0|0|0	0.97	1	0.97	1	0.97	30	0.01
ERG	Q86UP3	ZFHX4_HUMAN	8|9	17	8.5	2	0|0|1|0|1|0|0|0|0|0|2|2|2|1|0|0|0|0|0|0|0|0|0|0|0|0|1|3|1|0|1|2|0|0|0|0|1|0|0|0|0|0|0|0	1	1	1	1	1	20.78	0
ERG	Q8IVH2	FOXP4_HUMAN	6|2	8	4	2	0|1|0|0|0|0|0|0|0|0|0|0|0|0|0|0|0|0|0|0|0|0|0|0|0|0|1|0|0|0|2|0|0|0|0|0|0|0|0|0|0|0|0|0	0.97	1	0.97	1	0.97	40	0.01
ERG	Q8N488	RYBP_HUMAN	5|2	7	3.5	2	0|0|0|0|0|0|0|0|2|0|0|0|0|0|0|0|0|0|0|0|0|0|0|0|0|0|1|0|0|0|0|0|0|0|0|0|0|0|0|0|0|0|0|0	0.98	1	0.98	1	0.98	35	0.01
ERG	Q8NEZ4	KMT2C_HUMAN	25|33	58	29	2	1|0|0|0|1|1|0|0|0|1|0|0|0|0|0|0|0|0|0|0|0|0|0|0|0|0|0|1|0|0|0|0|0|0|0|0|0|0|0|0|0|0|0|0	1	1	1	1	1	255.2	0
ERG	Q8NFD5	ARI1B_HUMAN	54|44	98	49	2	12|14|5|3|10|4|9|2|9|3|0|0|0|0|0|0|1|0|0|0|0|0|0|0|1|0|12|19|0|2|4|8|0|0|1|0|0|0|0|0|1|1|0|0	1	1	1	1	1	17.82	0
ERG	Q8NHM5	KDM2B_HUMAN	34|28	62	31	2	1|3|1|0|4|2|2|2|4|2|0|0|0|0|0|0|1|0|0|1|1|0|0|0|0|0|5|5|0|0|0|0|0|0|0|0|0|0|0|0|2|1|0|0	1	1	1	1	1	36.86	0
ERG	Q8TE76	MORC4_HUMAN	3|5	8	4	2	0|0|0|0|0|0|0|0|0|0|0|0|0|0|0|0|0|0|0|0|0|0|0|0|0|0|0|0|0|0|0|0|0|0|0|0|0|0|1|0|0|0|0|0	0.99	1	0.99	1	0.99	40	0
ERG	Q8WUZ0	BCL7C_HUMAN	3|3	6	3	2	1|0|0|0|0|0|1|0|0|0|0|0|0|0|0|0|0|0|0|0|0|0|0|0|0|0|1|2|0|0|0|0|0|0|0|0|0|0|0|0|0|0|0|0	0.98	0.98	0.98	0.98	0.98	26.4	0
ERG	Q92585	MAML1_HUMAN	11|5	16	8	2	4|5|0|0|0|0|2|0|4|0|0|0|0|0|0|0|0|0|0|0|0|0|0|0|0|1|6|3|0|0|4|2|0|0|0|0|0|1|0|0|0|0|0|0	0.89	0.98	0.89	0.98	0.89	11	0.03
ERG	Q92782	DPF1_HUMAN	18|17	35	17.5	2	0|0|2|0|0|0|0|0|0|0|0|0|0|0|0|0|0|0|0|0|0|0|0|0|0|0|0|0|0|0|0|1|0|0|0|0|0|0|0|0|0|0|0|0	1	1	1	1	1	175	0
ERG	Q92784	DPF3_HUMAN	9|7	16	8	2	0|0|0|0|0|0|0|0|0|0|0|0|0|0|0|0|0|0|0|0|0|0|0|0|0|0|0|0|0|0|0|0|0|0|0|0|0|0|0|0|0|0|0|0	1	1	1	1	1	80	0
ERG	Q92785	REQU_HUMAN	25|26	51	25.5	2	9|7|7|3|10|4|8|3|8|3|1|1|0|1|0|0|1|0|1|0|0|0|2|1|0|1|5|5|2|5|8|8|0|0|4|4|1|1|0|0|8|8|1|1	0.99	1	0.99	1	0.99	8.5	0
ERG	Q92793	CBP_HUMAN	30|19	49	24.5	2	0|3|0|0|0|0|0|0|4|0|0|0|0|0|1|1|1|0|0|0|0|0|0|0|0|0|0|0|0|0|0|1|0|0|0|0|0|0|0|0|0|0|0|0	1	1	1	1	1	98	0
ERG	Q92922	SMRC1_HUMAN	71|74	145	72.5	2	32|38|33|20|39|30|32|17|29|29|19|5|2|4|12|17|18|2|4|9|8|12|10|13|0|0|13|12|4|5|16|17|2|2|19|9|6|5|0|0|25|22|9|7	0.98	0.99	0.98	0.99	0.98	5.26	0
ERG	Q92925	SMRD2_HUMAN	25|21	46	23	2	8|8|7|6|5|5|6|0|4|6|2|1|1|2|2|2|1|0|1|2|1|1|1|1|1|0|5|9|2|2|4|6|0|1|3|0|2|2|0|0|8|8|4|3	1	1	1	1	1	7.61	0
ERG	Q969G3	SMCE1_HUMAN	22|26	48	24	2	13|13|11|5|12|6|17|2|18|12|2|4|2|4|2|1|2|1|1|2|1|3|1|1|6|4|7|11|5|5|12|10|0|1|7|5|2|2|0|0|11|12|4|4	0.88	0.94	0.88	0.94	0.88	4.33	0.03
ERG	Q96A47	ISL2_HUMAN	2|2	4	2	2	0|0|0|0|0|0|0|0|0|0|0|0|0|0|0|0|0|0|0|0|0|0|0|0|0|0|0|0|0|0|0|0|0|0|0|0|0|0|0|0|0|0|0|0	0.94	0.94	0.94	0.94	0.94	20	0.02
ERG	Q96GM5	SMRD1_HUMAN	24|19	43	21.5	2	9|13|10|6|13|8|9|3|10|5|0|0|0|0|2|0|2|0|0|2|0|1|0|0|0|0|5|7|3|3|9|10|1|2|3|5|0|2|0|0|10|9|3|3	0.93	0.97	0.93	0.97	0.93	5.63	0.02
ERG	Q96K83	ZN521_HUMAN	6|3	9	4.5	2	0|0|0|0|0|0|1|0|0|0|0|0|0|0|0|0|0|0|0|0|0|0|0|0|0|0|0|0|0|0|0|0|0|0|0|0|0|0|0|0|0|0|0|0	0.99	1	0.99	1	0.99	45	0
ERG	Q96RK0	CIC_HUMAN	27|24	51	25.5	2	13|9|7|5|9|4|13|3|10|7|1|0|0|0|2|1|0|1|0|0|0|0|0|1|0|2|13|15|2|1|5|5|0|0|3|2|0|2|0|0|8|3|1|0	0.97	0.98	0.97	0.98	0.97	7.58	0.01
ERG	Q99856	ARI3A_HUMAN	13|16	29	14.5	2	12|11|6|6|13|11|6|5|7|6|1|1|0|0|1|0|1|0|1|1|1|1|1|2|2|1|6|5|2|1|6|4|0|0|1|2|0|0|0|0|10|5|2|0	0.81	0.88	0.81	0.88	0.81	4.52	0.05
ERG	Q9BQE9	BCL7B_HUMAN	6|4	10	5	2	0|0|1|1|1|1|0|0|0|0|0|0|0|0|0|1|0|0|0|0|0|0|0|0|0|0|2|2|0|0|0|0|0|0|0|0|0|0|0|0|0|0|0|0	0.99	1	0.99	1	0.99	24.44	0
ERG	Q9BRQ0	PYGO2_HUMAN	4|3	7	3.5	2	0|0|0|1|0|0|0|0|0|0|0|0|0|0|0|0|0|0|0|0|0|0|0|0|0|0|1|1|0|0|0|1|0|0|0|0|0|0|0|0|0|0|0|0	0.99	1	0.99	1	0.99	35	0
ERG	Q9BSM1	PCGF1_HUMAN	7|7	14	7	2	3|1|1|1|1|1|1|2|3|0|1|0|0|0|1|1|1|0|1|0|0|0|0|0|0|1|1|1|1|0|1|1|0|0|0|0|0|1|0|0|0|2|0|0	1	1	1	1	1	11	0
ERG	Q9BTK6	PAGR1_HUMAN	2|2	4	2	2	0|0|0|0|0|0|0|0|0|0|0|0|0|0|0|0|0|0|0|0|0|0|0|0|0|0|0|0|0|0|0|0|0|0|0|0|0|0|0|0|0|0|0|0	0.94	0.94	0.94	0.94	0.94	20	0.02
ERG	Q9H147	TDIF1_HUMAN	7|3	10	5	2	0|0|0|0|0|0|0|0|0|0|0|0|0|0|0|0|0|0|0|0|0|0|0|0|0|0|0|2|0|0|0|0|0|0|0|0|0|0|0|0|0|0|0|0	1	1	1	1	1	50	0
ERG	Q9H2X6	HIPK2_HUMAN	2|3	5	2.5	2	0|0|0|0|0|0|0|0|0|0|0|0|0|0|0|0|0|0|0|0|0|0|0|0|0|0|0|0|0|0|0|0|0|0|0|0|0|0|0|0|0|0|0|0	0.97	0.99	0.97	0.99	0.97	25	0.01
ERG	Q9H334	FOXP1_HUMAN	8|4	12	6	2	1|2|0|0|0|0|1|0|0|0|0|0|0|0|0|0|0|0|0|0|0|0|0|0|0|0|1|2|0|0|2|1|0|0|0|0|0|0|0|0|0|0|0|0	0.99	1	0.99	1	0.99	26.4	0
ERG	Q9H3G5	CPVL_HUMAN	2|3	5	2.5	2	0|0|0|0|0|0|0|0|0|0|0|0|0|0|0|0|0|0|0|0|0|0|0|0|0|1|0|0|0|1|2|1|0|1|0|1|1|1|0|0|1|0|1|0	0.82	0.93	0.82	0.93	0.82	10	0.04
ERG	Q9H7S9	ZN703_HUMAN	2|2	4	2	2	0|0|0|0|0|0|0|0|0|0|0|0|0|0|0|0|0|0|0|0|0|0|0|0|0|0|0|0|0|0|0|0|0|0|0|0|0|0|0|0|0|0|0|0	0.94	0.94	0.94	0.94	0.94	20	0.02
ERG	Q9HAH7	FBRS_HUMAN	3|3	6	3	2	1|0|0|0|0|0|0|0|1|0|0|0|0|0|0|0|0|0|0|0|0|0|0|0|0|0|1|1|0|0|1|1|0|0|0|0|0|0|0|0|0|0|0|0	0.98	0.98	0.98	0.98	0.98	22	0
ERG	Q9HCM1	K1551_HUMAN	5|3	8	4	2	0|0|0|0|0|0|0|0|0|0|0|0|0|0|0|0|0|0|0|0|0|0|0|0|0|0|0|0|0|0|0|0|0|0|0|0|0|0|0|0|0|0|0|0	0.99	1	0.99	1	0.99	40	0
ERG	Q9HCM7	FBSL_HUMAN	2|2	4	2	2	0|1|0|0|0|0|2|0|0|0|0|0|0|0|0|0|0|0|0|0|0|0|0|0|0|0|0|0|0|0|0|0|0|0|0|0|0|0|0|0|0|0|0|0	0.95	0.95	0.95	0.95	0.95	20	0.01
ERG	Q9NP66	HM20A_HUMAN	4|5	9	4.5	2	2|2|2|1|3|1|2|3|2|2|0|0|0|0|0|0|0|0|0|0|0|0|0|0|0|0|2|2|0|0|0|2|0|0|0|0|0|1|0|0|1|1|0|0	0.87	0.93	0.87	0.93	0.87	6.83	0.03
ERG	Q9NQB0	TF7L2_HUMAN	6|6	12	6	2	2|0|0|0|0|0|0|0|0|0|0|0|0|0|0|0|0|0|0|0|0|0|0|0|0|0|0|0|0|0|0|0|0|0|0|0|0|0|0|0|0|0|0|0	1	1	1	1	1	60	0
ERG	Q9NZM4	BICRA_HUMAN	2|2	4	2	2	0|0|0|0|0|0|1|0|0|0|0|0|0|0|0|0|0|0|0|0|0|0|0|0|0|0|4|2|0|0|0|3|0|0|0|0|0|0|0|0|0|0|0|0	0.76	0.76	0.76	0.76	0.76	8.8	0.06
ERG	Q9P2D1	CHD7_HUMAN	15|15	30	15	2	0|10|0|0|0|0|14|0|10|0|0|0|0|0|0|0|0|0|0|0|0|3|0|0|0|0|11|14|0|0|5|7|0|0|0|0|0|0|0|0|7|4|0|0	0.91	0.91	0.91	0.91	0.91	7.76	0.02
ERG	Q9P2R6	RERE_HUMAN	2|2	4	2	2	0|0|0|0|0|0|0|0|0|0|0|0|0|0|0|0|0|0|0|0|0|0|0|0|0|0|0|0|0|0|0|0|0|0|0|0|0|0|0|0|0|0|0|0	0.94	0.94	0.94	0.94	0.94	20	0.02
ERG	Q9UGU0	TCF20_HUMAN	14|16	30	15	2	1|1|0|0|0|0|1|0|1|0|0|0|0|0|0|0|0|0|0|0|0|0|0|0|0|0|2|5|0|0|1|3|0|0|0|0|0|1|0|0|0|0|0|0	1	1	1	1	1	41.25	0
ERG	Q9UHF7	TRPS1_HUMAN	16|13	29	14.5	2	0|0|3|0|1|0|0|0|0|0|0|1|0|1|0|0|0|0|0|0|0|0|0|0|0|0|6|7|0|1|2|4|0|0|0|0|0|0|0|0|0|0|0|0	0.99	1	0.99	1	0.99	24.54	0
ERG	Q9ULD9	ZN608_HUMAN	18|17	35	17.5	2	2|1|0|0|0|1|2|0|2|1|0|0|0|0|0|0|0|0|0|0|0|0|0|0|0|1|2|2|0|0|2|1|0|0|0|0|0|0|0|0|1|0|0|0	1	1	1	1	1	42.78	0
ERG	Q9ULL5	PRR12_HUMAN	19|9	28	14	2	0|0|0|0|0|0|0|0|0|0|0|0|0|0|0|0|0|0|0|0|0|0|0|0|0|0|1|1|0|0|2|0|0|0|0|0|0|0|1|0|0|0|0|0	1	1	1	1	1	123.2	0
ERG	Q9UPN9	TRI33_HUMAN	7|5	12	6	2	2|5|5|2|5|3|1|0|4|2|0|0|0|0|0|0|0|0|0|0|0|0|0|0|0|0|4|0|0|0|1|2|0|0|0|0|0|0|0|0|0|0|1|2	0.82	0.89	0.82	0.89	0.82	6.77	0.05
ERG	Q9UPW6	SATB2_HUMAN	7|6	13	6.5	2	0|5|3|2|4|2|0|0|7|3|0|0|0|0|0|0|0|0|0|0|0|0|0|0|0|2|4|2|0|0|0|0|0|0|0|0|2|1|0|0|0|3|0|0	0.85	0.88	0.85	0.88	0.85	7.15	0.04
ERG	Q9UQR1	ZN148_HUMAN	4|3	7	3.5	2	0|2|1|0|0|0|1|1|1|1|0|0|0|0|1|0|0|0|0|0|0|0|0|0|0|0|2|1|0|0|1|4|0|0|0|0|0|0|0|0|0|1|0|0	0.86	0.92	0.86	0.92	0.86	9.06	0.04
ERG	Q9Y2X9	ZN281_HUMAN	19|10	29	14.5	2	8|5|3|3|4|5|4|3|6|3|0|0|0|0|0|0|1|0|0|1|1|0|0|0|0|0|8|6|0|0|4|7|0|0|0|0|1|0|0|0|3|1|0|0	0.92	0.99	0.92	0.99	0.92	8.29	0.02
ERG	Q9Y4B4	ARIP4_HUMAN	5|4	9	4.5	2	0|0|0|0|0|0|0|0|0|0|0|0|0|0|0|0|0|0|0|0|0|0|0|0|0|0|0|0|0|0|0|0|0|0|0|0|0|0|0|0|0|0|0|0	1	1	1	1	1	45	0
ERG	Q9Y618	NCOR2_HUMAN	62|48	110	55	2	4|6|4|2|2|1|6|2|7|5|0|0|0|0|0|0|0|0|0|0|0|0|0|0|0|0|17|9|0|0|9|6|0|0|0|0|0|0|0|0|4|3|0|0	1	1	1	1	1	27.82	0
ERG	Q9Y6Q9	NCOA3_HUMAN	14|12	26	13	2	2|2|0|0|0|0|0|0|0|0|0|0|0|0|0|0|0|0|0|0|0|0|0|0|0|0|1|2|0|0|3|2|0|0|0|0|1|0|0|0|0|0|0|0	1	1	1	1	1	44	0
ESR1	P49207	RL34_HUMAN	7|6|7|5	25	6.25	4	1|1|2|0|2|0|2|0|1|0|2|1|4|3|4|3|3|1|4|3|2|3|1|2|0|0|2|0|0|0|0|0|0|0|1|2|1|0|1|2|2|5|1|1	0.82	0.93	0.82	0.93	0.82	4.37	0.05
ESR1	Q16775	GLO2_HUMAN	11|12|12|14	49	12.25	4	1|0|10|3|12|4|3|0|1|1|7|4|6|5|2|4|3|0|3|6|2|4|0|0|0|0|0|0|0|0|2|0|0|0|5|3|1|0|6|5|5|5|1|0	0.84	0.91	0.84	0.91	0.84	4.73	0.04
ESR1	Q9NPA3	M1IP1_HUMAN	3|4|5|6	18	4.5	4	0|0|0|0|0|2|0|0|0|0|0|0|0|0|1|0|0|0|1|2|0|0|0|0|0|0|0|0|0|0|0|0|0|0|1|0|0|0|3|4|1|0|1|2	0.88	0.97	0.88	0.97	0.88	11	0.03
ETS1	O14497	ARI1A_HUMAN	78|71|60|74	283	70.75	4	23|26|17|5|20|10|15|4|18|4|3|3|2|1|1|0|2|0|0|0|0|0|1|1|1|2|30|40|5|4|20|24|1|0|7|8|4|9|0|0|19|17|3|5	0.99	0.99	0.99	0.99	0.99	8.77	0
ETS1	O14686	KMT2D_HUMAN	43|25|28|31	127	31.75	4	4|2|6|6|7|3|1|1|3|3|1|1|2|1|0|0|0|0|0|0|1|1|0|1|0|0|7|12|1|0|7|9|0|0|0|1|0|2|0|0|4|6|0|0	1	1	1	1	1	15.02	0
ETS1	O15164	TIF1A_HUMAN	14|7|8|10	39	9.75	4	4|1|1|0|1|0|1|1|3|0|0|0|0|0|0|0|0|0|0|0|0|0|0|0|0|0|0|0|0|0|2|2|0|0|0|0|0|0|0|0|0|0|0|0	1	1	1	1	1	26.81	0
ETS1	O15550	KDM6A_HUMAN	15|13|12|7	47	11.75	4	3|1|3|0|4|0|2|1|1|1|0|0|0|0|0|0|0|0|0|0|0|0|0|0|0|0|0|0|0|0|2|3|0|0|0|0|0|0|0|0|2|1|0|0	0.99	1	0.99	1	0.99	21.54	0
ETS1	O75177	CREST_HUMAN	3|4|3|4	14	3.5	4	0|0|0|0|0|0|0|0|0|0|0|0|0|0|0|0|0|0|0|0|0|0|0|0|0|0|0|0|0|0|0|0|0|0|0|0|0|0|0|0|0|0|0|0	0.99	1	0.99	1	0.99	35	0
ETS1	P15822	ZEP1_HUMAN	12|5|6|5	28	7	4	1|1|1|1|0|2|2|0|1|1|0|0|0|0|0|0|0|0|0|0|0|0|0|2|0|0|1|1|0|0|1|2|0|0|0|0|0|0|0|0|1|0|0|0	1	1	1	1	1	17.11	0
ETS1	P49848	TAF6_HUMAN	21|11|7|11	50	12.5	4	5|5|8|3|8|4|5|1|7|3|2|1|1|1|0|0|2|0|1|0|0|1|0|0|0|1|3|3|3|3|8|9|0|1|2|1|0|0|0|0|5|3|3|2	0.76	1	0.76	1	0.76	5.24	0.06
ETS1	P51531	SMCA2_HUMAN	55|46|34|38	173	43.25	4	19|18|19|10|23|14|19|7|20|11|2|0|0|0|0|0|0|0|0|0|0|0|0|0|0|0|0|9|0|0|0|0|0|0|0|0|0|0|0|0|14|13|0|0	0.97	0.99	0.97	0.99	0.97	9.61	0.01
ETS1	P51532	SMCA4_HUMAN	90|75|51|62	278	69.5	4	36|38|39|20|45|24|36|12|37|19|4|3|2|0|8|5|9|2|4|3|5|4|4|4|4|6|22|23|10|8|19|22|0|2|8|8|6|15|0|0|38|40|13|22	0.8	0.99	0.8	0.99	0.8	4.86	0.05
ETS1	Q12824	SNF5_HUMAN	33|21|15|18	87	21.75	4	12|12|15|9|16|10|13|7|10|8|2|1|1|0|4|2|5|1|1|1|1|2|1|1|0|3|3|4|2|3|7|9|0|0|2|2|2|5|0|0|9|6|2|2	0.8	0.99	0.8	0.99	0.8	4.88	0.05
ETS1	Q12830	BPTF_HUMAN	12|8|8|6	34	8.5	4	8|7|3|1|1|1|2|2|4|3|2|0|0|0|2|1|2|0|0|0|1|0|1|1|0|0|6|3|0|0|3|2|0|0|0|0|0|0|0|0|1|1|0|1	0.84	0.97	0.84	0.97	0.84	6.34	0.04
ETS1	Q4VC05	BCL7A_HUMAN	10|4|4|4	22	5.5	4	2|2|0|0|0|0|0|0|0|0|0|0|0|0|0|0|0|0|0|0|0|0|0|0|0|0|0|0|0|0|0|0|0|0|0|0|1|1|0|0|1|1|0|1	0.99	1	0.99	1	0.99	26.89	0
ETS1	Q68CP9	ARID2_HUMAN	68|58|40|38	204	51	4	0|1|3|2|3|2|0|0|0|0|1|0|0|0|0|0|1|0|1|0|1|0|0|0|0|0|5|5|0|1|1|4|0|0|0|1|0|0|0|0|6|6|0|1	1	1	1	1	1	49.87	0
ETS1	Q6P4R8	NFRKB_HUMAN	9|7|3|6	25	6.25	4	0|0|0|0|0|0|0|0|0|0|0|0|0|0|0|0|0|0|0|0|0|0|0|0|0|0|0|3|0|0|0|0|0|0|0|0|0|0|0|0|0|0|0|0	0.99	1	0.99	1	0.99	62.5	0
ETS1	Q6STE5	SMRD3_HUMAN	7|8|4|7	26	6.5	4	0|0|0|0|0|0|0|0|0|0|0|0|0|0|0|0|0|0|0|0|0|0|0|0|0|0|0|0|0|0|0|0|0|0|0|0|0|0|0|0|0|0|0|0	1	1	1	1	1	65	0
ETS1	Q6ZRS2	SRCAP_HUMAN	19|15|9|11	54	13.5	4	9|9|4|5|10|7|9|6|7|4|0|0|0|0|1|0|3|0|0|0|0|0|1|1|1|0|6|10|1|0|1|5|0|1|1|3|0|1|0|0|3|5|0|0	0.79	0.96	0.79	0.96	0.79	5.21	0.05
ETS1	Q6ZU65	UBN2_HUMAN	5|3|2|2	12	3	4	0|0|0|0|0|0|0|0|0|0|0|0|0|0|0|0|0|0|0|0|0|0|0|0|0|0|1|2|0|0|0|0|0|0|0|0|0|0|0|0|0|0|0|0	0.97	1	0.97	1	0.97	30	0.01
ETS1	Q6ZW49	PAXI1_HUMAN	9|6|5|6	26	6.5	4	4|2|6|2|3|2|4|2|3|2|0|0|0|0|0|0|0|0|0|0|0|0|0|0|0|0|2|3|0|0|0|3|0|0|0|0|0|0|0|0|2|0|0|0	0.85	0.96	0.85	0.96	0.85	7.15	0.04
ETS1	Q7Z589	EMSY_HUMAN	25|16|13|14	68	17	4	3|3|6|2|4|3|4|2|3|3|0|0|0|0|4|0|3|0|2|1|2|1|1|1|0|0|10|14|0|1|2|6|1|0|1|1|0|1|0|0|6|5|2|1	0.94	1	0.94	1	0.94	7.56	0.01
ETS1	Q86U86	PB1_HUMAN	101|85|68|63	317	79.25	4	6|2|12|8|14|10|2|3|4|2|1|1|0|0|2|0|5|0|0|0|0|0|0|1|1|0|2|3|0|0|1|6|0|0|0|4|0|2|0|0|14|24|8|4	1	1	1	1	1	24.56	0
ETS1	Q8IWI9	MGAP_HUMAN	25|19|12|14	70	17.5	4	2|1|4|0|4|0|2|0|2|0|1|2|2|1|1|0|1|0|1|1|0|0|0|0|0|0|11|10|0|1|8|11|0|0|0|2|0|3|0|0|4|8|0|0	0.94	0.99	0.94	0.99	0.94	9.28	0.02
ETS1	Q8NFD5	ARI1B_HUMAN	40|34|34|38	146	36.5	4	12|14|5|3|10|4|9|2|9|3|0|0|0|0|0|0|1|0|0|0|0|0|0|0|1|0|12|19|0|2|4|8|0|0|1|0|0|0|0|0|1|1|0|0	0.99	0.99	0.99	0.99	0.99	13.27	0
ETS1	Q8NHM5	KDM2B_HUMAN	13|5|7|7	32	8	4	1|3|1|0|4|2|2|2|4|2|0|0|0|0|0|0|1|0|0|1|1|0|0|0|0|0|5|5|0|0|0|0|0|0|0|0|0|0|0|0|2|1|0|0	0.9	1	0.9	1	0.9	9.51	0.03
ETS1	Q8TAQ2	SMRC2_HUMAN	81|63|57|59	260	65	4	31|29|33|21|42|26|32|13|31|22|10|3|1|2|12|10|18|2|6|7|7|10|7|9|4|3|12|19|1|4|15|16|0|2|13|11|7|10|0|0|31|28|5|5	0.96	0.99	0.96	0.99	0.96	5.02	0.01
ETS1	Q8WUB8	PHF10_HUMAN	20|14|8|8	50	12.5	4	2|1|0|0|0|1|1|1|2|1|0|0|1|0|1|0|0|0|1|0|0|0|0|0|0|0|1|2|0|0|2|2|0|0|0|0|0|0|0|0|2|5|1|0	1	1	1	1	1	20.37	0
ETS1	Q8WUU5	GATD1_HUMAN	8|3|7|5	23	5.75	4	1|3|1|2|0|1|1|1|1|1|0|0|0|0|0|0|0|0|0|0|0|0|0|0|0|0|0|0|0|0|0|2|0|0|0|1|0|0|0|0|1|2|0|1	0.94	1	0.94	1	0.94	13.32	0.01
ETS1	Q8WUZ0	BCL7C_HUMAN	4|4|5|5	18	4.5	4	1|0|0|0|0|0|1|0|0|0|0|0|0|0|0|0|0|0|0|0|0|0|0|0|0|0|1|2|0|0|0|0|0|0|0|0|0|0|0|0|0|0|0|0	1	1	1	1	1	39.6	0
ETS1	Q92560	BAP1_HUMAN	6|2|4|4	16	4	4	1|1|1|2|0|0|1|0|1|0|0|0|0|0|0|1|0|0|0|0|0|0|0|0|0|0|2|3|0|0|0|0|0|0|0|0|0|0|0|0|1|1|0|0	0.88	1	0.88	1	0.88	11.73	0.03
ETS1	Q92782	DPF1_HUMAN	8|6|5|6	25	6.25	4	0|0|2|0|0|0|0|0|0|0|0|0|0|0|0|0|0|0|0|0|0|0|0|0|0|0|0|0|0|0|0|1|0|0|0|0|0|0|0|0|0|0|0|0	1	1	1	1	1	62.5	0
ETS1	Q92785	REQU_HUMAN	31|24|23|24	102	25.5	4	9|7|7|3|10|4|8|3|8|3|1|1|0|1|0|0|1|0|1|0|0|0|2|1|0|1|5|5|2|5|8|8|0|0|4|4|1|1|0|0|8|8|1|1	0.99	1	0.99	1	0.99	8.5	0
ETS1	Q92793	CBP_HUMAN	6|3|6|4	19	4.75	4	0|3|0|0|0|0|0|0|4|0|0|0|0|0|1|1|1|0|0|0|0|0|0|0|0|0|0|0|0|0|0|1|0|0|0|0|0|0|0|0|0|0|0|0	0.94	0.98	0.94	0.98	0.94	19	0.01
ETS1	Q92922	SMRC1_HUMAN	80|59|59|56	254	63.5	4	32|38|33|20|39|30|32|17|29|29|19|5|2|4|12|17|18|2|4|9|8|12|10|13|0|0|13|12|4|5|16|17|2|2|19|9|6|5|0|0|25|22|9|7	0.92	0.99	0.92	0.99	0.92	4.6	0.02
ETS1	Q92925	SMRD2_HUMAN	26|24|17|17	84	21	4	8|8|7|6|5|5|6|0|4|6|2|1|1|2|2|2|1|0|1|2|1|1|1|1|1|0|5|9|2|2|4|6|0|1|3|0|2|2|0|0|8|8|4|3	0.99	1	0.99	1	0.99	6.95	0
ETS1	Q969G3	SMCE1_HUMAN	30|27|20|23	100	25	4	13|13|11|5|12|6|17|2|18|12|2|4|2|4|2|1|2|1|1|2|1|3|1|1|6|4|7|11|5|5|12|10|0|1|7|5|2|2|0|0|11|12|4|4	0.86	0.97	0.86	0.97	0.86	4.51	0.03
ETS1	Q96FJ2	DYL2_HUMAN	4|3|3|3	13	3.25	4	0|0|2|0|3|0|0|0|0|0|0|0|0|0|0|0|0|0|0|0|0|0|0|0|0|0|0|0|0|0|0|0|0|0|0|0|0|3|1|1|0|0|0|0	0.9	0.95	0.9	0.95	0.9	14.3	0.03
ETS1	Q96GM5	SMRD1_HUMAN	29|23|20|21	93	23.25	4	9|13|10|6|13|8|9|3|10|5|0|0|0|0|2|0|2|0|0|2|0|1|0|0|0|0|5|7|3|3|9|10|1|2|3|5|0|2|0|0|10|9|3|3	0.95	0.99	0.95	0.99	0.95	6.09	0.01
ETS1	Q96L91	EP400_HUMAN	38|28|15|15	96	24	4	1|5|7|5|7|4|4|1|2|3|4|2|1|1|2|2|2|0|2|2|2|2|1|2|0|0|7|15|1|0|1|9|0|0|1|1|0|1|0|0|13|10|3|1	0.94	1	0.94	1	0.94	8.31	0.02
ETS1	Q96QT6	PHF12_HUMAN	16|11|10|13	50	12.5	4	1|0|2|0|3|1|2|0|1|0|1|3|2|0|3|1|1|0|1|1|1|1|0|0|0|0|0|5|0|0|0|3|0|0|0|0|0|0|0|0|2|3|0|0	1	1	1	1	1	14.47	0
ETS1	Q9NPI1	BRD7_HUMAN	45|42|28|32	147	36.75	4	0|0|1|1|1|0|1|0|0|0|0|0|0|0|0|0|0|0|0|0|0|0|0|0|0|0|0|1|0|0|0|3|0|0|0|1|0|0|0|0|1|2|0|2	1	1	1	1	1	115.5	0
ETS1	Q9NS73	MBIP1_HUMAN	14|12|10|11	47	11.75	4	3|3|9|3|8|3|3|1|3|1|2|4|3|1|2|1|3|0|1|0|1|2|0|1|0|0|3|6|0|0|2|4|0|0|0|0|0|0|0|0|4|0|1|1	0.94	0.98	0.94	0.98	0.94	6.54	0.02
ETS1	Q9UHF7	TRPS1_HUMAN	8|4|6|7	25	6.25	4	0|0|3|0|1|0|0|0|0|0|0|1|0|1|0|0|0|0|0|0|0|0|0|0|0|0|6|7|0|1|2|4|0|0|0|0|0|0|0|0|0|0|0|0	0.89	0.95	0.89	0.95	0.89	10.58	0.03
ETV3	A6NHR9	SMHD1_HUMAN	23|35	58	29	2	9|8|7|6|7|8|8|3|4|3|1|1|1|1|0|0|0|0|0|0|0|0|0|0|0|0|7|5|2|1|13|13|0|0|1|1|1|0|0|0|10|10|5|5	0.98	1	0.98	1	0.98	9.05	0
ETV3	O00268	TAF4_HUMAN	8|9	17	8.5	2	1|3|8|4|12|7|2|1|1|0|1|0|0|0|0|0|0|0|0|0|0|1|0|0|0|0|10|11|0|0|4|6|0|0|1|0|0|0|0|0|5|2|0|1	0.74	0.76	0.74	0.76	0.74	4.62	0.07
ETV3	O00712	NFIB_HUMAN	3|3	6	3	2	0|0|0|0|1|1|0|0|0|0|0|0|0|0|0|0|0|0|0|0|0|0|0|0|0|0|0|0|0|0|2|1|0|0|0|0|0|0|0|0|0|0|0|0	0.98	0.98	0.98	0.98	0.98	26.4	0
ETV3	O60216	RAD21_HUMAN	5|6	11	5.5	2	0|0|0|2|0|2|0|0|3|0|0|0|0|0|0|0|0|0|0|0|0|0|0|0|0|1|2|1|0|0|2|1|0|0|0|0|0|0|0|0|0|2|0|0	0.98	0.99	0.98	0.99	0.98	15.12	0
ETV3	P09429	HMGB1_HUMAN	4|7	11	5.5	2	2|0|5|2|2|0|3|0|4|0|0|0|0|0|0|0|0|0|0|0|0|0|0|0|0|0|5|3|0|0|2|3|0|0|0|0|0|0|0|0|2|5|0|0	0.76	0.89	0.76	0.89	0.76	6.37	0.06
ETV3	P13056	NR2C1_HUMAN	2|5	7	3.5	2	2|2|0|0|0|0|1|0|0|1|0|0|0|0|0|0|0|0|0|0|0|0|0|0|0|1|0|1|0|0|1|0|0|0|0|0|0|0|0|0|0|0|1|0	0.87	1	0.87	1	0.87	15.4	0.03
ETV3	P35251	RFC1_HUMAN	6|6	12	6	2	3|3|3|2|5|1|1|3|1|1|0|0|0|0|0|0|0|0|0|0|0|0|0|0|0|0|5|2|0|0|1|0|0|0|1|0|0|0|0|0|4|0|1|2	0.85	0.85	0.85	0.85	0.85	6.77	0.04
ETV3	P42696	RBM34_HUMAN	8|8	16	8	2	0|0|1|0|2|2|0|1|2|1|0|1|0|0|0|0|0|0|0|0|0|0|0|0|0|0|2|2|0|0|0|1|0|0|0|2|0|0|0|1|1|3|2|4	0.99	0.99	0.99	0.99	0.99	12.57	0
ETV3	P49116	NR2C2_HUMAN	2|3	5	2.5	2	0|0|0|0|0|0|0|0|0|0|0|0|0|1|0|0|0|0|0|0|0|0|0|0|0|0|1|1|0|0|0|0|0|0|0|0|0|0|0|0|0|0|0|0	0.97	0.99	0.97	0.99	0.97	25	0.01
ETV3	P54132	BLM_HUMAN	2|3	5	2.5	2	1|0|0|0|0|0|0|0|0|0|0|0|0|0|0|0|0|0|0|0|1|0|0|0|0|0|1|3|0|0|0|2|0|0|0|0|0|0|0|0|0|1|1|0	0.82	0.9	0.82	0.9	0.82	11	0.05
ETV3	P78316	NOP14_HUMAN	2|2	4	2	2	0|0|0|1|0|0|2|0|0|0|0|0|0|0|0|0|0|0|0|0|0|0|0|0|0|0|0|0|0|0|0|0|0|0|0|0|0|0|0|0|0|0|0|0	0.95	0.95	0.95	0.95	0.95	20	0.01
ETV3	Q01826	SATB1_HUMAN	6|8	14	7	2	8|5|3|0|0|0|6|3|6|3|1|1|1|0|0|1|0|0|0|0|0|0|0|0|0|0|3|2|0|0|6|2|0|0|0|0|0|0|0|0|5|3|0|0	0.76	0.83	0.76	0.83	0.76	5.22	0.06
ETV3	Q06546	GABPA_HUMAN	4|7	11	5.5	2	2|1|1|2|1|0|2|0|1|0|0|0|0|0|2|0|0|0|0|0|0|0|0|0|0|0|0|0|1|0|0|5|0|0|0|0|0|0|0|0|2|1|0|0	0.91	0.98	0.91	0.98	0.91	11.52	0.02
ETV3	Q12789	TF3C1_HUMAN	9|14	23	11.5	2	4|6|5|7|8|5|2|4|6|5|1|0|0|0|0|2|0|0|0|0|0|0|0|1|0|0|5|6|1|1|4|6|0|0|0|1|0|0|0|0|3|2|2|3	0.86	0.96	0.86	0.96	0.86	5.62	0.03
ETV3	Q12857	NFIA_HUMAN	4|4	8	4	2	4|2|3|0|0|0|3|0|3|0|0|0|1|0|0|0|0|0|0|0|0|0|0|0|0|0|1|0|0|3|3|0|0|0|0|0|0|0|0|0|0|1|0|0	0.8	0.8	0.8	0.8	0.8	7.33	0.05
ETV3	Q13206	DDX10_HUMAN	11|10	21	10.5	2	4|4|1|0|7|3|1|1|4|3|0|0|0|0|0|0|0|0|0|0|0|0|0|0|1|1|12|15|0|0|5|6|0|1|0|2|0|1|0|0|8|6|1|3	0.8	0.82	0.8	0.82	0.8	5.13	0.05
ETV3	Q13601	KRR1_HUMAN	2|3	5	2.5	2	0|0|0|0|0|0|0|0|1|0|0|0|0|0|0|0|0|0|0|0|0|0|0|0|0|0|0|2|0|0|0|0|0|0|0|0|0|1|0|0|2|2|1|0	0.84	0.92	0.84	0.92	0.84	12.22	0.04
ETV3	Q13610	PWP1_HUMAN	3|4	7	3.5	2	0|0|1|1|1|0|0|0|0|0|1|0|0|0|0|0|0|0|0|0|0|0|0|0|0|0|0|1|0|0|0|0|0|0|0|0|1|1|0|0|1|1|2|1	0.95	0.98	0.95	0.98	0.95	12.83	0.01
ETV3	Q13823	NOG2_HUMAN	18|18	36	18	2	7|7|11|10|15|6|7|3|6|5|1|1|1|2|1|1|3|0|0|0|0|1|1|0|0|1|7|10|0|0|5|8|0|0|1|0|1|4|0|0|9|13|2|2	0.89	0.89	0.89	0.89	0.89	5.21	0.03
ETV3	Q14683	SMC1A_HUMAN	15|14	29	14.5	2	4|2|8|3|8|1|3|2|4|2|1|2|2|0|0|0|0|0|0|0|0|0|0|0|0|0|10|13|0|0|3|8|0|0|0|2|0|1|0|0|7|5|3|5	0.91	0.92	0.91	0.92	0.91	6.44	0.02
ETV3	Q14690	RRP5_HUMAN	7|4	11	5.5	2	1|0|2|1|1|2|0|0|1|1|0|0|0|0|0|0|0|0|0|0|0|0|0|0|0|0|0|0|0|0|0|3|0|0|0|0|0|1|1|0|2|0|1|1	0.97	1	0.97	1	0.97	13.44	0.01
ETV3	Q15397	PUM3_HUMAN	2|2	4	2	2	0|1|0|0|1|1|0|0|0|0|0|0|0|0|0|0|0|0|0|0|0|0|0|0|0|0|1|2|0|0|0|0|0|0|0|0|0|0|0|0|0|0|0|0	0.9	0.9	0.9	0.9	0.9	14.67	0.03
ETV3	Q15906	VPS72_HUMAN	3|2	5	2.5	2	2|1|0|0|2|0|0|0|1|0|0|0|0|0|0|0|0|0|0|0|0|0|0|0|0|0|1|2|0|0|0|2|0|0|0|0|0|0|0|0|1|2|0|0	0.75	0.86	0.75	0.86	0.75	7.86	0.07
ETV3	Q49A26	GLYR1_HUMAN	9|10	19	9.5	2	6|5|6|6|8|5|4|4|3|4|2|1|2|0|1|0|0|1|1|1|1|0|0|0|0|0|1|3|1|0|0|1|0|0|0|2|1|2|0|2|5|9|2|2	0.8	0.84	0.8	0.84	0.8	4.54	0.05
ETV3	Q68CP9	ARID2_HUMAN	5|10	15	7.5	2	0|1|3|2|3|2|0|0|0|0|1|0|0|0|0|0|1|0|1|0|1|0|0|0|0|0|5|5|0|1|1|4|0|0|0|1|0|0|0|0|6|6|0|1	0.82	0.96	0.82	0.96	0.82	7.33	0.04
ETV3	Q6ZMU1	C3P1_HUMAN	2|2	4	2	2	0|0|0|0|0|0|0|0|0|0|0|0|0|0|0|0|0|0|0|0|0|0|0|0|0|0|0|0|0|0|0|0|0|0|0|0|0|0|0|0|0|0|0|0	0.94	0.94	0.94	0.94	0.94	20	0.02
ETV3	Q86U86	PB1_HUMAN	19|20	39	19.5	2	6|2|12|8|14|10|2|3|4|2|1|1|0|0|2|0|5|0|0|0|0|0|0|1|1|0|2|3|0|0|1|6|0|0|0|4|0|2|0|0|14|24|8|4	0.89	0.9	0.89	0.9	0.89	6.04	0.03
ETV3	Q8IWI9	MGAP_HUMAN	10|14	24	12	2	2|1|4|0|4|0|2|0|2|0|1|2|2|1|1|0|1|0|1|1|0|0|0|0|0|0|11|10|0|1|8|11|0|0|0|2|0|3|0|0|4|8|0|0	0.86	0.92	0.86	0.92	0.86	6.36	0.03
ETV3	Q8N9T8	KRI1_HUMAN	3|3	6	3	2	0|1|2|0|3|0|0|0|1|0|0|0|0|0|0|0|0|0|0|0|0|0|0|0|0|0|0|2|0|0|0|0|0|0|0|0|0|0|0|0|0|1|0|0	0.89	0.89	0.89	0.89	0.89	13.2	0.03
ETV3	Q8WTT2	NOC3L_HUMAN	16|19	35	17.5	2	7|3|5|5|11|7|3|1|4|2|8|6|3|3|4|4|6|0|3|5|6|5|1|2|0|1|10|18|3|1|3|3|0|1|4|3|4|4|1|4|5|13|9|5	0.83	0.92	0.83	0.92	0.83	3.93	0.04
ETV3	Q92782	DPF1_HUMAN	2|2	4	2	2	0|0|2|0|0|0|0|0|0|0|0|0|0|0|0|0|0|0|0|0|0|0|0|0|0|0|0|0|0|0|0|1|0|0|0|0|0|0|0|0|0|0|0|0	0.95	0.95	0.95	0.95	0.95	20	0.01
ETV3	Q969R5	LMBL2_HUMAN	3|3	6	3	2	0|0|0|0|0|0|0|0|0|0|0|0|0|0|0|0|0|0|0|0|0|0|0|0|0|0|1|2|0|0|0|0|0|0|0|0|0|0|0|0|0|0|0|0	0.99	0.99	0.99	0.99	0.99	30	0
ETV3	Q96GQ7	DDX27_HUMAN	4|4	8	4	2	0|0|0|0|0|0|0|0|0|0|0|0|0|0|0|0|0|0|0|0|0|0|0|0|0|0|0|1|0|0|0|0|0|0|0|0|0|0|0|0|1|2|0|2	0.99	0.99	0.99	0.99	0.99	29.33	0
ETV3	Q96KQ7	EHMT2_HUMAN	12|13	25	12.5	2	3|3|2|0|0|3|2|1|6|4|0|0|0|0|0|0|1|0|0|0|0|0|1|1|0|1|9|8|0|0|1|3|0|0|0|0|0|0|0|0|0|2|0|0	0.96	0.97	0.96	0.97	0.96	10.78	0.01
ETV3	Q96ME7	ZN512_HUMAN	11|13	24	12	2	1|2|1|0|1|0|1|0|2|0|2|1|1|0|0|0|0|0|0|0|0|0|0|0|0|2|4|5|1|1|3|5|0|1|0|2|0|0|0|0|3|8|4|4	0.98	0.99	0.98	0.99	0.98	9.6	0.01
ETV3	Q96QE3	ATAD5_HUMAN	3|4	7	3.5	2	0|0|0|0|0|0|0|0|0|0|0|0|0|0|0|0|0|0|0|0|0|0|0|0|0|0|1|2|0|0|0|0|0|0|0|1|0|0|0|0|0|0|0|0	0.99	1	0.99	1	0.99	35	0
ETV3	Q9BRJ6	CG050_HUMAN	3|5	8	4	2	1|0|1|0|0|0|0|0|0|0|0|1|1|0|0|0|0|0|1|0|0|0|0|0|0|1|0|2|0|0|1|2|0|0|0|0|0|0|0|0|1|0|0|1	0.97	1	0.97	1	0.97	13.54	0.01
ETV3	Q9BZE4	NOG1_HUMAN	7|9	16	8	2	0|0|3|3|3|1|1|0|1|1|2|2|1|0|2|3|3|0|2|2|2|1|0|0|0|0|3|3|0|0|0|3|0|0|0|0|0|2|0|2|6|9|4|3	0.83	0.9	0.83	0.9	0.83	5.18	0.04
ETV3	Q9GZR2	REXO4_HUMAN	3|2	5	2.5	2	0|0|0|0|0|0|0|0|0|0|0|0|0|0|0|0|0|0|0|0|0|0|0|0|0|0|3|4|0|1|1|1|1|0|0|0|0|0|0|0|0|0|1|2	0.74	0.83	0.74	0.83	0.74	7.86	0.07
ETV3	Q9GZR7	DDX24_HUMAN	7|12	19	9.5	2	0|0|0|0|2|0|0|1|1|0|4|2|1|0|0|0|1|1|1|0|1|1|0|0|0|0|3|5|1|1|3|1|0|0|0|3|0|1|0|0|5|8|6|5	0.88	0.97	0.88	0.97	0.88	7.21	0.03
ETV3	Q9H582	ZN644_HUMAN	3|5	8	4	2	0|0|0|0|0|0|0|0|0|0|0|0|0|0|0|0|0|0|0|0|0|0|0|0|0|0|2|3|0|0|1|3|0|0|0|0|0|0|0|0|1|0|0|0	0.93	0.97	0.93	0.97	0.93	17.6	0.02
ETV3	Q9H8H2	DDX31_HUMAN	5|5	10	5	2	0|0|0|0|0|0|0|0|0|0|0|0|0|0|0|0|0|0|0|0|0|0|0|0|0|0|0|1|0|0|0|0|0|0|0|0|0|1|0|0|0|0|1|0	1	1	1	1	1	50	0
ETV3	Q9H9B1	EHMT1_HUMAN	10|12	22	11	2	7|6|1|0|4|0|9|1|8|4|0|0|0|0|0|0|0|0|0|0|0|0|0|0|1|0|6|9|1|0|5|10|0|0|0|0|1|0|0|0|0|2|0|0	0.86	0.89	0.86	0.89	0.86	6.45	0.03
ETV3	Q9NW13	RBM28_HUMAN	8|9	17	8.5	2	1|1|5|1|2|2|2|3|2|2|0|0|0|0|0|0|0|0|0|0|0|0|0|0|0|0|1|2|0|0|0|0|0|0|0|0|0|1|0|0|3|4|3|2	0.98	0.98	0.98	0.98	0.98	10.11	0.01
ETV3	Q9NY93	DDX56_HUMAN	6|7	13	6.5	2	1|0|0|0|0|0|0|0|0|1|0|0|0|0|0|0|0|0|0|0|0|0|0|0|0|0|2|3|1|0|0|0|0|0|0|0|0|1|0|0|0|2|1|2	0.99	1	0.99	1	0.99	20.43	0
ETV3	Q9NZM5	NOP53_HUMAN	2|3	5	2.5	2	0|0|0|0|0|0|1|0|1|0|0|0|0|0|0|0|0|0|0|0|0|0|0|0|0|0|2|1|0|0|0|0|0|0|0|0|0|0|0|0|3|3|1|1	0.76	0.85	0.76	0.85	0.76	8.46	0.06
ETV3	Q9P258	RCC2_HUMAN	7|9	16	8	2	6|9|2|3|1|1|8|3|6|6|0|0|1|1|0|0|0|0|0|0|0|0|0|0|1|0|3|2|1|1|6|4|0|0|0|0|0|0|0|0|1|3|0|1	0.76	0.83	0.76	0.83	0.76	5.03	0.06
ETV3	Q9P2D1	CHD7_HUMAN	8|15	23	11.5	2	0|10|0|0|0|0|14|0|10|0|0|0|0|0|0|0|0|0|0|0|0|3|0|0|0|0|11|14|0|0|5|7|0|0|0|0|0|0|0|0|7|4|0|0	0.81	0.91	0.81	0.91	0.81	5.95	0.05
ETV3	Q9UI36	DACH1_HUMAN	2|2	4	2	2	0|0|0|0|0|0|0|0|0|0|0|0|0|0|0|0|0|0|0|0|0|0|0|0|0|1|0|2|0|2|0|0|0|0|0|0|0|0|0|0|1|1|0|0	0.86	0.86	0.86	0.86	0.86	12.57	0.04
ETV3	Q9UIG0	BAZ1B_HUMAN	3|8	11	5.5	2	0|0|0|0|0|0|0|0|0|0|0|0|0|0|0|0|0|0|0|0|0|0|0|0|0|0|0|2|1|0|0|0|0|0|0|0|0|0|0|1|0|0|0|0	0.99	1	0.99	1	0.99	55	0
ETV3	Q9UQE7	SMC3_HUMAN	15|13	28	14	2	2|4|8|1|8|3|4|0|4|1|1|1|1|1|4|1|1|0|1|1|1|1|1|1|0|0|6|4|0|0|2|5|0|0|1|3|0|0|0|0|4|4|2|2	0.98	0.99	0.98	0.99	0.98	7.33	0
ETV3	Q9UQR1	ZN148_HUMAN	4|7	11	5.5	2	0|2|1|0|0|0|1|1|1|1|0|0|0|0|1|0|0|0|0|0|0|0|0|0|0|0|2|1|0|0|1|4|0|0|0|0|0|0|0|0|0|1|0|0	0.96	1	0.96	1	0.96	14.24	0.01
ETV3	Q9Y2R4	DDX52_HUMAN	2|3	5	2.5	2	0|0|2|0|4|0|0|0|0|0|0|0|0|0|0|0|0|0|0|0|0|0|0|0|0|0|0|0|0|0|1|0|0|0|0|0|0|0|0|0|2|0|1|2	0.78	0.86	0.78	0.86	0.78	9.17	0.05
ETV3	Q9Y3B7	RM11_HUMAN	2|3	5	2.5	2	0|0|1|0|0|0|0|0|0|0|0|0|0|0|0|0|0|0|0|0|0|0|0|0|0|0|0|1|0|0|0|1|0|0|1|1|0|0|0|0|3|2|1|1	0.79	0.89	0.79	0.89	0.79	9.17	0.05
ETV3	Q9Y3D9	RT23_HUMAN	2|3	5	2.5	2	0|0|0|0|0|2|0|1|0|0|0|0|0|0|0|0|0|0|0|0|0|0|0|0|0|0|0|1|0|0|0|0|0|0|0|0|0|0|0|0|1|0|1|2	0.89	0.96	0.89	0.96	0.89	13.75	0.03
ETV3	Q9Y4W2	LAS1L_HUMAN	3|3	6	3	2	2|3|0|0|0|1|1|0|0|0|0|0|0|0|0|0|0|0|0|0|0|0|0|0|0|0|0|2|0|0|2|2|0|0|0|0|0|0|0|0|0|0|1|0	0.84	0.84	0.84	0.84	0.84	9.43	0.04
ETV4	Q8NHY2	COP1_HUMAN	8|3	11	5.5	2	0|0|0|0|0|0|0|0|0|0|0|0|0|0|0|0|0|0|0|0|0|0|0|0|0|0|0|0|0|0|0|0|0|0|0|0|0|0|0|0|0|0|0|0	1	1	1	1	1	55	0
ETV4	O00512	BCL9_HUMAN	11|10	21	10.5	2	2|5|1|0|1|0|2|0|3|2|0|0|0|0|0|0|0|0|0|0|0|0|0|0|0|0|4|2|0|0|3|2|0|0|0|0|0|0|0|0|0|0|0|0	0.99	0.99	0.99	0.99	0.99	17.11	0
ETV4	O14497	ARI1A_HUMAN	38|39	77	38.5	2	23|26|17|5|20|10|15|4|18|4|3|3|2|1|1|0|2|0|0|0|0|0|1|1|1|2|30|40|5|4|20|24|1|0|7|8|4|9|0|0|19|17|3|5	0.9	0.9	0.9	0.9	0.9	4.77	0.03
ETV4	O14686	KMT2D_HUMAN	39|38	77	38.5	2	4|2|6|6|7|3|1|1|3|3|1|1|2|1|0|0|0|0|0|0|1|1|0|1|0|0|7|12|1|0|7|9|0|0|0|1|0|2|0|0|4|6|0|0	1	1	1	1	1	18.22	0
ETV4	O15014	ZN609_HUMAN	11|9	20	10	2	6|4|3|2|5|0|9|1|7|3|0|0|0|0|0|0|0|0|0|0|0|0|0|0|1|2|4|7|2|1|10|9|0|0|1|1|1|0|0|0|2|0|0|2	0.81	0.86	0.81	0.86	0.81	5.3	0.05
ETV4	O15027	SC16A_HUMAN	31|24	55	27.5	2	2|2|17|7|10|9|4|1|3|2|3|2|3|1|3|5|5|0|4|4|4|3|4|3|2|1|1|1|6|3|3|2|8|5|15|11|12|10|18|22|13|9|14|14	0.88	0.96	0.88	0.96	0.88	4.46	0.03
ETV4	O15164	TIF1A_HUMAN	6|8	14	7	2	4|1|1|0|1|0|1|1|3|0|0|0|0|0|0|0|0|0|0|0|0|0|0|0|0|0|0|0|0|0|2|2|0|0|0|0|0|0|0|0|0|0|0|0	0.99	0.99	0.99	0.99	0.99	19.25	0
ETV4	O15235	RT12_HUMAN	2|2	4	2	2	0|0|0|0|0|0|0|0|0|0|0|0|0|0|0|0|0|0|0|0|0|0|0|0|0|0|0|0|0|0|0|0|0|0|0|0|0|0|0|0|0|0|0|0	0.94	0.94	0.94	0.94	0.94	20	0.02
ETV4	O15550	KDM6A_HUMAN	12|9	21	10.5	2	3|1|3|0|4|0|2|1|1|1|0|0|0|0|0|0|0|0|0|0|0|0|0|0|0|0|0|0|0|0|2|3|0|0|0|0|0|0|0|0|2|1|0|0	1	1	1	1	1	19.25	0
ETV4	P51531	SMCA2_HUMAN	25|22	47	23.5	2	19|18|19|10|23|14|19|7|20|11|2|0|0|0|0|0|0|0|0|0|0|0|0|0|0|0|0|9|0|0|0|0|0|0|0|0|0|0|0|0|14|13|0|0	0.87	0.89	0.87	0.89	0.87	5.22	0.03
ETV4	Q00059	TFAM_HUMAN	3|3	6	3	2	0|0|4|0|2|0|0|0|1|0|0|1|2|1|0|0|0|0|0|1|0|0|0|0|0|0|0|0|0|0|0|0|0|0|0|0|0|0|0|0|0|0|0|0	0.86	0.86	0.86	0.86	0.86	11	0.03
ETV4	Q01543	FLI1_HUMAN	3|3	6	3	2	0|0|0|0|0|0|0|0|0|0|0|0|0|0|0|0|0|0|0|0|0|0|0|0|0|0|0|0|0|0|0|0|0|0|0|0|0|0|0|0|0|0|0|0	0.99	0.99	0.99	0.99	0.99	30	0
ETV4	Q04724	TLE1_HUMAN	11|9	20	10	2	7|6|4|0|4|0|8|0|9|5|0|0|0|0|0|0|0|0|0|0|0|0|0|0|0|0|1|1|0|0|1|1|0|0|0|0|0|0|0|0|0|0|0|0	0.92	0.94	0.92	0.94	0.92	9.36	0.02
ETV4	Q09472	EP300_HUMAN	7|5	12	6	2	1|0|0|0|0|0|1|2|0|0|0|0|0|0|0|0|0|0|0|0|0|0|0|0|0|0|0|0|0|0|2|0|0|0|0|0|0|0|0|0|0|0|0|0	1	1	1	1	1	44	0
ETV4	Q13011	ECH1_HUMAN	8|7	15	7.5	2	1|1|1|1|3|4|2|1|0|0|0|0|0|1|0|0|0|0|0|0|0|0|0|0|0|0|0|0|0|0|1|0|2|0|2|1|5|1|6|7|6|1|7|7	0.79	0.82	0.79	0.82	0.79	5.41	0.05
ETV4	Q15532	SSXT_HUMAN	2|3	5	2.5	2	0|1|1|0|2|0|1|0|1|0|0|0|0|0|0|0|0|0|0|0|0|0|0|1|0|0|1|1|0|0|1|1|0|0|0|1|0|0|0|0|1|0|0|0	0.78	0.91	0.78	0.91	0.78	8.46	0.05
ETV4	Q15596	NCOA2_HUMAN	17|17	34	17	2	11|9|2|2|3|3|7|1|9|5|1|1|1|1|0|0|0|0|0|0|0|0|0|0|0|0|8|6|1|1|4|5|0|0|1|0|0|0|0|0|0|0|1|0	0.96	0.96	0.96	0.96	0.96	9.01	0.01
ETV4	Q6ZW49	PAXI1_HUMAN	7|7	14	7	2	4|2|6|2|3|2|4|2|3|2|0|0|0|0|0|0|0|0|0|0|0|0|0|0|0|0|2|3|0|0|0|3|0|0|0|0|0|0|0|0|2|0|0|0	0.9	0.9	0.9	0.9	0.9	7.7	0.03
ETV4	Q8NF64	ZMIZ2_HUMAN	4|2	6	3	2	0|0|0|0|0|0|0|0|0|0|0|0|0|0|0|0|0|0|0|0|0|0|0|0|0|0|0|0|0|0|1|0|0|0|0|0|0|0|0|0|0|0|0|0	0.97	1	0.97	1	0.97	30	0.01
ETV4	Q8NFD5	ARI1B_HUMAN	21|19	40	20	2	12|14|5|3|10|4|9|2|9|3|0|0|0|0|0|0|1|0|0|0|0|0|0|0|1|0|12|19|0|2|4|8|0|0|1|0|0|0|0|0|1|1|0|0	0.93	0.94	0.93	0.94	0.93	7.27	0.02
ETV4	Q8NHM5	KDM2B_HUMAN	6|5	11	5.5	2	1|3|1|0|4|2|2|2|4|2|0|0|0|0|0|0|1|0|0|1|1|0|0|0|0|0|5|5|0|0|0|0|0|0|0|0|0|0|0|0|2|1|0|0	0.81	0.86	0.81	0.86	0.81	6.54	0.05
ETV4	Q92600	CNOT9_HUMAN	3|2	5	2.5	2	0|0|0|0|0|0|0|0|0|0|0|0|0|0|0|0|1|0|0|0|0|0|0|0|0|0|0|0|0|0|0|0|0|1|0|0|0|1|2|1|0|0|1|1	0.92	0.98	0.92	0.98	0.92	13.75	0.02
ETV4	Q92782	DPF1_HUMAN	6|6	12	6	2	0|0|2|0|0|0|0|0|0|0|0|0|0|0|0|0|0|0|0|0|0|0|0|0|0|0|0|0|0|0|0|1|0|0|0|0|0|0|0|0|0|0|0|0	1	1	1	1	1	60	0
ETV4	Q92785	REQU_HUMAN	18|17	35	17.5	2	9|7|7|3|10|4|8|3|8|3|1|1|0|1|0|0|1|0|1|0|0|0|2|1|0|1|5|5|2|5|8|8|0|0|4|4|1|1|0|0|8|8|1|1	0.95	0.96	0.95	0.96	0.95	5.83	0.01
ETV4	Q92793	CBP_HUMAN	6|4	10	5	2	0|3|0|0|0|0|0|0|4|0|0|0|0|0|1|1|1|0|0|0|0|0|0|0|0|0|0|0|0|0|0|1|0|0|0|0|0|0|0|0|0|0|0|0	0.96	0.98	0.96	0.98	0.96	20	0.01
ETV4	Q92925	SMRD2_HUMAN	13|15	28	14	2	8|8|7|6|5|5|6|0|4|6|2|1|1|2|2|2|1|0|1|2|1|1|1|1|1|0|5|9|2|2|4|6|0|1|3|0|2|2|0|0|8|8|4|3	0.91	0.95	0.91	0.95	0.91	4.63	0.02
ETV4	Q9BRJ6	CG050_HUMAN	3|2	5	2.5	2	1|0|1|0|0|0|0|0|0|0|0|1|1|0|0|0|0|0|1|0|0|0|0|0|0|1|0|2|0|0|1|2|0|0|0|0|0|0|0|0|1|0|0|1	0.82	0.95	0.82	0.95	0.82	8.46	0.04
ETV4	Q9BRQ0	PYGO2_HUMAN	4|3	7	3.5	2	0|0|0|1|0|0|0|0|0|0|0|0|0|0|0|0|0|0|0|0|0|0|0|0|0|0|1|1|0|0|0|1|0|0|0|0|0|0|0|0|0|0|0|0	0.99	1	0.99	1	0.99	35	0
ETV4	Q9BSM1	PCGF1_HUMAN	3|4	7	3.5	2	3|1|1|1|1|1|1|2|3|0|1|0|0|0|1|1|1|0|1|0|0|0|0|0|0|1|1|1|1|0|1|1|0|0|0|0|0|1|0|0|0|2|0|0	0.74	0.85	0.74	0.85	0.74	5.5	0.07
ETV4	Q9BY77	PDIP3_HUMAN	9|6	15	7.5	2	0|0|0|0|0|0|0|0|0|0|0|0|0|0|1|0|0|0|1|1|0|1|0|0|0|0|0|2|0|0|0|0|0|0|0|0|0|0|0|0|0|0|0|0	1	1	1	1	1	55	0
ETV4	Q9HAV7	GRPE1_HUMAN	7|4	11	5.5	2	0|0|1|1|3|1|1|0|0|0|0|0|0|1|0|0|0|0|0|1|0|1|1|0|0|0|0|0|0|0|0|0|0|1|0|0|0|0|0|0|0|0|0|1	0.99	1	0.99	1	0.99	18.62	0
ETV4	Q9NPA3	M1IP1_HUMAN	3|3	6	3	2	0|0|0|0|0|2|0|0|0|0|0|0|0|0|1|0|0|0|1|2|0|0|0|0|0|0|0|0|0|0|0|0|0|0|1|0|0|0|3|4|1|0|1|2	0.74	0.74	0.74	0.74	0.74	7.33	0.07
ETV4	Q9ULJ6	ZMIZ1_HUMAN	8|4	12	6	2	0|0|0|0|0|0|0|0|0|0|0|0|0|0|0|0|0|0|0|0|0|0|0|0|0|0|0|0|0|0|0|0|0|0|0|0|0|0|0|0|0|0|0|0	1	1	1	1	1	60	0
ETV4	Q9ULL5	PRR12_HUMAN	2|2	4	2	2	0|0|0|0|0|0|0|0|0|0|0|0|0|0|0|0|0|0|0|0|0|0|0|0|0|0|1|1|0|0|2|0|0|0|0|0|0|0|1|0|0|0|0|0	0.92	0.92	0.92	0.92	0.92	17.6	0.02
ETV4	Q9Y3B7	RM11_HUMAN	3|2	5	2.5	2	0|0|1|0|0|0|0|0|0|0|0|0|0|0|0|0|0|0|0|0|0|0|0|0|0|0|0|1|0|0|0|1|0|0|1|1|0|0|0|0|3|2|1|1	0.79	0.89	0.79	0.89	0.79	9.17	0.05
ETV4	Q9Y618	NCOR2_HUMAN	22|14	36	18	2	4|6|4|2|2|1|6|2|7|5|0|0|0|0|0|0|0|0|0|0|0|0|0|0|0|0|17|9|0|0|9|6|0|0|0|0|0|0|0|0|4|3|0|0	0.94	0.98	0.94	0.98	0.94	9.1	0.02
ETV4	Q9Y6Q9	NCOA3_HUMAN	5|6	11	5.5	2	2|2|0|0|0|0|0|0|0|0|0|0|0|0|0|0|0|0|0|0|0|0|0|0|0|0|1|2|0|0|3|2|0|0|0|0|1|0|0|0|0|0|0|0	0.98	0.99	0.98	0.99	0.98	18.62	0
ETV5	Q8NHY2	COP1_HUMAN	6|4|12|17	39	9.75	4	0|0|0|0|0|0|0|0|0|0|0|0|0|0|0|0|0|0|0|0|0|0|0|0|0|0|0|0|0|0|0|0|0|0|0|0|0|0|0|0|0|0|0|0	1	1	1	1	1	97.5	0
ETV5	O14686	KMT2D_HUMAN	7|10|21|52	90	22.5	4	4|2|6|6|7|3|1|1|3|3|1|1|2|1|0|0|0|0|0|0|1|1|0|1|0|0|7|12|1|0|7|9|0|0|0|1|0|2|0|0|4|6|0|0	0.82	1	0.82	1	0.82	10.65	0.05
ETV5	O15550	KDM6A_HUMAN	3|3|10|17	33	8.25	4	3|1|3|0|4|0|2|1|1|1|0|0|0|0|0|0|0|0|0|0|0|0|0|0|0|0|0|0|0|0|2|3|0|0|0|0|0|0|0|0|2|1|0|0	0.83	1	0.83	1	0.83	15.13	0.04
ETV5	Q09472	EP300_HUMAN	2|3|8|11	24	6	4	1|0|0|0|0|0|1|2|0|0|0|0|0|0|0|0|0|0|0|0|0|0|0|0|0|0|0|0|0|0|2|0|0|0|0|0|0|0|0|0|0|0|0|0	0.96	1	0.96	1	0.96	44	0.01
ETV5	Q13011	ECH1_HUMAN	4|6|12|12	34	8.5	4	1|1|1|1|3|4|2|1|0|0|0|0|0|1|0|0|0|0|0|0|0|0|0|0|0|0|0|0|0|0|1|0|2|0|2|1|5|1|6|7|6|1|7|7	0.74	0.95	0.74	0.95	0.74	6.13	0.07
ETV5	Q92782	DPF1_HUMAN	2|3|7|7	19	4.75	4	0|0|2|0|0|0|0|0|0|0|0|0|0|0|0|0|0|0|0|0|0|0|0|0|0|0|0|0|0|0|0|1|0|0|0|0|0|0|0|0|0|0|0|0	0.99	1	0.99	1	0.99	47.5	0
ETV5	Q9HAV7	GRPE1_HUMAN	2|3|4|7	16	4	4	0|0|1|1|3|1|1|0|0|0|0|0|0|1|0|0|0|0|0|1|0|1|1|0|0|0|0|0|0|0|0|0|0|1|0|0|0|0|0|0|0|0|0|1	0.89	1	0.89	1	0.89	13.54	0.03
ETV6	Q13114	TRAF3_HUMAN	5	5	5	1	0|0|0|0|0|0|0|0|0|0|0|0|0|0|0|0|0|0|0|0|0|0|0|0|0|0|0|0|0|0|0|0|0|0|0|0|0|0|0|0|0|0|0|0	1	1	1	1	1	50	0
ETV6	A7KAX9	RHG32_HUMAN	6	6	6	1	0|2|0|0|0|0|2|0|1|0|0|0|0|0|0|0|0|0|0|0|0|0|0|0|0|1|0|0|0|0|0|0|0|0|0|0|1|1|0|0|0|0|0|0	1	1	1	1	1	33	0
ETV6	O15027	SC16A_HUMAN	32	32	32	1	2|2|17|7|10|9|4|1|3|2|3|2|3|1|3|5|5|0|4|4|4|3|4|3|2|1|1|1|6|3|3|2|8|5|15|11|12|10|18|22|13|9|14|14	0.97	0.97	0.97	0.97	0.97	5.2	0.01
ETV6	O43592	XPOT_HUMAN	2	2	2	1	0|0|0|0|0|0|0|0|0|0|0|0|0|0|0|0|0|0|0|0|0|0|0|0|0|0|0|0|0|0|1|0|0|0|0|0|0|0|0|0|0|0|0|0	0.94	0.94	0.94	0.94	0.94	20	0.02
ETV6	O75928	PIAS2_HUMAN	2	2	2	1	2|0|0|0|0|0|1|0|0|0|0|0|0|0|0|0|0|0|0|0|0|0|0|0|0|0|0|1|0|0|0|1|0|0|0|0|0|0|0|0|0|0|0|0	0.92	0.92	0.92	0.92	0.92	17.6	0.02
ETV6	O94986	CE152_HUMAN	3	3	3	1	0|0|0|0|0|0|0|0|0|0|0|0|0|0|0|0|0|0|0|0|0|0|0|0|0|0|0|0|1|0|0|0|0|2|1|0|0|1|0|0|0|0|1|0	0.98	0.98	0.98	0.98	0.98	22	0
ETV6	P35658	NU214_HUMAN	68	68	68	1	11|11|12|8|13|6|10|8|12|7|30|21|25|18|25|24|30|10|17|18|18|25|1|9|11|11|3|10|19|21|6|9|26|24|21|18|21|23|49|55|6|8|18|21	0.92	0.92	0.92	0.92	0.92	3.99	0.02
ETV6	P37198	NUP62_HUMAN	14	14	14	1	4|1|1|3|2|1|2|1|1|3|4|1|1|2|2|4|5|0|2|4|2|3|1|1|4|3|2|1|1|3|0|1|4|5|1|1|0|1|5|7|0|0|0|2	1	1	1	1	1	6.7	0
ETV6	P52948	NUP98_HUMAN	4	4	4	1	0|0|0|0|1|0|1|0|0|0|0|0|0|0|0|0|0|0|0|0|0|0|0|0|0|0|1|1|0|0|1|3|0|0|1|0|0|1|0|1|2|1|0|1	0.97	0.97	0.97	0.97	0.97	11.73	0.01
ETV6	P55735	SEC13_HUMAN	7	7	7	1	2|2|3|4|3|1|2|1|3|3|1|0|1|2|1|4|1|0|0|0|0|0|0|2|1|3|0|0|3|2|3|3|3|1|4|2|2|4|3|5|3|3|5|4	0.81	0.81	0.81	0.81	0.81	3.42	0.05
ETV6	P57052	RBM11_HUMAN	3	3	3	1	0|0|1|1|1|0|0|0|0|0|0|0|0|0|0|1|0|0|0|0|0|0|0|0|0|0|0|0|0|0|0|0|0|0|0|0|0|0|0|0|2|0|1|1	0.98	0.98	0.98	0.98	0.98	16.5	0
ETV6	P61956	SUMO2_HUMAN	4	4	4	1	0|1|3|0|0|0|1|0|1|0|0|0|1|1|1|1|1|0|0|0|0|0|0|0|0|0|0|0|0|0|1|1|0|0|0|0|0|0|0|0|0|0|0|0	0.98	0.98	0.98	0.98	0.98	13.54	0
ETV6	Q13011	ECH1_HUMAN	8	8	8	1	1|1|1|1|3|4|2|1|0|0|0|0|0|1|0|0|0|0|0|0|0|0|0|0|0|0|0|0|0|0|1|0|2|0|2|1|5|1|6|7|6|1|7|7	0.82	0.82	0.82	0.82	0.82	5.77	0.05
ETV6	Q15072	OZF_HUMAN	3	3	3	1	0|0|1|0|1|0|2|0|0|0|0|0|0|0|0|0|0|0|0|0|0|0|0|0|0|0|1|1|0|0|3|1|0|1|0|0|1|1|0|0|0|0|0|0	0.89	0.89	0.89	0.89	0.89	10.15	0.03
ETV6	Q15654	TRIP6_HUMAN	19	19	19	1	1|1|0|0|0|0|0|0|0|0|2|1|3|1|4|2|4|1|0|0|0|1|0|0|4|3|0|0|7|8|0|0|4|6|1|0|3|3|1|0|0|0|0|0	1	1	1	1	1	13.7	0
ETV6	Q6P2H3	CEP85_HUMAN	7	7	7	1	0|0|0|0|0|0|0|0|0|0|0|0|0|0|0|0|0|0|0|0|0|0|0|0|0|0|0|0|1|0|0|0|0|0|0|0|1|0|0|1|0|0|0|0	1	1	1	1	1	70	0
ETV6	Q7Z3B4	NUP54_HUMAN	6	6	6	1	1|0|0|0|0|0|0|0|0|0|0|0|1|0|0|0|0|0|0|0|0|0|0|0|0|0|0|0|0|0|0|0|0|0|0|1|0|0|0|0|0|0|0|1	1	1	1	1	1	60	0
ETV6	Q8N5C8	TAB3_HUMAN	2	2	2	1	0|1|0|0|0|0|0|0|0|0|0|0|0|0|0|0|0|0|0|0|0|0|0|0|0|0|0|0|1|0|0|0|1|0|0|0|0|0|0|0|0|0|0|0	0.94	0.94	0.94	0.94	0.94	20	0.02
ETV6	Q8TCU4	ALMS1_HUMAN	13	13	13	1	0|0|0|0|0|0|0|0|0|0|1|0|0|0|3|1|4|0|1|0|0|0|0|0|0|0|0|0|2|2|0|0|1|3|1|1|0|0|2|3|0|0|0|1	1	1	1	1	1	22	0
ETV6	Q8TEP8	CE192_HUMAN	2	2	2	1	0|0|0|0|0|0|0|0|0|0|0|0|0|0|0|0|0|0|0|0|0|0|0|0|0|0|0|0|0|1|0|0|0|0|0|0|0|0|0|0|0|0|0|1	0.94	0.94	0.94	0.94	0.94	20	0.02
ETV6	Q8WUA2	PPIL4_HUMAN	14	14	14	1	11|8|6|4|7|1|9|4|10|4|1|0|1|0|2|1|1|0|2|0|0|0|1|0|1|1|3|2|0|0|4|4|0|1|0|2|2|0|0|0|2|2|2|2	0.92	0.92	0.92	0.92	0.92	6.1	0.02
ETV6	Q92600	CNOT9_HUMAN	3	3	3	1	0|0|0|0|0|0|0|0|0|0|0|0|0|0|0|0|1|0|0|0|0|0|0|0|0|0|0|0|0|0|0|0|0|1|0|0|0|1|2|1|0|0|1|1	0.98	0.98	0.98	0.98	0.98	16.5	0
ETV6	Q96C92	SDCG3_HUMAN	4	4	4	1	0|0|0|0|0|0|0|0|0|0|0|0|0|0|0|0|0|0|0|0|0|0|0|0|0|0|0|0|0|0|0|0|0|0|0|0|0|0|0|0|0|0|0|0	1	1	1	1	1	40	0
ETV6	Q99567	NUP88_HUMAN	32	32	32	1	3|3|4|1|4|1|1|1|6|1|11|5|4|5|8|9|13|6|12|9|11|8|0|1|7|5|0|1|6|4|2|2|5|8|4|2|6|6|20|25|1|0|6|5	0.98	0.98	0.98	0.98	0.98	5.82	0
ETV6	Q9BQ87	TBL1Y_HUMAN	9	9	9	1	0|0|0|0|0|0|0|0|0|0|0|0|0|0|0|0|0|0|0|0|0|0|0|0|0|0|0|0|0|3|0|0|0|0|0|0|0|0|0|0|0|0|0|0	1	1	1	1	1	90	0
ETV6	Q9BY89	K1671_HUMAN	4	4	4	1	0|0|0|0|0|0|0|0|0|0|0|1|0|0|2|0|3|1|1|2|1|0|0|0|0|0|0|0|2|2|0|0|2|3|2|2|3|1|2|1|0|0|1|0	0.78	0.78	0.78	0.78	0.78	5.5	0.06
ETV6	Q9H6R7	WDCP_HUMAN	48	48	48	1	0|0|0|0|0|0|0|0|0|0|0|0|0|1|3|1|2|0|0|0|0|1|0|0|0|0|0|0|2|0|0|0|1|1|1|2|1|0|1|2|0|0|0|3	1	1	1	1	1	96	0
ETV6	Q9HAV7	GRPE1_HUMAN	3	3	3	1	0|0|1|1|3|1|1|0|0|0|0|0|0|1|0|0|0|0|0|1|0|1|1|0|0|0|0|0|0|0|0|0|0|1|0|0|0|0|0|0|0|0|0|1	0.91	0.91	0.91	0.91	0.91	10.15	0.02
ETV6	Q9HCJ0	TNR6C_HUMAN	4	4	4	1	0|0|0|0|0|0|0|0|0|0|0|0|0|0|0|1|0|0|0|1|0|0|0|0|1|1|0|0|3|1|0|0|1|2|0|0|0|0|0|0|0|0|1|0	0.97	0.97	0.97	0.97	0.97	14.67	0.01
ETV6	Q9NPA3	M1IP1_HUMAN	3	3	3	1	0|0|0|0|0|2|0|0|0|0|0|0|0|0|1|0|0|0|1|2|0|0|0|0|0|0|0|0|0|0|0|0|0|0|1|0|0|0|3|4|1|0|1|2	0.74	0.74	0.74	0.74	0.74	7.33	0.07
ETV6	Q9NQC7	CYLD_HUMAN	9	9	9	1	0|0|0|0|0|0|0|0|0|0|0|0|0|0|1|0|0|0|0|0|0|0|0|0|2|2|0|0|0|0|0|0|0|0|0|0|0|1|0|0|0|0|1|2	1	1	1	1	1	44	0
ETV6	Q9UBW7	ZMYM2_HUMAN	46	46	46	1	25|25|22|10|26|13|24|7|25|16|3|2|3|1|0|0|3|0|0|0|0|0|0|0|2|3|19|22|4|6|19|30|1|0|8|9|0|4|0|0|18|16|6|5	0.94	0.94	0.94	0.94	0.94	5.37	0.01
ETV6	Q9UGP4	LIMD1_HUMAN	20	20	20	1	1|1|1|0|0|0|0|0|1|0|1|2|1|1|2|4|1|0|1|1|1|1|0|0|0|2|2|0|3|2|1|0|3|1|1|1|1|2|1|2|1|0|0|0	1	1	1	1	1	20.47	0
ETV6	Q9UM82	SPAT2_HUMAN	7	7	7	1	0|0|0|0|0|0|0|0|0|0|0|0|1|0|0|0|0|0|0|0|0|0|0|0|0|0|0|0|0|0|0|0|0|1|0|0|1|0|0|0|0|0|0|0	1	1	1	1	1	70	0
ETV6	Q9UPQ9	TNR6B_HUMAN	10	10	10	1	0|0|0|0|0|0|0|0|0|0|1|3|3|2|3|1|0|0|4|4|3|4|1|0|4|4|0|0|7|6|0|0|7|5|3|2|2|1|2|1|0|0|0|0	0.9	0.9	0.9	0.9	0.9	6.03	0.02
ETV6	Q9Y5L4	TIM13_HUMAN	2	2	2	1	0|0|1|0|1|0|0|0|0|0|0|0|0|0|0|0|0|0|0|0|0|0|0|0|0|0|0|0|0|1|0|0|0|0|0|0|0|0|0|0|0|0|0|0	0.94	0.94	0.94	0.94	0.94	20	0.02
ETV7	P41212	ETV6_HUMAN	3|3	6	3	2	0|0|0|0|0|0|0|0|0|0|0|0|0|0|0|0|0|0|0|0|0|0|0|0|0|0|0|0|0|0|0|0|0|0|0|0|0|0|0|0|0|0|0|0	0.99	0.99	0.99	0.99	0.99	30	0
ETV7	O00712	NFIB_HUMAN	3|5	8	4	2	0|0|0|0|1|1|0|0|0|0|0|0|0|0|0|0|0|0|0|0|0|0|0|0|0|0|0|0|0|0|2|1|0|0|0|0|0|0|0|0|0|0|0|0	0.99	1	0.99	1	0.99	35.2	0
ETV7	P0C7T5	ATX1L_HUMAN	2|2	4	2	2	1|0|0|0|0|0|0|0|0|0|0|0|0|0|0|0|1|0|0|0|0|0|0|0|0|0|0|1|0|0|0|0|0|0|0|0|0|0|0|0|0|0|0|0	0.94	0.94	0.94	0.94	0.94	20	0.02
ETV7	P13056	NR2C1_HUMAN	2|2	4	2	2	2|2|0|0|0|0|1|0|0|1|0|0|0|0|0|0|0|0|0|0|0|0|0|0|0|1|0|1|0|0|1|0|0|0|0|0|0|0|0|0|0|0|1|0	0.75	0.75	0.75	0.75	0.75	8.8	0.06
ETV7	P15822	ZEP1_HUMAN	4|7	11	5.5	2	1|1|1|1|0|2|2|0|1|1|0|0|0|0|0|0|0|0|0|0|0|0|0|2|0|0|1|1|0|0|1|2|0|0|0|0|0|0|0|0|1|0|0|0	0.99	1	0.99	1	0.99	13.44	0
ETV7	P50219	MNX1_HUMAN	2|3	5	2.5	2	0|0|0|0|0|0|0|0|1|0|0|0|0|0|0|0|0|0|0|0|0|0|0|0|0|0|0|0|0|0|0|0|0|0|0|0|0|0|0|0|0|0|0|0	0.97	0.99	0.97	0.99	0.97	25	0.01
ETV7	P54198	HIRA_HUMAN	3|2	5	2.5	2	0|0|0|0|0|0|0|0|0|0|0|0|0|0|0|0|0|0|0|0|0|0|0|0|0|0|1|0|0|0|0|1|0|0|0|0|0|0|0|0|0|0|0|0	0.97	0.99	0.97	0.99	0.97	25	0.01
ETV7	P57052	RBM11_HUMAN	3|2	5	2.5	2	0|0|1|1|1|0|0|0|0|0|0|0|0|0|0|1|0|0|0|0|0|0|0|0|0|0|0|0|0|0|0|0|0|0|0|0|0|0|0|0|2|0|1|1	0.92	0.98	0.92	0.98	0.92	13.75	0.02
ETV7	Q12857	NFIA_HUMAN	5|6	11	5.5	2	4|2|3|0|0|0|3|0|3|0|0|0|1|0|0|0|0|0|0|0|0|0|0|0|0|0|1|0|0|3|3|0|0|0|0|0|0|0|0|0|0|1|0|0	0.91	0.94	0.91	0.94	0.91	10.08	0.02
ETV7	Q8NHM5	KDM2B_HUMAN	11|7	18	9	2	1|3|1|0|4|2|2|2|4|2|0|0|0|0|0|0|1|0|0|1|1|0|0|0|0|0|5|5|0|0|0|0|0|0|0|0|0|0|0|0|2|1|0|0	0.95	0.99	0.95	0.99	0.95	10.7	0.01
ETV7	Q8TE76	MORC4_HUMAN	3|2	5	2.5	2	0|0|0|0|0|0|0|0|0|0|0|0|0|0|0|0|0|0|0|0|0|0|0|0|0|0|0|0|0|0|0|0|0|0|0|0|0|0|1|0|0|0|0|0	0.97	0.99	0.97	0.99	0.97	25	0.01
ETV7	Q92784	DPF3_HUMAN	2|2	4	2	2	0|0|0|0|0|0|0|0|0|0|0|0|0|0|0|0|0|0|0|0|0|0|0|0|0|0|0|0|0|0|0|0|0|0|0|0|0|0|0|0|0|0|0|0	0.94	0.94	0.94	0.94	0.94	20	0.02
ETV7	Q96KQ7	EHMT2_HUMAN	6|7	13	6.5	2	3|3|2|0|0|3|2|1|6|4|0|0|0|0|0|0|1|0|0|0|0|0|1|1|0|1|9|8|0|0|1|3|0|0|0|0|0|0|0|0|0|2|0|0	0.77	0.81	0.77	0.81	0.77	5.61	0.06
ETV7	Q9H2Z4	NKX24_HUMAN	3|2	5	2.5	2	0|0|0|0|0|0|0|0|0|0|0|0|0|0|0|0|0|0|0|0|0|0|0|0|0|0|0|0|0|0|0|0|0|0|0|0|0|0|0|0|0|0|0|0	0.97	0.99	0.97	0.99	0.97	25	0.01
ETV7	Q9H582	ZN644_HUMAN	3|2	5	2.5	2	0|0|0|0|0|0|0|0|0|0|0|0|0|0|0|0|0|0|0|0|0|0|0|0|0|0|2|3|0|0|1|3|0|0|0|0|0|0|0|0|1|0|0|0	0.81	0.88	0.81	0.88	0.81	11	0.05
ETV7	Q9P2D1	CHD7_HUMAN	9|10	19	9.5	2	0|10|0|0|0|0|14|0|10|0|0|0|0|0|0|0|0|0|0|0|0|3|0|0|0|0|11|14|0|0|5|7|0|0|0|0|0|0|0|0|7|4|0|0	0.78	0.8	0.78	0.8	0.78	4.92	0.06
ETV7	Q9UPW6	SATB2_HUMAN	6|6	12	6	2	0|5|3|2|4|2|0|0|7|3|0|0|0|0|0|0|0|0|0|0|0|0|0|0|0|2|4|2|0|0|0|0|0|0|0|0|2|1|0|0|0|3|0|0	0.82	0.82	0.82	0.82	0.82	6.6	0.05
FEV	O00268	TAF4_HUMAN	15|13	28	14	2	1|3|8|4|12|7|2|1|1|0|1|0|0|0|0|0|0|0|0|0|0|1|0|0|0|0|10|11|0|0|4|6|0|0|1|0|0|0|0|0|5|2|0|1	0.91	0.93	0.91	0.93	0.91	7.6	0.02
FEV	O00512	BCL9_HUMAN	14|16	30	15	2	2|5|1|0|1|0|2|0|3|2|0|0|0|0|0|0|0|0|0|0|0|0|0|0|0|0|4|2|0|0|3|2|0|0|0|0|0|0|0|0|0|0|0|0	1	1	1	1	1	24.44	0
FEV	O00712	NFIB_HUMAN	8|8	16	8	2	0|0|0|0|1|1|0|0|0|0|0|0|0|0|0|0|0|0|0|0|0|0|0|0|0|0|0|0|0|0|2|1|0|0|0|0|0|0|0|0|0|0|0|0	1	1	1	1	1	70.4	0
FEV	O14497	ARI1A_HUMAN	56|57	113	56.5	2	23|26|17|5|20|10|15|4|18|4|3|3|2|1|1|0|2|0|0|0|0|0|1|1|1|2|30|40|5|4|20|24|1|0|7|8|4|9|0|0|19|17|3|5	0.97	0.97	0.97	0.97	0.97	7	0.01
FEV	O14686	KMT2D_HUMAN	62|41	103	51.5	2	4|2|6|6|7|3|1|1|3|3|1|1|2|1|0|0|0|0|0|0|1|1|0|1|0|0|7|12|1|0|7|9|0|0|0|1|0|2|0|0|4|6|0|0	1	1	1	1	1	24.37	0
FEV	O15014	ZN609_HUMAN	23|25	48	24	2	6|4|3|2|5|0|9|1|7|3|0|0|0|0|0|0|0|0|0|0|0|0|0|0|1|2|4|7|2|1|10|9|0|0|1|1|1|0|0|0|2|0|0|2	0.99	1	0.99	1	0.99	12.72	0
FEV	O15047	SET1A_HUMAN	11|13	24	12	2	11|11|9|4|7|5|4|3|7|3|2|1|1|1|0|0|0|0|0|1|1|1|0|0|1|0|7|3|2|0|7|5|0|0|0|1|0|1|0|0|4|4|1|0	0.82	0.87	0.82	0.87	0.82	4.89	0.04
FEV	O15164	TIF1A_HUMAN	8|6	14	7	2	4|1|1|0|1|0|1|1|3|0|0|0|0|0|0|0|0|0|0|0|0|0|0|0|0|0|0|0|0|0|2|2|0|0|0|0|0|0|0|0|0|0|0|0	0.99	0.99	0.99	0.99	0.99	19.25	0
FEV	O15347	HMGB3_HUMAN	3|2	5	2.5	2	0|0|0|0|0|0|0|1|0|2|0|0|0|0|0|0|0|0|0|0|0|0|0|0|0|0|0|0|0|0|0|0|0|0|0|0|0|0|0|0|0|0|0|0	0.97	0.99	0.97	0.99	0.97	25	0.01
FEV	O15409	FOXP2_HUMAN	5|7	12	6	2	0|0|0|0|0|0|0|0|0|0|0|0|0|0|0|0|0|0|0|0|0|0|0|0|0|0|0|0|0|0|0|0|0|0|0|0|0|0|0|0|0|0|0|0	1	1	1	1	1	60	0
FEV	O15550	KDM6A_HUMAN	21|17	38	19	2	3|1|3|0|4|0|2|1|1|1|0|0|0|0|0|0|0|0|0|0|0|0|0|0|0|0|0|0|0|0|2|3|0|0|0|0|0|0|0|0|2|1|0|0	1	1	1	1	1	34.83	0
FEV	O43829	ZBT14_HUMAN	12|14	26	13	2	0|1|0|0|1|0|0|0|0|0|0|0|0|0|0|0|0|0|0|0|0|0|0|0|0|0|0|0|0|0|0|1|0|0|0|0|0|0|0|0|0|0|0|0	1	1	1	1	1	130	0
FEV	O60315	ZEB2_HUMAN	8|10	18	9	2	0|0|0|0|0|0|0|0|0|0|0|0|0|0|0|0|0|0|0|0|0|0|0|0|0|0|0|0|0|0|0|0|0|0|0|0|0|0|0|0|0|0|0|0	1	1	1	1	1	90	0
FEV	O75177	CREST_HUMAN	2|2	4	2	2	0|0|0|0|0|0|0|0|0|0|0|0|0|0|0|0|0|0|0|0|0|0|0|0|0|0|0|0|0|0|0|0|0|0|0|0|0|0|0|0|0|0|0|0	0.94	0.94	0.94	0.94	0.94	20	0.02
FEV	O75362	ZN217_HUMAN	5|4	9	4.5	2	0|1|0|0|0|0|0|0|0|0|0|1|1|1|0|0|0|0|0|0|0|0|0|0|0|0|0|0|0|0|0|0|0|0|0|0|0|0|0|0|0|0|0|0	1	1	1	1	1	45	0
FEV	O75376	NCOR1_HUMAN	53|46	99	49.5	2	16|19|24|11|26|13|20|11|22|11|4|2|5|1|8|3|1|0|1|2|3|1|1|2|1|2|30|31|4|4|16|20|0|0|5|3|2|4|0|0|26|18|3|2	0.96	0.97	0.96	0.97	0.96	5.76	0.01
FEV	O75461	E2F6_HUMAN	4|4	8	4	2	0|1|0|1|0|0|1|0|1|1|0|0|0|0|0|0|0|0|0|0|0|0|0|0|0|0|2|1|0|0|0|2|0|0|0|0|0|0|0|0|0|1|0|0	0.99	0.99	0.99	0.99	0.99	16	0
FEV	O75925	PIAS1_HUMAN	3|4	7	3.5	2	0|0|0|0|0|0|0|0|0|0|0|0|0|0|0|0|0|0|0|0|0|0|0|0|0|0|0|0|0|0|0|0|0|0|0|0|0|0|0|0|0|0|0|0	0.99	1	0.99	1	0.99	35	0
FEV	O75928	PIAS2_HUMAN	2|2	4	2	2	2|0|0|0|0|0|1|0|0|0|0|0|0|0|0|0|0|0|0|0|0|0|0|0|0|0|0|1|0|0|0|1|0|0|0|0|0|0|0|0|0|0|0|0	0.92	0.92	0.92	0.92	0.92	17.6	0.02
FEV	O95365	ZBT7A_HUMAN	4|3	7	3.5	2	0|0|0|0|0|0|0|0|0|0|0|0|0|0|0|0|0|0|0|0|0|0|0|0|0|0|0|0|0|0|0|0|0|0|0|0|0|0|0|0|0|0|0|0	0.99	1	0.99	1	0.99	35	0
FEV	O95785	WIZ_HUMAN	20|18	38	19	2	8|10|3|3|3|5|9|2|10|2|0|0|0|0|0|0|0|0|0|0|0|0|0|0|0|0|11|6|0|0|6|9|0|0|0|0|1|1|0|0|1|4|0|0	0.96	0.97	0.96	0.97	0.96	8.89	0.01
FEV	P08651	NFIC_HUMAN	3|3	6	3	2	0|0|0|0|0|0|0|0|0|1|0|0|0|0|0|0|0|0|0|0|0|0|0|0|0|0|1|0|0|0|0|0|0|0|0|0|0|0|0|0|0|0|0|0	0.99	0.99	0.99	0.99	0.99	30	0
FEV	P0C7T5	ATX1L_HUMAN	15|9	24	12	2	1|0|0|0|0|0|0|0|0|0|0|0|0|0|0|0|1|0|0|0|0|0|0|0|0|0|0|1|0|0|0|0|0|0|0|0|0|0|0|0|0|0|0|0	1	1	1	1	1	120	0
FEV	P10244	MYBB_HUMAN	5|4	9	4.5	2	3|2|0|0|0|0|1|1|1|2|0|0|0|0|0|0|0|0|0|0|0|0|0|0|0|0|0|0|0|0|0|0|0|0|0|0|0|0|0|0|0|0|0|0	0.97	0.98	0.97	0.98	0.97	19.8	0.01
FEV	P13056	NR2C1_HUMAN	15|10	25	12.5	2	2|2|0|0|0|0|1|0|0|1|0|0|0|0|0|0|0|0|0|0|0|0|0|0|0|1|0|1|0|0|1|0|0|0|0|0|0|0|0|0|0|0|1|0	1	1	1	1	1	55	0
FEV	P14859	PO2F1_HUMAN	3|4	7	3.5	2	0|0|0|0|0|0|0|0|0|0|0|0|0|0|0|0|0|0|0|0|0|0|0|0|0|0|0|0|0|0|0|0|0|0|0|0|0|0|0|0|0|0|0|0	0.99	1	0.99	1	0.99	35	0
FEV	P15822	ZEP1_HUMAN	21|16	37	18.5	2	1|1|1|1|0|2|2|0|1|1|0|0|0|0|0|0|0|0|0|0|0|0|0|2|0|0|1|1|0|0|1|2|0|0|0|0|0|0|0|0|1|0|0|0	1	1	1	1	1	45.22	0
FEV	P16220	CREB1_HUMAN	5|2	7	3.5	2	0|0|0|0|0|0|0|0|0|0|0|0|0|0|0|0|0|0|0|0|0|0|0|0|0|0|0|0|0|0|0|0|0|0|0|0|0|0|0|0|0|0|0|0	0.97	1	0.97	1	0.97	35	0.01
FEV	P17028	ZNF24_HUMAN	3|2	5	2.5	2	0|0|0|0|0|0|0|0|0|0|0|0|0|0|0|0|0|0|0|0|0|0|0|0|0|0|0|0|0|0|3|1|0|0|0|0|0|0|0|0|0|0|0|0	0.95	0.97	0.95	0.97	0.95	25	0.01
FEV	P17482	HXB9_HUMAN	4|3	7	3.5	2	0|0|0|0|0|0|0|0|0|0|0|0|0|0|0|0|0|0|0|0|0|0|0|0|0|0|0|0|0|0|0|0|0|0|0|0|0|0|0|0|0|0|0|0	0.99	1	0.99	1	0.99	35	0
FEV	P18846	ATF1_HUMAN	3|2	5	2.5	2	0|0|0|0|0|0|0|0|0|0|0|0|0|0|0|0|0|0|0|0|0|0|0|0|0|0|1|1|0|0|0|0|0|0|0|0|0|0|0|0|0|0|0|0	0.97	0.99	0.97	0.99	0.97	25	0.01
FEV	P21675	TAF1_HUMAN	10|8	18	9	2	6|3|0|4|5|4|4|3|3|3|0|0|0|0|0|0|0|0|0|0|0|0|0|0|0|0|3|5|0|0|0|3|0|0|0|0|0|0|0|0|0|4|0|0	0.91	0.94	0.91	0.94	0.91	7.92	0.02
FEV	P22670	RFX1_HUMAN	9|9	18	9	2	8|12|7|2|6|3|7|3|5|8|0|0|0|0|1|1|0|1|1|1|1|1|0|0|0|1|5|2|1|0|2|3|0|0|1|1|0|0|0|0|2|2|0|1	0.74	0.74	0.74	0.74	0.74	4.45	0.07
FEV	P25490	TYY1_HUMAN	6|7	13	6.5	2	1|2|0|0|2|0|1|0|0|0|0|0|0|0|0|0|0|0|0|0|0|0|0|0|0|1|0|0|0|0|2|1|0|0|0|0|0|0|0|0|0|0|0|0	1	1	1	1	1	28.6	0
FEV	P27540	ARNT_HUMAN	2|4	6	3	2	1|1|0|0|0|0|0|0|0|0|0|0|0|0|0|0|0|0|0|0|0|0|0|0|0|0|0|0|0|0|3|2|0|0|0|0|0|0|0|0|0|0|0|0	0.92	0.98	0.92	0.98	0.92	18.86	0.02
FEV	P31274	HXC9_HUMAN	2|3	5	2.5	2	0|0|0|0|0|0|0|0|0|0|0|0|0|0|0|0|0|0|0|0|0|0|0|0|0|0|0|0|0|0|0|0|0|0|0|0|0|0|0|0|0|0|0|0	0.97	0.99	0.97	0.99	0.97	25	0.01
FEV	P32519	ELF1_HUMAN	3|2	5	2.5	2	0|0|0|0|0|0|0|0|0|0|0|0|0|0|0|0|0|0|0|0|0|0|0|0|0|0|1|0|0|0|0|0|0|0|0|0|0|0|0|0|0|0|0|0	0.97	0.99	0.97	0.99	0.97	25	0.01
FEV	P35711	SOX5_HUMAN	11|10	21	10.5	2	0|0|0|0|0|0|0|0|0|0|0|0|1|0|0|0|0|0|0|0|0|0|0|0|0|0|0|0|0|0|0|0|0|0|0|0|0|0|0|0|0|0|0|0	1	1	1	1	1	105	0
FEV	P37275	ZEB1_HUMAN	6|8	14	7	2	0|1|1|0|3|0|2|0|1|0|0|0|0|0|0|0|0|0|0|0|0|0|0|0|0|0|1|1|0|0|0|1|0|0|0|0|0|0|0|0|0|0|0|0	1	1	1	1	1	28	0
FEV	P39880	CUX1_HUMAN	34|30	64	32	2	12|15|12|10|21|12|15|8|16|11|0|0|0|0|0|0|1|1|0|0|0|0|0|0|0|2|14|19|2|0|7|12|0|0|2|3|0|5|0|0|10|12|0|0	0.95	0.96	0.95	0.96	0.95	6.34	0.01
FEV	P40425	PBX2_HUMAN	3|4	7	3.5	2	0|0|0|0|0|0|0|0|0|0|0|0|0|0|0|0|0|0|0|0|0|0|0|0|0|0|0|0|0|0|0|0|0|0|0|0|0|0|0|0|0|0|0|0	0.99	1	0.99	1	0.99	35	0
FEV	P43694	GATA4_HUMAN	4|3	7	3.5	2	0|0|0|0|0|0|0|0|0|0|0|0|0|0|0|0|0|0|0|0|0|0|0|0|0|0|0|0|0|0|0|0|0|0|0|0|0|0|0|0|0|0|0|0	0.99	1	0.99	1	0.99	35	0
FEV	P46100	ATRX_HUMAN	14|12	26	13	2	3|6|4|0|11|0|4|0|5|0|2|1|0|0|0|0|1|0|0|0|0|0|0|0|0|2|12|9|1|1|8|8|2|1|2|1|0|0|0|0|3|2|0|1	0.88	0.91	0.88	0.91	0.88	6.36	0.03
FEV	P46937	YAP1_HUMAN	4|6	10	5	2	0|0|0|0|0|0|0|0|0|0|0|0|0|0|0|0|0|0|0|0|0|0|0|0|0|0|0|0|0|0|0|0|0|0|0|0|0|0|0|0|0|0|0|0	1	1	1	1	1	50	0
FEV	P48382	RFX5_HUMAN	15|13	28	14	2	6|9|2|0|4|0|5|0|7|1|0|0|0|0|0|0|0|0|0|0|0|0|0|0|0|1|8|5|1|0|6|7|0|0|0|2|1|1|0|0|3|2|0|0	0.95	0.96	0.95	0.96	0.95	8.68	0.01
FEV	P49116	NR2C2_HUMAN	10|10	20	10	2	0|0|0|0|0|0|0|0|0|0|0|0|0|1|0|0|0|0|0|0|0|0|0|0|0|0|1|1|0|0|0|0|0|0|0|0|0|0|0|0|0|0|0|0	1	1	1	1	1	100	0
FEV	P49711	CTCF_HUMAN	6|5	11	5.5	2	1|1|1|1|1|0|3|0|1|0|1|1|1|1|1|2|2|0|1|1|4|3|0|0|0|0|0|0|1|1|1|1|0|0|0|1|0|0|0|0|0|4|0|1	0.93	0.97	0.93	0.97	0.93	6.54	0.02
FEV	P49848	TAF6_HUMAN	15|13	28	14	2	5|5|8|3|8|4|5|1|7|3|2|1|1|1|0|0|2|0|1|0|0|1|0|0|0|1|3|3|3|3|8|9|0|1|2|1|0|0|0|0|5|3|3|2	0.94	0.96	0.94	0.96	0.94	5.87	0.02
FEV	P50219	MNX1_HUMAN	4|3	7	3.5	2	0|0|0|0|0|0|0|0|1|0|0|0|0|0|0|0|0|0|0|0|0|0|0|0|0|0|0|0|0|0|0|0|0|0|0|0|0|0|0|0|0|0|0|0	0.99	1	0.99	1	0.99	35	0
FEV	P52739	ZN131_HUMAN	22|30	52	26	2	4|4|11|2|9|3|4|2|5|2|2|2|2|2|1|2|1|0|0|0|0|0|1|0|1|1|0|3|2|0|6|6|0|0|1|0|0|0|0|0|3|0|0|0	1	1	1	1	1	13.95	0
FEV	P52747	ZN143_HUMAN	3|3	6	3	2	1|0|2|0|1|0|1|0|0|0|2|1|2|3|0|0|0|0|1|0|0|1|0|1|0|0|0|0|0|0|0|0|0|0|0|0|0|0|0|0|0|0|0|0	0.83	0.83	0.83	0.83	0.83	8.25	0.04
FEV	P54253	ATX1_HUMAN	10|6	16	8	2	1|1|1|0|0|0|0|0|0|0|0|0|0|0|0|0|0|0|0|0|0|0|0|0|0|0|0|1|0|0|0|0|0|0|0|0|0|0|0|0|0|1|0|0	1	1	1	1	1	70.4	0
FEV	P55197	AF10_HUMAN	4|3	7	3.5	2	0|0|0|0|0|0|0|0|0|0|0|0|0|0|0|0|0|0|0|0|0|0|0|0|0|0|0|0|0|0|0|1|0|0|0|0|0|0|0|0|0|0|0|0	0.99	1	0.99	1	0.99	35	0
FEV	P61244	MAX_HUMAN	2|3	5	2.5	2	1|0|1|0|0|0|0|0|0|0|0|0|0|0|0|0|0|0|0|0|0|0|0|0|0|0|4|1|0|0|2|5|0|0|0|0|0|0|0|0|0|0|0|0	0.76	0.83	0.76	0.83	0.76	7.86	0.06
FEV	P85037	FOXK1_HUMAN	3|3	6	3	2	1|1|0|0|0|0|0|0|1|0|0|0|0|0|0|0|0|0|0|0|0|0|0|0|0|0|1|0|0|0|0|0|0|0|0|0|0|0|0|0|0|0|0|0	0.99	0.99	0.99	0.99	0.99	30	0
FEV	Q01826	SATB1_HUMAN	11|12	23	11.5	2	8|5|3|0|0|0|6|3|6|3|1|1|1|0|0|1|0|0|0|0|0|0|0|0|0|0|3|2|0|0|6|2|0|0|0|0|0|0|0|0|5|3|0|0	0.94	0.95	0.94	0.95	0.94	8.58	0.01
FEV	Q02086	SP2_HUMAN	3|6	9	4.5	2	0|0|0|0|0|0|0|0|0|0|0|0|0|0|0|0|0|0|0|0|0|0|0|0|0|0|0|0|0|0|0|0|0|0|0|0|0|0|0|0|0|0|0|0	0.99	1	0.99	1	0.99	45	0
FEV	Q03112	MECOM_HUMAN	4|4	8	4	2	0|0|0|0|0|0|0|0|0|0|0|0|0|0|0|0|0|0|0|0|0|0|0|0|0|0|0|0|0|0|0|0|0|0|0|0|0|0|0|0|0|0|0|0	1	1	1	1	1	40	0
FEV	Q03164	KMT2A_HUMAN	8|6	14	7	2	2|1|1|1|2|1|0|1|1|2|1|1|0|1|1|0|1|0|1|0|0|0|0|0|0|0|1|8|1|0|2|7|0|0|1|0|0|1|0|0|1|0|0|0	0.88	0.93	0.88	0.93	0.88	7.7	0.03
FEV	Q04724	TLE1_HUMAN	15|17	32	16	2	7|6|4|0|4|0|8|0|9|5|0|0|0|0|0|0|0|0|0|0|0|0|0|0|0|0|1|1|0|0|1|1|0|0|0|0|0|0|0|0|0|0|0|0	0.98	0.98	0.98	0.98	0.98	14.98	0
FEV	Q04726	TLE3_HUMAN	32|34	66	33	2	15|13|12|10|8|6|15|10|17|12|3|0|2|2|3|2|3|0|1|2|0|0|2|1|3|1|3|3|4|4|13|8|2|0|4|1|7|6|0|0|10|6|6|7	0.99	0.99	0.99	0.99	0.99	6.4	0
FEV	Q04727	TLE4_HUMAN	16|15	31	15.5	2	0|0|0|0|0|0|0|0|0|0|0|0|0|0|0|0|0|0|0|0|0|0|0|0|0|0|0|0|0|0|0|0|0|0|0|0|0|0|0|0|0|0|0|0	1	1	1	1	1	155	0
FEV	Q06546	GABPA_HUMAN	7|9	16	8	2	2|1|1|2|1|0|2|0|1|0|0|0|0|0|2|0|0|0|0|0|0|0|0|0|0|0|0|0|1|0|0|5|0|0|0|0|0|0|0|0|2|1|0|0	0.99	1	0.99	1	0.99	16.76	0
FEV	Q06587	RING1_HUMAN	9|12	21	10.5	2	9|11|3|0|0|0|10|2|7|5|0|0|0|0|2|1|1|0|1|2|0|2|0|0|1|0|2|4|0|0|0|6|0|0|2|0|0|3|0|0|3|3|0|0	0.83	0.89	0.83	0.89	0.83	5.78	0.04
FEV	Q08117	AES_HUMAN	6|6	12	6	2	0|2|2|0|1|0|0|0|0|1|0|0|0|0|0|0|0|0|0|0|0|0|0|0|0|0|2|1|0|0|2|2|0|0|1|0|0|0|0|0|0|0|0|0	1	1	1	1	1	18.86	0
FEV	Q09472	EP300_HUMAN	14|8	22	11	2	1|0|0|0|0|0|1|2|0|0|0|0|0|0|0|0|0|0|0|0|0|0|0|0|0|0|0|0|0|0|2|0|0|0|0|0|0|0|0|0|0|0|0|0	1	1	1	1	1	80.67	0
FEV	Q12789	TF3C1_HUMAN	18|14	32	16	2	4|6|5|7|8|5|2|4|6|5|1|0|0|0|0|2|0|0|0|0|0|0|0|1|0|0|5|6|1|1|4|6|0|0|0|1|0|0|0|0|3|2|2|3	0.97	0.99	0.97	0.99	0.97	7.82	0.01
FEV	Q12857	NFIA_HUMAN	11|11	22	11	2	4|2|3|0|0|0|3|0|3|0|0|0|1|0|0|0|0|0|0|0|0|0|0|0|0|0|1|0|0|3|3|0|0|0|0|0|0|0|0|0|0|1|0|0	1	1	1	1	1	20.17	0
FEV	Q12948	FOXC1_HUMAN	5|3	8	4	2	3|4|0|0|0|0|0|0|0|0|0|0|0|0|0|0|0|0|0|0|0|0|0|0|0|0|1|1|0|0|2|2|0|0|0|0|0|1|0|0|1|0|0|0	0.88	0.95	0.88	0.95	0.88	11.73	0.03
FEV	Q13129	RLF_HUMAN	8|8	16	8	2	2|2|0|0|0|0|0|0|3|0|0|0|0|0|1|0|1|0|0|0|0|0|0|0|0|0|0|1|0|0|3|4|0|0|0|0|0|0|0|0|0|0|0|0	0.99	0.99	0.99	0.99	0.99	20.71	0
FEV	Q14119	VEZF1_HUMAN	4|3	7	3.5	2	0|0|0|0|0|0|0|0|0|0|0|0|0|0|0|0|0|0|0|0|0|0|0|0|0|0|0|0|0|0|0|0|0|0|0|0|0|0|0|0|0|0|0|0	0.99	1	0.99	1	0.99	35	0
FEV	Q14202	ZMYM3_HUMAN	6|2	8	4	2	0|0|0|0|0|0|1|0|1|0|0|0|0|0|0|0|0|0|0|0|0|0|0|0|0|1|1|1|0|1|0|3|0|0|0|0|0|0|0|0|2|0|0|0	0.85	1	0.85	1	0.85	16	0.04
FEV	Q14683	SMC1A_HUMAN	14|10	24	12	2	4|2|8|3|8|1|3|2|4|2|1|2|2|0|0|0|0|0|0|0|0|0|0|0|0|0|10|13|0|0|3|8|0|0|0|2|0|1|0|0|7|5|3|5	0.83	0.9	0.83	0.9	0.83	5.33	0.04
FEV	Q14686	NCOA6_HUMAN	22|20	42	21	2	14|12|8|5|12|6|15|2|12|8|1|1|2|0|3|4|2|0|0|0|0|0|0|0|2|3|14|13|6|9|13|17|0|1|4|4|2|8|0|0|7|10|5|2	0.8	0.85	0.8	0.85	0.8	4.07	0.05
FEV	Q14687	GSE1_HUMAN	36|35	71	35.5	2	20|20|22|11|25|15|19|13|17|12|2|1|1|1|1|0|0|1|0|0|0|0|0|0|1|1|15|13|3|1|10|9|1|0|2|1|2|2|0|0|12|4|1|2	0.94	0.94	0.94	0.94	0.94	5.98	0.02
FEV	Q14781	CBX2_HUMAN	4|3	7	3.5	2	0|0|0|0|0|0|0|0|0|0|0|0|0|0|0|1|1|0|0|0|0|0|0|0|0|0|0|0|0|0|0|0|0|0|0|0|0|0|0|0|0|0|0|0	0.99	1	0.99	1	0.99	35	0
FEV	Q15542	TAF5_HUMAN	12|10	22	11	2	6|7|10|6|8|4|4|2|5|2|1|0|1|0|0|0|0|0|0|0|0|0|0|0|0|0|1|4|0|0|5|4|0|0|0|1|0|1|0|0|2|3|0|1	0.88	0.91	0.88	0.91	0.88	6.21	0.03
FEV	Q15596	NCOA2_HUMAN	10|11	21	10.5	2	11|9|2|2|3|3|7|1|9|5|1|1|1|1|0|0|0|0|0|0|0|0|0|0|0|0|8|6|1|1|4|5|0|0|1|0|0|0|0|0|0|0|1|0	0.83	0.85	0.83	0.85	0.83	5.57	0.04
FEV	Q15906	VPS72_HUMAN	5|2	7	3.5	2	2|1|0|0|2|0|0|0|1|0|0|0|0|0|0|0|0|0|0|0|0|0|0|0|0|0|1|2|0|0|0|2|0|0|0|0|0|0|0|0|1|2|0|0	0.81	0.99	0.81	0.99	0.81	11	0.05
FEV	Q15911	ZFHX3_HUMAN	16|9	25	12.5	2	0|0|0|0|0|0|0|0|1|0|0|0|0|0|0|0|0|0|0|0|0|0|0|0|0|0|0|0|0|0|0|0|0|0|0|0|0|0|0|0|0|0|0|0	1	1	1	1	1	125	0
FEV	Q16594	TAF9_HUMAN	4|5	9	4.5	2	0|4|0|0|0|0|0|0|0|0|0|0|0|0|0|0|0|0|0|0|0|0|0|0|0|0|0|2|0|0|0|0|0|0|0|0|0|0|0|0|2|0|0|0	0.97	0.98	0.97	0.98	0.97	24.75	0.01
FEV	Q2KHR3	QSER1_HUMAN	8|14	22	11	2	3|4|2|2|0|0|0|0|2|2|0|0|0|0|0|1|0|0|0|0|0|0|0|0|0|0|4|2|0|1|3|4|0|0|0|0|0|0|0|0|1|1|0|0	0.99	1	0.99	1	0.99	15.12	0
FEV	Q3KNV8	PCGF3_HUMAN	2|4	6	3	2	0|0|0|0|0|0|0|0|0|0|0|0|0|0|0|0|0|0|0|0|0|0|0|0|0|0|0|0|0|0|0|0|0|0|0|0|0|0|0|0|0|0|0|0	0.97	1	0.97	1	0.97	30	0.01
FEV	Q4LE39	ARI4B_HUMAN	13|19	32	16	2	3|4|3|0|1|1|1|0|1|1|3|2|2|1|0|3|2|0|1|1|2|2|2|2|0|0|2|1|2|1|3|4|0|0|2|0|0|0|0|0|2|3|1|1	1	1	1	1	1	11.73	0
FEV	Q4VC05	BCL7A_HUMAN	3|2	5	2.5	2	2|2|0|0|0|0|0|0|0|0|0|0|0|0|0|0|0|0|0|0|0|0|0|0|0|0|0|0|0|0|0|0|0|0|0|0|1|1|0|0|1|1|0|1	0.85	0.94	0.85	0.94	0.85	12.22	0.04
FEV	Q5JSZ5	PRC2B_HUMAN	2|5	7	3.5	2	0|0|0|0|0|0|0|0|0|0|0|0|0|0|0|0|0|0|0|0|1|0|0|0|0|0|2|0|2|0|1|1|0|0|0|0|1|5|0|0|0|0|0|0	0.83	0.96	0.83	0.96	0.83	11.85	0.04
FEV	Q5PSV4	BRM1L_HUMAN	8|4	12	6	2	2|5|2|1|2|5|1|0|1|1|0|0|0|0|0|0|1|0|0|0|0|0|0|0|0|0|2|4|0|0|0|0|0|0|1|1|1|1|0|0|3|5|2|2	0.76	0.94	0.76	0.94	0.76	6.14	0.06
FEV	Q5T5X7	BEND3_HUMAN	6|2	8	4	2	0|3|0|2|3|3|1|2|2|2|0|0|0|0|0|0|0|0|0|0|0|0|0|0|0|0|0|0|0|0|0|0|0|0|0|0|0|0|0|0|0|0|0|0	0.75	0.97	0.75	0.97	0.75	9.78	0.06
FEV	Q5VV52	ZN691_HUMAN	2|3	5	2.5	2	0|0|0|0|0|0|0|0|0|0|0|0|0|0|0|0|0|0|0|0|0|0|0|0|0|0|0|0|0|0|0|1|0|0|0|0|0|0|0|0|0|0|0|0	0.97	0.99	0.97	0.99	0.97	25	0.01
FEV	Q5VWG9	TAF3_HUMAN	6|3	9	4.5	2	1|1|0|1|1|0|0|0|0|0|0|0|0|0|0|0|0|0|0|1|0|0|0|0|0|0|2|3|0|0|1|1|0|0|0|0|0|0|0|0|1|1|0|0	0.94	1	0.94	1	0.94	14.14	0.02
FEV	Q5VZL5	ZMYM4_HUMAN	25|14	39	19.5	2	4|3|8|3|8|1|5|0|4|0|0|0|0|0|0|1|1|0|0|0|0|0|0|0|0|0|7|10|1|1|12|16|1|1|5|4|0|2|0|0|10|8|2|3	0.91	0.98	0.91	0.98	0.91	7.09	0.02
FEV	Q68CP9	ARID2_HUMAN	11|8	19	9.5	2	0|1|3|2|3|2|0|0|0|0|1|0|0|0|0|0|1|0|1|0|1|0|0|0|0|0|5|5|0|1|1|4|0|0|0|1|0|0|0|0|6|6|0|1	0.94	0.97	0.94	0.97	0.94	9.29	0.02
FEV	Q6KC79	NIPBL_HUMAN	8|6	14	7	2	0|0|0|0|0|0|0|0|0|0|0|0|0|0|0|0|0|0|0|0|0|0|0|1|0|0|2|4|0|0|3|4|0|0|0|0|0|0|0|0|2|0|0|0	0.97	0.99	0.97	0.99	0.97	19.25	0.01
FEV	Q6MZP7	LIN54_HUMAN	17|14	31	15.5	2	8|7|4|1|2|2|4|1|9|4|0|1|0|0|0|0|1|0|0|0|0|0|0|0|0|0|11|5|1|1|9|9|1|0|2|2|1|0|0|0|7|4|0|2	0.93	0.95	0.93	0.95	0.93	6.89	0.02
FEV	Q6NUN9	ZN746_HUMAN	8|5	13	6.5	2	0|0|0|0|0|0|0|0|0|0|0|0|1|0|0|0|0|0|0|0|0|0|0|0|0|0|0|0|0|0|0|0|0|0|0|0|0|0|0|0|0|0|0|0	1	1	1	1	1	65	0
FEV	Q6P1R3	MSD2_HUMAN	4|5	9	4.5	2	0|0|2|0|4|1|1|1|2|0|0|0|0|0|0|0|0|0|0|0|0|0|0|1|0|0|2|0|0|0|1|2|0|0|0|0|0|0|0|0|2|2|1|1	0.9	0.94	0.9	0.94	0.9	8.61	0.03
FEV	Q6P1X5	TAF2_HUMAN	6|2	8	4	2	0|0|1|2|1|1|1|0|0|0|0|0|0|0|0|0|0|0|0|0|0|0|0|0|0|0|0|0|0|0|0|0|0|0|0|0|0|0|0|0|0|0|0|0	0.95	1	0.95	1	0.95	29.33	0.01
FEV	Q6P4R8	NFRKB_HUMAN	8|5	13	6.5	2	0|0|0|0|0|0|0|0|0|0|0|0|0|0|0|0|0|0|0|0|0|0|0|0|0|0|0|3|0|0|0|0|0|0|0|0|0|0|0|0|0|0|0|0	1	1	1	1	1	65	0
FEV	Q6PJG2	EMSA1_HUMAN	12|14	26	13	2	0|0|0|0|0|0|0|0|0|0|0|1|0|0|1|0|1|0|3|1|1|2|1|1|0|0|0|0|0|0|0|0|0|0|0|0|0|0|0|0|0|0|0|0	1	1	1	1	1	47.67	0
FEV	Q6W2J9	BCOR_HUMAN	78|67	145	72.5	2	32|31|21|10|29|12|29|11|29|18|11|7|10|7|3|4|7|2|3|3|1|4|0|1|0|4|40|35|7|8|16|31|1|3|6|5|5|7|0|0|20|16|4|5	0.98	0.99	0.98	0.99	0.98	6.41	0
FEV	Q6ZRI6	CO039_HUMAN	2|3	5	2.5	2	1|0|0|0|0|0|0|0|0|0|0|0|0|0|0|0|0|0|0|0|0|0|0|0|0|0|0|0|0|0|0|0|0|0|0|0|0|0|0|0|0|0|0|0	0.97	0.99	0.97	0.99	0.97	25	0.01
FEV	Q6ZU65	UBN2_HUMAN	4|2	6	3	2	0|0|0|0|0|0|0|0|0|0|0|0|0|0|0|0|0|0|0|0|0|0|0|0|0|0|1|2|0|0|0|0|0|0|0|0|0|0|0|0|0|0|0|0	0.98	1	0.98	1	0.98	30	0.01
FEV	Q6ZW49	PAXI1_HUMAN	11|12	23	11.5	2	4|2|6|2|3|2|4|2|3|2|0|0|0|0|0|0|0|0|0|0|0|0|0|0|0|0|2|3|0|0|0|3|0|0|0|0|0|0|0|0|2|0|0|0	0.99	0.99	0.99	0.99	0.99	12.65	0
FEV	Q76L83	ASXL2_HUMAN	3|4	7	3.5	2	2|1|0|1|0|0|0|0|1|1|0|0|0|0|0|0|0|0|0|0|0|0|0|0|0|0|0|0|0|0|0|0|0|0|0|0|0|0|0|0|1|0|0|0	0.99	1	0.99	1	0.99	22	0
FEV	Q7Z3K3	POGZ_HUMAN	8|10	18	9	2	1|1|2|0|2|0|0|0|1|2|1|1|1|1|0|0|0|0|0|0|0|0|0|0|0|0|2|4|1|0|0|1|0|0|0|0|0|0|0|0|2|2|0|0	1	1	1	1	1	15.84	0
FEV	Q7Z589	EMSY_HUMAN	19|11	30	15	2	3|3|6|2|4|3|4|2|3|3|0|0|0|0|4|0|3|0|2|1|2|1|1|1|0|0|10|14|0|1|2|6|1|0|1|1|0|1|0|0|6|5|2|1	0.9	0.98	0.9	0.98	0.9	6.67	0.03
FEV	Q7Z7C8	TAF8_HUMAN	3|3	6	3	2	2|1|2|1|3|0|1|0|1|1|0|0|0|0|0|0|0|0|0|0|0|0|0|0|0|0|1|1|0|0|0|0|0|0|0|0|0|0|0|0|0|0|0|0	0.86	0.86	0.86	0.86	0.86	9.43	0.03
FEV	Q86SE9	PCGF5_HUMAN	3|4	7	3.5	2	1|0|0|0|0|0|1|1|1|1|0|1|0|1|0|0|0|0|0|0|0|0|0|0|0|0|0|0|0|0|0|0|0|0|0|0|0|0|0|0|0|0|0|0	0.99	1	0.99	1	0.99	22	0
FEV	Q86U70	LDB1_HUMAN	5|4	9	4.5	2	0|0|0|0|0|0|0|0|0|0|0|0|0|0|0|0|0|0|0|0|0|0|0|0|0|0|0|0|0|0|0|0|0|0|0|0|0|0|0|0|0|0|0|0	1	1	1	1	1	45	0
FEV	Q86U86	PB1_HUMAN	27|17	44	22	2	6|2|12|8|14|10|2|3|4|2|1|1|0|0|2|0|5|0|0|0|0|0|0|1|1|0|2|3|0|0|1|6|0|0|0|4|0|2|0|0|14|24|8|4	0.91	0.96	0.91	0.96	0.91	6.82	0.02
FEV	Q86UP3	ZFHX4_HUMAN	28|25	53	26.5	2	0|0|1|0|1|0|0|0|0|0|2|2|2|1|0|0|0|0|0|0|0|0|0|0|0|0|1|3|1|0|1|2|0|0|0|0|1|0|0|0|0|0|0|0	1	1	1	1	1	64.78	0
FEV	Q8IVH2	FOXP4_HUMAN	12|14	26	13	2	0|1|0|0|0|0|0|0|0|0|0|0|0|0|0|0|0|0|0|0|0|0|0|0|0|0|1|0|0|0|2|0|0|0|0|0|0|0|0|0|0|0|0|0	1	1	1	1	1	130	0
FEV	Q8IWI9	MGAP_HUMAN	46|35	81	40.5	2	2|1|4|0|4|0|2|0|2|0|1|2|2|1|1|0|1|0|1|1|0|0|0|0|0|0|11|10|0|1|8|11|0|0|0|2|0|3|0|0|4|8|0|0	1	1	1	1	1	21.47	0
FEV	Q8IX15	HOMEZ_HUMAN	8|8	16	8	2	0|0|0|0|0|0|0|1|1|2|0|0|0|0|0|0|0|0|0|0|0|0|0|0|0|0|0|0|0|0|0|0|0|0|0|0|0|0|0|0|0|0|0|0	1	1	1	1	1	80	0
FEV	Q8N196	SIX5_HUMAN	2|2	4	2	2	0|0|0|0|0|0|0|0|0|0|0|0|0|0|0|0|0|0|0|0|0|0|0|0|0|0|0|0|0|0|0|0|0|0|0|0|0|0|0|0|0|0|0|0	0.94	0.94	0.94	0.94	0.94	20	0.02
FEV	Q8N488	RYBP_HUMAN	6|3	9	4.5	2	0|0|0|0|0|0|0|0|2|0|0|0|0|0|0|0|0|0|0|0|0|0|0|0|0|0|1|0|0|0|0|0|0|0|0|0|0|0|0|0|0|0|0|0	1	1	1	1	1	45	0
FEV	Q8NDX5	PHC3_HUMAN	4|3	7	3.5	2	0|1|0|0|0|0|1|0|1|0|0|0|0|0|0|0|0|0|0|0|0|0|0|0|0|0|1|2|1|1|2|2|0|0|1|1|0|0|0|0|3|0|0|0	0.88	0.94	0.88	0.94	0.88	9.06	0.03
FEV	Q8NEM7	SP20H_HUMAN	2|2	4	2	2	1|1|0|0|1|1|0|0|0|0|0|0|0|0|0|0|0|0|0|0|0|0|0|0|0|0|0|0|0|0|1|2|0|0|0|0|0|0|0|0|2|0|0|0	0.77	0.77	0.77	0.77	0.77	9.78	0.06
FEV	Q8NEZ4	KMT2C_HUMAN	17|10	27	13.5	2	1|0|0|0|1|1|0|0|0|1|0|0|0|0|0|0|0|0|0|0|0|0|0|0|0|0|0|1|0|0|0|0|0|0|0|0|0|0|0|0|0|0|0|0	1	1	1	1	1	118.8	0
FEV	Q8NFD5	ARI1B_HUMAN	35|31	66	33	2	12|14|5|3|10|4|9|2|9|3|0|0|0|0|0|0|1|0|0|0|0|0|0|0|1|0|12|19|0|2|4|8|0|0|1|0|0|0|0|0|1|1|0|0	0.99	0.99	0.99	0.99	0.99	12	0
FEV	Q8NHM5	KDM2B_HUMAN	25|18	43	21.5	2	1|3|1|0|4|2|2|2|4|2|0|0|0|0|0|0|1|0|0|1|1|0|0|0|0|0|5|5|0|0|0|0|0|0|0|0|0|0|0|0|2|1|0|0	1	1	1	1	1	25.57	0
FEV	Q8TD26	CHD6_HUMAN	10|17	27	13.5	2	0|0|0|0|0|0|0|0|0|0|1|0|0|0|0|0|0|0|0|0|0|0|0|0|0|0|0|0|0|0|0|0|0|0|0|0|0|0|0|0|0|0|0|0	1	1	1	1	1	135	0
FEV	Q8TE76	MORC4_HUMAN	5|3	8	4	2	0|0|0|0|0|0|0|0|0|0|0|0|0|0|0|0|0|0|0|0|0|0|0|0|0|0|0|0|0|0|0|0|0|0|0|0|0|0|1|0|0|0|0|0	0.99	1	0.99	1	0.99	40	0
FEV	Q8WUA4	TF3C2_HUMAN	9|6	15	7.5	2	2|1|3|1|5|2|3|1|3|2|0|0|0|0|0|0|0|0|0|0|0|0|0|0|1|0|1|1|0|0|0|0|0|0|0|0|0|0|0|0|0|0|0|0	0.96	0.99	0.96	0.99	0.96	12.69	0.01
FEV	Q8WUB8	PHF10_HUMAN	7|6	13	6.5	2	2|1|0|0|0|1|1|1|2|1|0|0|1|0|1|0|0|0|1|0|0|0|0|0|0|0|1|2|0|0|2|2|0|0|0|0|0|0|0|0|2|5|1|0	0.97	0.98	0.97	0.98	0.97	10.59	0.01
FEV	Q92560	BAP1_HUMAN	4|4	8	4	2	1|1|1|2|0|0|1|0|1|0|0|0|0|0|0|1|0|0|0|0|0|0|0|0|0|0|2|3|0|0|0|0|0|0|0|0|0|0|0|0|1|1|0|0	0.96	0.96	0.96	0.96	0.96	11.73	0.01
FEV	Q92585	MAML1_HUMAN	4|5	9	4.5	2	4|5|0|0|0|0|2|0|4|0|0|0|0|0|0|0|0|0|0|0|0|0|0|0|0|1|6|3|0|0|4|2|0|0|0|0|0|1|0|0|0|0|0|0	0.75	0.8	0.75	0.8	0.75	6.19	0.06
FEV	Q92766	RREB1_HUMAN	10|9	19	9.5	2	0|1|1|0|0|0|0|0|0|0|0|0|0|0|0|1|0|0|0|0|0|0|0|0|0|0|0|0|0|0|0|0|0|0|0|0|0|0|0|0|1|0|0|0	1	1	1	1	1	95	0
FEV	Q92782	DPF1_HUMAN	5|4	9	4.5	2	0|0|2|0|0|0|0|0|0|0|0|0|0|0|0|0|0|0|0|0|0|0|0|0|0|0|0|0|0|0|0|1|0|0|0|0|0|0|0|0|0|0|0|0	1	1	1	1	1	45	0
FEV	Q92785	REQU_HUMAN	16|15	31	15.5	2	9|7|7|3|10|4|8|3|8|3|1|1|0|1|0|0|1|0|1|0|0|0|2|1|0|1|5|5|2|5|8|8|0|0|4|4|1|1|0|0|8|8|1|1	0.91	0.92	0.91	0.92	0.91	5.17	0.02
FEV	Q92793	CBP_HUMAN	10|9	19	9.5	2	0|3|0|0|0|0|0|0|4|0|0|0|0|0|1|1|1|0|0|0|0|0|0|0|0|0|0|0|0|0|0|1|0|0|0|0|0|0|0|0|0|0|0|0	1	1	1	1	1	38	0
FEV	Q92908	GATA6_HUMAN	2|3	5	2.5	2	0|0|0|0|0|0|0|0|0|0|0|0|0|0|0|0|0|0|0|0|0|0|0|0|0|0|0|0|0|0|0|0|0|0|0|0|0|0|0|0|0|0|0|0	0.97	0.99	0.97	0.99	0.97	25	0.01
FEV	Q92925	SMRD2_HUMAN	16|11	27	13.5	2	8|8|7|6|5|5|6|0|4|6|2|1|1|2|2|2|1|0|1|2|1|1|1|1|1|0|5|9|2|2|4|6|0|1|3|0|2|2|0|0|8|8|4|3	0.83	0.97	0.83	0.97	0.83	4.47	0.04
FEV	Q969J2	ZKSC4_HUMAN	26|28	54	27	2	1|2|3|0|6|0|5|0|3|0|2|2|2|2|2|0|2|0|0|0|0|0|0|0|0|0|6|5|3|5|11|12|1|1|2|3|4|2|0|0|9|5|0|0	1	1	1	1	1	11.76	0
FEV	Q969R5	LMBL2_HUMAN	8|3	11	5.5	2	0|0|0|0|0|0|0|0|0|0|0|0|0|0|0|0|0|0|0|0|0|0|0|0|0|0|1|2|0|0|0|0|0|0|0|0|0|0|0|0|0|0|0|0	1	1	1	1	1	55	0
FEV	Q96BD5	PF21A_HUMAN	2|2	4	2	2	0|0|0|0|0|0|0|0|0|0|0|0|0|0|0|0|0|0|0|0|0|0|0|0|0|0|1|2|0|0|1|1|0|0|0|0|0|0|0|0|0|0|0|0	0.92	0.92	0.92	0.92	0.92	17.6	0.02
FEV	Q96DT7	ZBT10_HUMAN	3|4	7	3.5	2	0|0|0|1|1|0|0|0|0|0|0|0|0|0|0|0|0|0|0|0|0|0|0|0|0|0|1|0|0|0|0|0|0|0|0|0|0|0|0|0|0|0|0|0	0.99	1	0.99	1	0.99	35	0
FEV	Q96F45	ZN503_HUMAN	11|12	23	11.5	2	1|1|1|0|1|0|2|0|0|0|1|1|1|1|0|0|0|0|0|0|0|0|0|0|0|0|1|1|1|0|1|0|0|0|0|0|0|0|0|0|0|0|0|0	1	1	1	1	1	36.14	0
FEV	Q96JB3	HIC2_HUMAN	3|3	6	3	2	0|0|0|0|0|0|0|0|0|0|0|0|0|0|0|0|0|0|0|0|0|0|0|0|0|0|0|0|0|0|0|0|0|0|0|0|0|0|0|0|0|0|0|0	0.99	0.99	0.99	0.99	0.99	30	0
FEV	Q96JM2	ZN462_HUMAN	10|8	18	9	2	0|0|0|0|0|0|0|0|0|0|0|0|0|1|0|0|0|0|0|0|0|0|0|0|0|0|0|0|0|0|0|0|0|0|0|0|0|0|0|0|0|0|0|0	1	1	1	1	1	90	0
FEV	Q96JM7	LMBL3_HUMAN	6|7	13	6.5	2	0|3|1|0|1|0|0|0|0|0|0|0|1|0|0|0|0|0|0|0|0|0|0|0|0|0|0|1|0|0|1|2|0|0|0|0|0|0|0|0|1|0|0|0	1	1	1	1	1	26	0
FEV	Q96K83	ZN521_HUMAN	15|14	29	14.5	2	0|0|0|0|0|0|1|0|0|0|0|0|0|0|0|0|0|0|0|0|0|0|0|0|0|0|0|0|0|0|0|0|0|0|0|0|0|0|0|0|0|0|0|0	1	1	1	1	1	145	0
FEV	Q96KM6	Z512B_HUMAN	5|3	8	4	2	0|0|0|0|0|0|0|0|0|0|0|0|0|0|0|0|0|0|0|0|0|0|0|0|0|0|1|2|0|0|0|0|0|0|0|0|0|0|0|0|0|0|0|0	1	1	1	1	1	40	0
FEV	Q96KQ7	EHMT2_HUMAN	30|23	53	26.5	2	3|3|2|0|0|3|2|1|6|4|0|0|0|0|0|0|1|0|0|0|0|0|1|1|0|1|9|8|0|0|1|3|0|0|0|0|0|0|0|0|0|2|0|0	1	1	1	1	1	22.86	0
FEV	Q96L91	EP400_HUMAN	19|14	33	16.5	2	1|5|7|5|7|4|4|1|2|3|4|2|1|1|2|2|2|0|2|2|2|2|1|2|0|0|7|15|1|0|1|9|0|0|1|1|0|1|0|0|13|10|3|1	0.9	0.95	0.9	0.95	0.9	5.72	0.03
FEV	Q96ME7	ZN512_HUMAN	11|9	20	10	2	1|2|1|0|1|0|1|0|2|0|2|1|1|0|0|0|0|0|0|0|0|0|0|0|0|2|4|5|1|1|3|5|0|1|0|2|0|0|0|0|3|8|4|4	0.94	0.97	0.94	0.97	0.94	8	0.01
FEV	Q96PV6	LENG8_HUMAN	14|10	24	12	2	8|5|5|2|1|3|3|2|6|4|0|1|0|1|0|1|1|0|0|0|0|0|2|1|0|1|12|5|4|5|12|11|2|2|3|0|4|2|0|0|6|6|0|0	0.74	0.87	0.74	0.87	0.74	4.36	0.07
FEV	Q96QT6	PHF12_HUMAN	15|10	25	12.5	2	1|0|2|0|3|1|2|0|1|0|1|3|2|0|3|1|1|0|1|1|1|1|0|0|0|0|0|5|0|0|0|3|0|0|0|0|0|0|0|0|2|3|0|0	1	1	1	1	1	14.47	0
FEV	Q96RK0	CIC_HUMAN	29|34	63	31.5	2	13|9|7|5|9|4|13|3|10|7|1|0|0|0|2|1|0|1|0|0|0|0|0|1|0|2|13|15|2|1|5|5|0|0|3|2|0|2|0|0|8|3|1|0	0.99	0.99	0.99	0.99	0.99	9.36	0
FEV	Q96SI1	KCD15_HUMAN	3|2	5	2.5	2	0|0|0|0|0|0|0|0|0|0|0|0|0|0|0|0|0|0|0|0|0|0|0|0|0|0|0|0|0|0|0|0|0|0|0|0|0|0|0|0|0|0|0|0	0.97	0.99	0.97	0.99	0.97	25	0.01
FEV	Q99496	RING2_HUMAN	18|15	33	16.5	2	10|10|3|3|6|4|8|3|8|6|3|3|2|1|2|2|1|1|0|0|2|0|1|0|0|0|5|4|2|3|10|9|0|2|0|2|2|4|0|0|5|6|1|2	0.94	0.97	0.94	0.97	0.94	5.34	0.02
FEV	Q99856	ARI3A_HUMAN	14|20	34	17	2	12|11|6|6|13|11|6|5|7|6|1|1|0|0|1|0|1|0|1|1|1|1|1|2|2|1|6|5|2|1|6|4|0|0|1|2|0|0|0|0|10|5|2|0	0.88	0.95	0.88	0.95	0.88	5.3	0.03
FEV	Q9BQE9	BCL7B_HUMAN	2|3	5	2.5	2	0|0|1|1|1|1|0|0|0|0|0|0|0|0|0|1|0|0|0|0|0|0|0|0|0|0|2|2|0|0|0|0|0|0|0|0|0|0|0|0|0|0|0|0	0.85	0.94	0.85	0.94	0.85	12.22	0.04
FEV	Q9BRR0	ZKSC3_HUMAN	4|8	12	6	2	0|0|0|0|0|0|0|0|0|0|0|0|0|0|0|2|0|0|0|0|0|0|3|2|0|0|0|0|0|2|2|2|0|0|0|0|0|0|0|0|0|0|0|0	0.96	1	0.96	1	0.96	20.31	0.01
FEV	Q9BSM1	PCGF1_HUMAN	8|4	12	6	2	3|1|1|1|1|1|1|2|3|0|1|0|0|0|1|1|1|0|1|0|0|0|0|0|0|1|1|1|1|0|1|1|0|0|0|0|0|1|0|0|0|2|0|0	0.93	1	0.93	1	0.93	9.43	0.02
FEV	Q9BW19	KIFC1_HUMAN	4|4	8	4	2	1|0|0|0|1|0|2|1|0|1|0|0|0|0|0|0|0|0|0|0|0|0|0|0|0|0|1|1|0|0|3|2|0|0|0|0|0|0|0|0|0|0|0|0	0.96	0.96	0.96	0.96	0.96	13.54	0.01
FEV	Q9BWW4	SSBP3_HUMAN	2|2	4	2	2	0|1|0|0|0|0|0|0|0|0|0|0|0|0|0|0|0|0|0|0|1|0|0|0|0|0|0|0|0|0|0|0|0|0|0|0|0|0|0|0|0|0|0|0	0.94	0.94	0.94	0.94	0.94	20	0.02
FEV	Q9GZN1	ARP6_HUMAN	2|2	4	2	2	1|2|0|0|1|1|1|1|1|1|0|0|0|0|0|0|0|0|0|0|0|0|0|0|0|0|0|0|0|0|0|0|0|0|0|0|0|0|0|0|0|0|0|0	0.81	0.81	0.81	0.81	0.81	9.78	0.05
FEV	Q9H147	TDIF1_HUMAN	8|7	15	7.5	2	0|0|0|0|0|0|0|0|0|0|0|0|0|0|0|0|0|0|0|0|0|0|0|0|0|0|0|2|0|0|0|0|0|0|0|0|0|0|0|0|0|0|0|0	1	1	1	1	1	75	0
FEV	Q9H165	BC11A_HUMAN	3|2	5	2.5	2	0|0|0|0|0|0|0|0|0|0|0|0|0|0|0|0|0|0|0|0|0|0|0|0|0|0|0|0|0|0|0|0|0|0|0|0|0|0|0|0|0|0|0|0	0.97	0.99	0.97	0.99	0.97	25	0.01
FEV	Q9H334	FOXP1_HUMAN	21|20	41	20.5	2	1|2|0|0|0|0|1|0|0|0|0|0|0|0|0|0|0|0|0|0|0|0|0|0|0|0|1|2|0|0|2|1|0|0|0|0|0|0|0|0|0|0|0|0	1	1	1	1	1	90.2	0
FEV	Q9H582	ZN644_HUMAN	19|17	36	18	2	0|0|0|0|0|0|0|0|0|0|0|0|0|0|0|0|0|0|0|0|0|0|0|0|0|0|2|3|0|0|1|3|0|0|0|0|0|0|0|0|1|0|0|0	1	1	1	1	1	79.2	0
FEV	Q9H7L9	SDS3_HUMAN	6|5	11	5.5	2	4|3|4|1|2|1|3|1|3|2|0|0|0|0|0|0|0|0|0|0|0|0|0|0|0|0|4|4|0|0|0|2|0|0|0|1|0|1|0|0|1|3|2|1	0.8	0.85	0.8	0.85	0.8	5.63	0.05
FEV	Q9H7S9	ZN703_HUMAN	5|7	12	6	2	0|0|0|0|0|0|0|0|0|0|0|0|0|0|0|0|0|0|0|0|0|0|0|0|0|0|0|0|0|0|0|0|0|0|0|0|0|0|0|0|0|0|0|0	1	1	1	1	1	60	0
FEV	Q9H869	YYAP1_HUMAN	3|4	7	3.5	2	0|0|0|0|0|0|0|0|0|0|0|0|0|0|0|0|0|0|0|0|0|0|0|0|0|0|0|0|0|0|0|0|0|0|0|0|0|0|0|0|0|0|0|0	0.99	1	0.99	1	0.99	35	0
FEV	Q9H9B1	EHMT1_HUMAN	28|29	57	28.5	2	7|6|1|0|4|0|9|1|8|4|0|0|0|0|0|0|0|0|0|0|0|0|0|0|1|0|6|9|1|0|5|10|0|0|0|0|1|0|0|0|0|2|0|0	1	1	1	1	1	16.72	0
FEV	Q9HAH7	FBRS_HUMAN	3|2	5	2.5	2	1|0|0|0|0|0|0|0|1|0|0|0|0|0|0|0|0|0|0|0|0|0|0|0|0|0|1|1|0|0|1|1|0|0|0|0|0|0|0|0|0|0|0|0	0.94	0.98	0.94	0.98	0.94	18.33	0.01
FEV	Q9HBM6	TAF9B_HUMAN	10|8	18	9	2	5|4|4|2|6|3|2|2|3|3|0|0|0|0|0|0|0|0|0|0|0|0|0|0|0|0|4|4|0|0|1|3|0|0|0|0|0|1|0|0|4|6|1|2	0.9	0.94	0.9	0.94	0.9	6.6	0.03
FEV	Q9HCM7	FBSL_HUMAN	5|6	11	5.5	2	0|1|0|0|0|0|2|0|0|0|0|0|0|0|0|0|0|0|0|0|0|0|0|0|0|0|0|0|0|0|0|0|0|0|0|0|0|0|0|0|0|0|0|0	1	1	1	1	1	55	0
FEV	Q9NP66	HM20A_HUMAN	10|7	17	8.5	2	2|2|2|1|3|1|2|3|2|2|0|0|0|0|0|0|0|0|0|0|0|0|0|0|0|0|2|2|0|0|0|2|0|0|0|0|0|1|0|0|1|1|0|0	1	1	1	1	1	12.9	0
FEV	Q9NPI1	BRD7_HUMAN	10|7	17	8.5	2	0|0|1|1|1|0|1|0|0|0|0|0|0|0|0|0|0|0|0|0|0|0|0|0|0|0|0|1|0|0|0|3|0|0|0|1|0|0|0|0|1|2|0|2	1	1	1	1	1	26.71	0
FEV	Q9NQB0	TF7L2_HUMAN	8|8	16	8	2	2|0|0|0|0|0|0|0|0|0|0|0|0|0|0|0|0|0|0|0|0|0|0|0|0|0|0|0|0|0|0|0|0|0|0|0|0|0|0|0|0|0|0|0	1	1	1	1	1	80	0
FEV	Q9NSC2	SALL1_HUMAN	5|4	9	4.5	2	1|2|0|1|1|1|2|1|5|4|0|0|0|0|0|0|0|0|0|0|0|0|0|0|0|0|1|0|0|0|0|0|0|0|0|0|0|0|0|0|0|0|0|0	0.88	0.91	0.88	0.91	0.88	10.42	0.03
FEV	Q9NZM4	BICRA_HUMAN	6|7	13	6.5	2	0|0|0|0|0|0|1|0|0|0|0|0|0|0|0|0|0|0|0|0|0|0|0|0|0|0|4|2|0|0|0|3|0|0|0|0|0|0|0|0|0|0|0|0	0.98	0.99	0.98	0.99	0.98	28.6	0
FEV	Q9P0U4	CXXC1_HUMAN	8|7	15	7.5	2	5|3|3|1|7|1|4|0|5|0|1|0|0|1|0|0|0|0|0|0|0|0|0|0|0|0|0|0|0|0|4|2|0|0|0|0|0|0|0|0|1|0|0|0	0.9	0.92	0.9	0.92	0.9	8.68	0.03
FEV	Q9P0W2	HM20B_HUMAN	5|2	7	3.5	2	0|0|1|0|2|0|0|0|1|0|0|0|0|1|0|0|0|0|0|0|0|0|0|0|0|0|0|0|0|0|0|0|0|0|0|0|0|0|0|0|0|0|0|0	0.96	1	0.96	1	0.96	30.8	0.01
FEV	Q9P2D1	CHD7_HUMAN	25|23	48	24	2	0|10|0|0|0|0|14|0|10|0|0|0|0|0|0|0|0|0|0|0|0|3|0|0|0|0|11|14|0|0|5|7|0|0|0|0|0|0|0|0|7|4|0|0	0.98	0.98	0.98	0.98	0.98	12.42	0.01
FEV	Q9UGU0	TCF20_HUMAN	10|5	15	7.5	2	1|1|0|0|0|0|1|0|1|0|0|0|0|0|0|0|0|0|0|0|0|0|0|0|0|0|2|5|0|0|1|3|0|0|0|0|0|1|0|0|0|0|0|0	0.97	1	0.97	1	0.97	20.62	0.01
FEV	Q9UHF7	TRPS1_HUMAN	26|22	48	24	2	0|0|3|0|1|0|0|0|0|0|0|1|0|1|0|0|0|0|0|0|0|0|0|0|0|0|6|7|0|1|2|4|0|0|0|0|0|0|0|0|0|0|0|0	1	1	1	1	1	40.62	0
FEV	Q9UI36	DACH1_HUMAN	5|7	12	6	2	0|0|0|0|0|0|0|0|0|0|0|0|0|0|0|0|0|0|0|0|0|0|0|0|0|1|0|2|0|2|0|0|0|0|0|0|0|0|0|0|1|1|0|0	1	1	1	1	1	37.71	0
FEV	Q9UIU6	SIX4_HUMAN	4|4	8	4	2	2|4|0|0|0|0|1|0|1|1|0|0|0|0|0|0|0|0|0|0|0|0|0|0|0|0|1|0|0|0|0|1|0|0|0|0|0|0|0|0|0|0|0|0	0.94	0.94	0.94	0.94	0.94	16	0.01
FEV	Q9UKD1	GMEB2_HUMAN	3|4	7	3.5	2	2|4|0|0|1|0|0|1|1|1|0|0|0|0|0|0|0|0|0|0|0|0|0|0|0|0|1|1|0|0|0|1|0|0|0|0|0|0|0|0|0|0|0|0	0.89	0.94	0.89	0.94	0.89	11.85	0.03
FEV	Q9UKJ3	GPTC8_HUMAN	7|11	18	9	2	7|6|2|1|4|1|4|2|6|1|0|0|0|0|2|0|1|0|0|0|0|0|0|0|0|0|0|0|0|0|8|4|0|0|0|0|0|0|0|0|0|1|0|0	0.88	0.94	0.88	0.94	0.88	7.92	0.03
FEV	Q9UKY1	ZHX1_HUMAN	4|4	8	4	2	1|0|0|0|0|0|2|1|1|0|0|0|0|0|0|0|0|0|0|0|0|0|0|0|0|0|0|0|0|0|0|1|0|0|0|0|0|0|0|0|0|0|0|0	1	1	1	1	1	29.33	0
FEV	Q9ULD9	ZN608_HUMAN	16|14	30	15	2	2|1|0|0|0|1|2|0|2|1|0|0|0|0|0|0|0|0|0|0|0|0|0|0|0|1|2|2|0|0|2|1|0|0|0|0|0|0|0|0|1|0|0|0	1	1	1	1	1	36.67	0
FEV	Q9ULL5	PRR12_HUMAN	14|15	29	14.5	2	0|0|0|0|0|0|0|0|0|0|0|0|0|0|0|0|0|0|0|0|0|0|0|0|0|0|1|1|0|0|2|0|0|0|0|0|0|0|1|0|0|0|0|0	1	1	1	1	1	127.6	0
FEV	Q9UMN6	KMT2B_HUMAN	24|16	40	20	2	9|11|1|1|4|4|7|2|6|6|0|0|0|0|0|0|0|0|0|0|0|0|0|0|0|1|5|6|0|0|3|7|0|0|0|0|0|0|0|0|0|0|0|0	0.98	0.99	0.98	0.99	0.98	12.05	0.01
FEV	Q9UN79	SOX13_HUMAN	4|4	8	4	2	0|1|0|0|0|0|0|0|0|0|0|0|0|0|0|0|0|0|0|0|0|0|0|0|0|0|0|0|0|0|0|0|0|0|0|0|0|0|0|0|0|0|0|0	1	1	1	1	1	40	0
FEV	Q9UPW6	SATB2_HUMAN	14|14	28	14	2	0|5|3|2|4|2|0|0|7|3|0|0|0|0|0|0|0|0|0|0|0|0|0|0|0|2|4|2|0|0|0|0|0|0|0|0|2|1|0|0|0|3|0|0	0.99	0.99	0.99	0.99	0.99	15.4	0
FEV	Q9UQE7	SMC3_HUMAN	8|9	17	8.5	2	2|4|8|1|8|3|4|0|4|1|1|1|1|1|4|1|1|0|1|1|1|1|1|1|0|0|6|4|0|0|2|5|0|0|1|3|0|0|0|0|4|4|2|2	0.79	0.83	0.79	0.83	0.79	4.45	0.05
FEV	Q9UQR1	ZN148_HUMAN	22|15	37	18.5	2	0|2|1|0|0|0|1|1|1|1|0|0|0|0|1|0|0|0|0|0|0|0|0|0|0|0|2|1|0|0|1|4|0|0|0|0|0|0|0|0|0|1|0|0	1	1	1	1	1	47.88	0
FEV	Q9Y2X9	ZN281_HUMAN	24|26	50	25	2	8|5|3|3|4|5|4|3|6|3|0|0|0|0|0|0|1|0|0|1|1|0|0|0|0|0|8|6|0|0|4|7|0|0|0|0|1|0|0|0|3|1|0|0	1	1	1	1	1	14.29	0
FEV	Q9Y4B4	ARIP4_HUMAN	2|4	6	3	2	0|0|0|0|0|0|0|0|0|0|0|0|0|0|0|0|0|0|0|0|0|0|0|0|0|0|0|0|0|0|0|0|0|0|0|0|0|0|0|0|0|0|0|0	0.97	1	0.97	1	0.97	30	0.01
FEV	Q9Y5A6	ZSC21_HUMAN	11|15	26	13	2	0|0|0|0|0|0|0|0|2|0|0|0|0|0|0|0|0|0|0|0|0|0|1|0|0|0|1|0|0|0|5|6|0|0|0|0|0|0|0|0|0|0|0|0	1	1	1	1	1	38.13	0
FEV	Q9Y618	NCOR2_HUMAN	46|50	96	48	2	4|6|4|2|2|1|6|2|7|5|0|0|0|0|0|0|0|0|0|0|0|0|0|0|0|0|17|9|0|0|9|6|0|0|0|0|0|0|0|0|4|3|0|0	1	1	1	1	1	24.28	0
FEV	Q9Y6Q9	NCOA3_HUMAN	9|12	21	10.5	2	2|2|0|0|0|0|0|0|0|0|0|0|0|0|0|0|0|0|0|0|0|0|0|0|0|0|1|2|0|0|3|2|0|0|0|0|1|0|0|0|0|0|0|0	1	1	1	1	1	35.54	0
FEV	Q9Y6X8	ZHX2_HUMAN	13|11	24	12	2	2|3|0|0|0|0|3|0|3|3|0|0|0|0|0|0|0|0|0|0|0|0|0|0|0|0|1|1|0|0|1|1|0|0|0|0|0|0|0|0|0|0|0|0	1	1	1	1	1	29.33	0
FOS	P05412	JUN_HUMAN	9|6|8|6	29	7.25	4	0|0|0|0|0|0|0|0|0|0|0|0|0|0|0|0|0|0|0|0|0|0|0|0|0|0|0|0|0|0|0|0|0|0|0|0|0|0|0|0|0|0|0|0	1	1	1	1	1	72.5	0
FOS	P17535	JUND_HUMAN	6|6|7|4	23	5.75	4	0|0|0|0|0|0|0|0|0|0|0|0|0|0|0|0|0|0|0|0|0|0|0|0|0|0|0|0|0|0|0|0|0|0|0|0|0|0|0|0|0|0|0|0	1	1	1	1	1	57.5	0
FOS	Q04837	SSBP_HUMAN	4|4|4|4	16	4	4	0|0|0|0|0|0|0|0|0|0|0|0|0|0|0|0|0|0|0|0|0|0|0|0|0|0|0|0|0|0|0|0|0|0|0|0|0|0|0|0|0|0|0|0	1	1	1	1	1	40	0
FOS	O00159	MYO1C_HUMAN	32|28|17|17	94	23.5	4	0|0|0|0|0|0|0|0|0|0|0|0|0|0|0|0|1|0|0|0|0|0|0|0|0|0|0|0|0|0|0|0|0|0|0|0|0|0|0|0|0|0|0|0	1	1	1	1	1	235	0
FOS	O00264	PGRC1_HUMAN	4|3|3|3	13	3.25	4	0|0|5|2|3|3|0|0|0|0|0|0|0|0|0|0|0|0|2|1|0|0|0|0|0|0|0|0|0|0|0|0|0|0|0|0|0|0|0|0|0|0|0|0	0.82	0.89	0.82	0.89	0.82	8.94	0.05
FOS	O00512	BCL9_HUMAN	5|3|4|5	17	4.25	4	2|5|1|0|1|0|2|0|3|2|0|0|0|0|0|0|0|0|0|0|0|0|0|0|0|0|4|2|0|0|3|2|0|0|0|0|0|0|0|0|0|0|0|0	0.76	0.85	0.76	0.85	0.76	6.93	0.06
FOS	O00763	ACACB_HUMAN	100|93|74|72	339	84.75	4	0|0|23|23|22|19|0|0|0|0|19|0|0|0|0|22|0|0|16|0|21|0|0|0|0|0|0|0|0|0|0|0|0|0|13|5|0|0|40|32|32|21|21|18	0.99	1	0.99	1	0.99	10.75	0
FOS	O14497	ARI1A_HUMAN	70|74|78|69	291	72.75	4	23|26|17|5|20|10|15|4|18|4|3|3|2|1|1|0|2|0|0|0|0|0|1|1|1|2|30|40|5|4|20|24|1|0|7|8|4|9|0|0|19|17|3|5	0.99	0.99	0.99	0.99	0.99	9.02	0
FOS	O14686	KMT2D_HUMAN	67|66|75|66	274	68.5	4	4|2|6|6|7|3|1|1|3|3|1|1|2|1|0|0|0|0|0|0|1|1|0|1|0|0|7|12|1|0|7|9|0|0|0|1|0|2|0|0|4|6|0|0	1	1	1	1	1	32.41	0
FOS	O15145	ARPC3_HUMAN	3|2|2|2	9	2.25	4	0|0|0|0|0|0|0|0|0|0|0|0|0|0|1|0|0|0|0|0|0|0|0|0|0|0|0|0|0|0|0|0|0|0|0|0|1|1|1|1|0|0|0|0	0.94	0.99	0.94	0.99	0.94	19.8	0.01
FOS	O15164	TIF1A_HUMAN	12|13|12|11	48	12	4	4|1|1|0|1|0|1|1|3|0|0|0|0|0|0|0|0|0|0|0|0|0|0|0|0|0|0|0|0|0|2|2|0|0|0|0|0|0|0|0|0|0|0|0	1	1	1	1	1	33	0
FOS	O15550	KDM6A_HUMAN	21|23|29|22	95	23.75	4	3|1|3|0|4|0|2|1|1|1|0|0|0|0|0|0|0|0|0|0|0|0|0|0|0|0|0|0|0|0|2|3|0|0|0|0|0|0|0|0|2|1|0|0	1	1	1	1	1	43.54	0
FOS	O43795	MYO1B_HUMAN	42|47|42|37	168	42	4	0|0|0|0|0|0|0|0|0|0|0|0|1|0|2|1|1|0|0|0|0|0|0|0|0|0|0|0|0|0|0|0|0|0|0|0|0|0|2|5|0|1|0|1	1	1	1	1	1	132	0
FOS	O75083	WDR1_HUMAN	8|6|6|5	25	6.25	4	0|0|0|0|0|0|0|0|0|0|0|0|0|0|0|0|0|0|0|0|0|0|0|0|0|0|0|0|0|0|0|0|0|0|0|0|0|0|0|0|0|0|0|0	1	1	1	1	1	62.5	0
FOS	O75177	CREST_HUMAN	5|3|3|5	16	4	4	0|0|0|0|0|0|0|0|0|0|0|0|0|0|0|0|0|0|0|0|0|0|0|0|0|0|0|0|0|0|0|0|0|0|0|0|0|0|0|0|0|0|0|0	0.99	1	0.99	1	0.99	40	0
FOS	O94832	MYO1D_HUMAN	51|46|32|31	160	40	4	0|0|0|0|0|0|0|0|1|0|0|0|0|0|0|0|0|1|0|0|0|0|0|0|0|0|0|0|0|0|0|0|0|0|0|0|0|0|3|5|0|0|0|0	1	1	1	1	1	176	0
FOS	O95425	SVIL_HUMAN	8|10|9|4	31	7.75	4	0|0|0|0|0|0|0|0|0|0|0|1|1|2|1|1|0|0|0|0|0|0|0|0|0|0|0|0|0|0|0|0|0|0|0|0|0|1|0|0|0|0|0|0	1	1	1	1	1	48.71	0
FOS	O95785	WIZ_HUMAN	10|11|11|12	44	11	4	8|10|3|3|3|5|9|2|10|2|0|0|0|0|0|0|0|0|0|0|0|0|0|0|0|0|11|6|0|0|6|9|0|0|0|0|1|1|0|0|1|4|0|0	0.81	0.84	0.81	0.84	0.81	5.15	0.05
FOS	P06753	TPM3_HUMAN	21|23|23|21	88	22	4	4|2|0|0|0|0|0|0|2|0|6|1|1|0|10|8|12|5|4|2|3|4|2|0|2|2|0|0|2|1|1|0|4|4|3|2|3|3|24|22|0|0|3|3	0.92	0.93	0.92	0.93	0.92	6.68	0.02
FOS	P09493	TPM1_HUMAN	18|21|20|20	79	19.75	4	0|0|2|2|2|0|0|0|0|0|0|0|0|0|8|6|9|0|0|0|0|0|0|0|0|0|0|0|0|0|0|0|0|0|0|0|0|0|20|13|0|0|3|0	0.97	0.97	0.97	0.97	0.97	13.37	0.01
FOS	P0DP24	CALM2_HUMAN	13|13|15|15	56	14	4	3|2|5|1|8|2|3|2|2|2|3|2|4|3|5|6|5|5|5|6|5|7|3|4|2|0|1|1|0|0|0|0|3|2|3|3|5|4|9|8|1|1|2|0	0.96	0.98	0.96	0.98	0.96	4.46	0.01
FOS	P14649	MYL6B_HUMAN	13|12|19|18	62	15.5	4	0|0|0|0|0|0|0|0|0|0|0|0|0|0|0|0|0|0|0|0|0|0|0|0|0|0|0|0|0|0|0|0|0|0|0|0|0|0|6|3|0|0|0|0	1	1	1	1	1	75.78	0
FOS	P15822	ZEP1_HUMAN	5|4|5|6	20	5	4	1|1|1|1|0|2|2|0|1|1|0|0|0|0|0|0|0|0|0|0|0|0|0|2|0|0|1|1|0|0|1|2|0|0|0|0|0|0|0|0|1|0|0|0	0.99	1	0.99	1	0.99	12.22	0
FOS	P19105	ML12A_HUMAN	41|0|34|36	111	27.75	4	4|7|8|4|8|5|3|3|5|4|7|4|5|5|11|10|9|5|9|7|10|8|1|0|2|0|0|0|0|1|1|0|2|3|2|0|2|1|8|9|1|0|2|1	0.75	1	0.75	1	0.75	6.9	0.06
FOS	P27824	CALX_HUMAN	9|9|12|10	40	10	4	0|0|5|1|3|1|1|1|1|1|1|1|3|2|3|2|0|0|1|2|1|1|0|0|0|0|0|0|0|1|0|0|0|0|0|0|0|0|0|0|0|0|1|1	1	1	1	1	1	12.94	0
FOS	P30153	2AAA_HUMAN	8|10|8|5	31	7.75	4	5|4|7|5|7|3|5|4|6|3|3|1|3|2|3|0|1|0|2|1|2|1|0|0|0|0|0|0|0|0|0|0|0|0|0|0|0|0|0|0|0|0|0|0	0.74	0.9	0.74	0.9	0.74	5.01	0.07
FOS	P35232	PHB_HUMAN	8|5|9|11	33	8.25	4	0|0|4|5|3|2|0|0|0|0|0|0|0|1|1|2|0|0|0|0|0|1|0|0|0|0|0|0|0|0|0|0|0|0|0|0|0|0|0|0|0|0|0|0	0.97	0.99	0.97	0.99	0.97	19.11	0.01
FOS	P51531	SMCA2_HUMAN	44|41|40|44	169	42.25	4	19|18|19|10|23|14|19|7|20|11|2|0|0|0|0|0|0|0|0|0|0|0|0|0|0|0|0|9|0|0|0|0|0|0|0|0|0|0|0|0|14|13|0|0	0.97	0.98	0.97	0.98	0.97	9.39	0.01
FOS	P51532	SMCA4_HUMAN	62|79|70|72	283	70.75	4	36|38|39|20|45|24|36|12|37|19|4|3|2|0|8|5|9|2|4|3|5|4|4|4|4|6|22|23|10|8|19|22|0|2|8|8|6|15|0|0|38|40|13|22	0.95	0.98	0.95	0.98	0.95	4.95	0.01
FOS	P61006	RAB8A_HUMAN	3|4|0|3	10	2.5	4	0|0|0|0|0|0|0|0|0|0|0|0|0|0|0|0|0|0|0|0|0|0|0|0|0|0|0|0|0|0|0|0|0|0|0|0|0|0|0|0|0|0|0|1	0.74	1	0.74	1	0.74	25	0.07
FOS	P61158	ARP3_HUMAN	5|4|5|6	20	5	4	0|0|0|0|0|0|0|0|0|0|1|0|0|0|2|1|2|0|0|0|0|0|0|0|0|1|0|0|1|0|0|0|0|0|0|0|0|2|0|0|1|0|1|0	0.99	1	0.99	1	0.99	18.33	0
FOS	P63151	2ABA_HUMAN	7|5|6|8	26	6.5	4	6|4|5|0|0|0|5|4|3|5|0|0|1|1|2|1|2|0|3|0|0|0|0|0|0|0|0|0|0|0|0|0|0|0|0|0|0|0|0|0|0|0|0|0	0.82	0.91	0.82	0.91	0.82	6.81	0.04
FOS	P67936	TPM4_HUMAN	20|19|21|21	81	20.25	4	0|0|2|0|0|1|2|0|0|1|5|2|4|4|7|7|7|0|3|2|3|4|0|0|3|2|0|0|0|0|1|0|3|3|5|0|2|0|26|19|1|1|2|5	0.92	0.93	0.92	0.93	0.92	7.02	0.02
FOS	Q04724	TLE1_HUMAN	9|10|11|11	41	10.25	4	7|6|4|0|4|0|8|0|9|5|0|0|0|0|0|0|0|0|0|0|0|0|0|0|0|0|1|1|0|0|1|1|0|0|0|0|0|0|0|0|0|0|0|0	0.92	0.94	0.92	0.94	0.92	9.6	0.02
FOS	Q08117	AES_HUMAN	3|2|4|4	13	3.25	4	0|2|2|0|1|0|0|0|0|1|0|0|0|0|0|0|0|0|0|0|0|0|0|0|0|0|2|1|0|0|2|2|0|0|1|0|0|0|0|0|0|0|0|0	0.85	0.96	0.85	0.96	0.85	10.21	0.04
FOS	Q12824	SNF5_HUMAN	30|26|32|32	120	30	4	12|12|15|9|16|10|13|7|10|8|2|1|1|0|4|2|5|1|1|1|1|2|1|1|0|3|3|4|2|3|7|9|0|0|2|2|2|5|0|0|9|6|2|2	0.98	0.99	0.98	0.99	0.98	6.73	0
FOS	Q12857	NFIA_HUMAN	2|4|5|5	16	4	4	4|2|3|0|0|0|3|0|3|0|0|0|1|0|0|0|0|0|0|0|0|0|0|0|0|0|1|0|0|3|3|0|0|0|0|0|0|0|0|0|0|1|0|0	0.76	0.89	0.76	0.89	0.76	7.33	0.06
FOS	Q15291	RBBP5_HUMAN	11|10|12|10	43	10.75	4	6|6|6|4|9|6|5|3|4|4|2|0|0|0|1|1|4|0|0|0|1|0|0|0|0|1|2|3|0|0|4|3|0|0|0|1|0|0|0|0|2|0|0|2	0.89	0.93	0.89	0.93	0.89	5.91	0.03
FOS	Q15532	SSXT_HUMAN	3|3|3|3	12	3	4	0|1|1|0|2|0|1|0|1|0|0|0|0|0|0|0|0|0|0|0|0|0|0|1|0|0|1|1|0|0|1|1|0|0|0|1|0|0|0|0|1|0|0|0	0.91	0.91	0.91	0.91	0.91	10.15	0.02
FOS	Q16643	DREB_HUMAN	28|29|31|28	116	29	4	0|1|0|0|0|0|0|0|0|0|0|1|1|1|3|5|4|1|0|0|0|0|0|0|2|1|0|0|0|0|0|0|0|1|1|1|0|1|2|1|0|0|0|1	1	1	1	1	1	45.57	0
FOS	Q4VC05	BCL7A_HUMAN	6|2|5|5	18	4.5	4	2|2|0|0|0|0|0|0|0|0|0|0|0|0|0|0|0|0|0|0|0|0|0|0|0|0|0|0|0|0|0|0|0|0|0|0|1|1|0|0|1|1|0|1	0.94	1	0.94	1	0.94	22	0.02
FOS	Q68CP9	ARID2_HUMAN	12|12|15|11	50	12.5	4	0|1|3|2|3|2|0|0|0|0|1|0|0|0|0|0|1|0|1|0|1|0|0|0|0|0|5|5|0|1|1|4|0|0|0|1|0|0|0|0|6|6|0|1	0.98	0.99	0.98	0.99	0.98	12.22	0
FOS	Q6STE5	SMRD3_HUMAN	5|5|10|7	27	6.75	4	0|0|0|0|0|0|0|0|0|0|0|0|0|0|0|0|0|0|0|0|0|0|0|0|0|0|0|0|0|0|0|0|0|0|0|0|0|0|0|0|0|0|0|0	1	1	1	1	1	67.5	0
FOS	Q6WCQ1	MPRIP_HUMAN	20|21|23|15	79	19.75	4	0|0|0|0|0|0|0|0|0|0|1|0|0|0|1|0|1|0|0|0|0|0|0|0|0|0|0|0|1|1|0|0|0|0|1|1|0|4|3|2|0|0|0|0	1	1	1	1	1	54.31	0
FOS	Q6ZW49	PAXI1_HUMAN	14|15|17|16	62	15.5	4	4|2|6|2|3|2|4|2|3|2|0|0|0|0|0|0|0|0|0|0|0|0|0|0|0|0|2|3|0|0|0|3|0|0|0|0|0|0|0|0|2|0|0|0	1	1	1	1	1	17.05	0
FOS	Q7Z406	MYH14_HUMAN	93|85|61|69	308	77	4	0|0|0|0|0|0|0|0|0|0|0|0|0|0|0|16|0|0|0|0|0|0|0|0|0|4|0|0|0|0|0|0|0|0|4|0|0|0|40|39|0|0|8|10	1	1	1	1	1	28	0
FOS	Q86U86	PB1_HUMAN	29|28|26|23	106	26.5	4	6|2|12|8|14|10|2|3|4|2|1|1|0|0|2|0|5|0|0|0|0|0|0|1|1|0|2|3|0|0|1|6|0|0|0|4|0|2|0|0|14|24|8|4	0.96	0.97	0.96	0.97	0.96	8.21	0.01
FOS	Q8IVW6	ARI3B_HUMAN	33|24|31|29	117	29.25	4	17|17|14|9|20|7|17|10|18|11|1|1|0|1|2|3|4|0|1|2|2|1|0|1|2|4|12|10|7|3|9|9|0|1|1|3|4|8|0|0|18|16|2|3	0.89	0.95	0.89	0.95	0.89	4.75	0.03
FOS	Q8NEZ4	KMT2C_HUMAN	7|4|5|8	24	6	4	1|0|0|0|1|1|0|0|0|1|0|0|0|0|0|0|0|0|0|0|0|0|0|0|0|0|0|1|0|0|0|0|0|0|0|0|0|0|0|0|0|0|0|0	1	1	1	1	1	52.8	0
FOS	Q8NFD5	ARI1B_HUMAN	57|57|54|55	223	55.75	4	12|14|5|3|10|4|9|2|9|3|0|0|0|0|0|0|1|0|0|0|0|0|0|0|1|0|12|19|0|2|4|8|0|0|1|0|0|0|0|0|1|1|0|0	1	1	1	1	1	20.27	0
FOS	Q8NHM5	KDM2B_HUMAN	6|9|7|9	31	7.75	4	1|3|1|0|4|2|2|2|4|2|0|0|0|0|0|0|1|0|0|1|1|0|0|0|0|0|5|5|0|0|0|0|0|0|0|0|0|0|0|0|2|1|0|0	0.93	0.97	0.93	0.97	0.93	9.22	0.02
FOS	Q8TAQ2	SMRC2_HUMAN	74|65|74|70	283	70.75	4	31|29|33|21|42|26|32|13|31|22|10|3|1|2|12|10|18|2|6|7|7|10|7|9|4|3|12|19|1|4|15|16|0|2|13|11|7|10|0|0|31|28|5|5	0.98	0.99	0.98	0.99	0.98	5.46	0
FOS	Q8WUZ0	BCL7C_HUMAN	4|3|5|5	17	4.25	4	1|0|0|0|0|0|1|0|0|0|0|0|0|0|0|0|0|0|0|0|0|0|0|0|0|0|1|2|0|0|0|0|0|0|0|0|0|0|0|0|0|0|0|0	0.99	1	0.99	1	0.99	37.4	0
FOS	Q92614	MY18A_HUMAN	17|14|7|9	47	11.75	4	0|0|0|0|0|0|0|0|0|0|0|0|0|0|0|0|0|0|0|0|0|0|0|0|0|0|0|0|0|0|0|0|0|0|0|0|0|0|0|0|0|0|0|0	1	1	1	1	1	117.5	0
FOS	Q92782	DPF1_HUMAN	11|10|9|10	40	10	4	0|0|2|0|0|0|0|0|0|0|0|0|0|0|0|0|0|0|0|0|0|0|0|0|0|0|0|0|0|0|0|1|0|0|0|0|0|0|0|0|0|0|0|0	1	1	1	1	1	100	0
FOS	Q92785	REQU_HUMAN	31|26|26|27	110	27.5	4	9|7|7|3|10|4|8|3|8|3|1|1|0|1|0|0|1|0|1|0|0|0|2|1|0|1|5|5|2|5|8|8|0|0|4|4|1|1|0|0|8|8|1|1	1	1	1	1	1	9.17	0
FOS	Q92793	CBP_HUMAN	7|9|8|7	31	7.75	4	0|3|0|0|0|0|0|0|4|0|0|0|0|0|1|1|1|0|0|0|0|0|0|0|0|0|0|0|0|0|0|1|0|0|0|0|0|0|0|0|0|0|0|0	0.99	1	0.99	1	0.99	31	0
FOS	Q92922	SMRC1_HUMAN	84|92|93|81	350	87.5	4	32|38|33|20|39|30|32|17|29|29|19|5|2|4|12|17|18|2|4|9|8|12|10|13|0|0|13|12|4|5|16|17|2|2|19|9|6|5|0|0|25|22|9|7	1	1	1	1	1	6.34	0
FOS	Q92925	SMRD2_HUMAN	18|17|20|19	74	18.5	4	8|8|7|6|5|5|6|0|4|6|2|1|1|2|2|2|1|0|1|2|1|1|1|1|1|0|5|9|2|2|4|6|0|1|3|0|2|2|0|0|8|8|4|3	0.99	0.99	0.99	0.99	0.99	6.12	0
FOS	Q969G3	SMCE1_HUMAN	21|21|23|25	90	22.5	4	13|13|11|5|12|6|17|2|18|12|2|4|2|4|2|1|2|1|1|2|1|3|1|1|6|4|7|11|5|5|12|10|0|1|7|5|2|2|0|0|11|12|4|4	0.83	0.92	0.83	0.92	0.83	4.06	0.04
FOS	Q96G25	MED8_HUMAN	2|2|2|3	9	2.25	4	1|2|0|0|0|0|0|0|0|0|0|1|0|0|0|0|0|0|0|0|0|0|0|0|0|0|0|0|0|0|1|1|0|0|0|0|0|0|0|0|0|0|0|0	0.92	0.98	0.92	0.98	0.92	16.5	0.02
FOS	Q96GM5	SMRD1_HUMAN	24|24|32|28	108	27	4	9|13|10|6|13|8|9|3|10|5|0|0|0|0|2|0|2|0|0|2|0|1|0|0|0|0|5|7|3|3|9|10|1|2|3|5|0|2|0|0|10|9|3|3	0.98	0.99	0.98	0.99	0.98	7.07	0
FOS	Q96L91	EP400_HUMAN	15|10|16|14	55	13.75	4	1|5|7|5|7|4|4|1|2|3|4|2|1|1|2|2|2|0|2|2|2|2|1|2|0|0|7|15|1|0|1|9|0|0|1|1|0|1|0|0|13|10|3|1	0.79	0.9	0.79	0.9	0.79	4.76	0.05
FOS	Q96RK0	CIC_HUMAN	15|16|19|19	69	17.25	4	13|9|7|5|9|4|13|3|10|7|1|0|0|0|2|1|0|1|0|0|0|0|0|1|0|2|13|15|2|1|5|5|0|0|3|2|0|2|0|0|8|3|1|0	0.86	0.9	0.86	0.9	0.86	5.13	0.03
FOS	Q99856	ARI3A_HUMAN	20|23|23|20	86	21.5	4	12|11|6|6|13|11|6|5|7|6|1|1|0|0|1|0|1|0|1|1|1|1|1|2|2|1|6|5|2|1|6|4|0|0|1|2|0|0|0|0|10|5|2|0	0.96	0.97	0.96	0.97	0.96	6.71	0.01
FOS	Q9BTK6	PAGR1_HUMAN	4|3|4|2	13	3.25	4	0|0|0|0|0|0|0|0|0|0|0|0|0|0|0|0|0|0|0|0|0|0|0|0|0|0|0|0|0|0|0|0|0|0|0|0|0|0|0|0|0|0|0|0	0.98	1	0.98	1	0.98	32.5	0
FOS	Q9NPA3	M1IP1_HUMAN	3|3|5|6	17	4.25	4	0|0|0|0|0|2|0|0|0|0|0|0|0|0|1|0|0|0|1|2|0|0|0|0|0|0|0|0|0|0|0|0|0|0|1|0|0|0|3|4|1|0|1|2	0.85	0.97	0.85	0.97	0.85	10.39	0.04
FOS	Q9NPI1	BRD7_HUMAN	6|8|6|8	28	7	4	0|0|1|1|1|0|1|0|0|0|0|0|0|0|0|0|0|0|0|0|0|0|0|0|0|0|0|1|0|0|0|3|0|0|0|1|0|0|0|0|1|2|0|2	1	1	1	1	1	22	0
FOS	Q9NQX4	MYO5C_HUMAN	7|3|3|3	16	4	4	0|0|0|0|0|0|0|0|0|0|0|0|0|0|0|0|1|0|0|0|0|0|0|0|0|0|0|0|0|0|0|0|0|0|0|0|0|0|0|0|0|0|0|0	0.99	1	0.99	1	0.99	40	0
FOS	Q9NYL9	TMOD3_HUMAN	17|21|14|20	72	18	4	0|0|0|0|0|0|0|0|0|0|2|1|1|3|2|2|5|0|1|1|0|0|0|0|0|0|0|0|1|1|0|0|1|2|1|1|1|0|9|6|0|0|0|2	1	1	1	1	1	18.42	0
FOS	Q9NZR1	TMOD2_HUMAN	4|2|2|3	11	2.75	4	0|0|0|0|0|0|0|0|0|0|0|0|0|0|0|0|0|0|0|0|0|0|0|0|0|0|0|0|0|0|0|0|0|0|0|0|0|0|0|0|0|0|0|0	0.97	1	0.97	1	0.97	27.5	0.01
FOS	Q9P0K7	RAI14_HUMAN	21|18|15|14	68	17	4	0|0|0|0|0|0|0|0|0|0|6|4|6|5|8|11|6|1|0|0|0|0|0|0|1|1|0|0|3|2|0|0|4|4|1|1|16|16|3|4|0|0|1|3	0.91	0.96	0.91	0.96	0.91	6.99	0.02
FOS	Q9UBL3	ASH2L_HUMAN	17|16|17|17	67	16.75	4	11|12|14|5|10|5|13|4|13|8|6|3|4|2|6|0|8|0|2|3|4|3|0|0|0|2|3|3|2|0|5|6|0|2|1|1|2|4|0|0|9|9|3|3	0.76	0.79	0.76	0.79	0.76	3.86	0.06
FOS	Q9UHB6	LIMA1_HUMAN	39|47|35|33	154	38.5	4	0|1|1|0|1|0|0|0|0|0|3|2|4|3|12|8|9|0|2|2|1|1|1|1|0|0|0|0|7|5|0|1|3|6|3|4|3|5|5|4|0|0|0|1	1	1	1	1	1	17.11	0
FOS	Q9UM54	MYO6_HUMAN	57|48|48|43	196	49	4	0|0|0|0|0|0|0|0|0|0|3|3|6|6|9|13|10|1|1|1|0|1|0|0|3|4|1|0|4|0|0|0|2|1|0|0|4|1|2|2|0|0|4|2	1	1	1	1	1	25.67	0
FOS	Q9UPN9	TRI33_HUMAN	10|8|14|14	46	11.5	4	2|5|5|2|5|3|1|0|4|2|0|0|0|0|0|0|0|0|0|0|0|0|0|0|0|0|4|0|0|0|1|2|0|0|0|0|0|0|0|0|0|0|1|2	0.97	0.99	0.97	0.99	0.97	12.97	0.01
FOS	Q9Y4I1	MYO5A_HUMAN	33|27|17|19	96	24	4	0|0|0|0|1|0|0|0|0|0|0|0|0|0|0|0|0|0|0|0|0|0|0|0|0|0|0|0|0|0|0|0|0|0|0|0|0|0|0|0|0|0|0|0	1	1	1	1	1	240	0
FOXI1	O00512	BCL9_HUMAN	12|9|10|5	36	9	4	2|5|1|0|1|0|2|0|3|2|0|0|0|0|0|0|0|0|0|0|0|0|0|0|0|0|4|2|0|0|3|2|0|0|0|0|0|0|0|0|0|0|0|0	0.96	1	0.96	1	0.96	14.67	0.01
FOXI1	O14497	ARI1A_HUMAN	57|64|70|41	232	58	4	23|26|17|5|20|10|15|4|18|4|3|3|2|1|1|0|2|0|0|0|0|0|1|1|1|2|30|40|5|4|20|24|1|0|7|8|4|9|0|0|19|17|3|5	0.97	0.99	0.97	0.99	0.97	7.19	0.01
FOXI1	O14686	KMT2D_HUMAN	68|61|69|35	233	58.25	4	4|2|6|6|7|3|1|1|3|3|1|1|2|1|0|0|0|0|0|0|1|1|0|1|0|0|7|12|1|0|7|9|0|0|0|1|0|2|0|0|4|6|0|0	1	1	1	1	1	27.56	0
FOXI1	O15014	ZN609_HUMAN	26|28|24|16	94	23.5	4	6|4|3|2|5|0|9|1|7|3|0|0|0|0|0|0|0|0|0|0|0|0|0|0|1|2|4|7|2|1|10|9|0|0|1|1|1|0|0|0|2|0|0|2	0.99	1	0.99	1	0.99	12.46	0
FOXI1	O15090	ZN536_HUMAN	6|4|5|0	15	3.75	4	0|0|0|0|0|0|0|0|0|0|0|0|0|0|0|0|0|0|0|0|0|0|0|0|0|0|0|0|0|0|0|0|0|0|0|0|0|0|0|0|0|0|0|0	0.75	1	0.75	1	0.75	37.5	0.06
FOXI1	O15550	KDM6A_HUMAN	22|21|28|12	83	20.75	4	3|1|3|0|4|0|2|1|1|1|0|0|0|0|0|0|0|0|0|0|0|0|0|0|0|0|0|0|0|0|2|3|0|0|0|0|0|0|0|0|2|1|0|0	1	1	1	1	1	38.04	0
FOXI1	O60907	TBL1X_HUMAN	15|20|16|9	60	15	4	12|10|7|4|9|3|10|5|10|6|0|0|4|0|0|0|0|0|0|0|0|0|0|2|0|5|1|0|0|0|7|5|0|0|0|0|0|0|0|0|7|0|0|0	0.84	0.96	0.84	0.96	0.84	6.17	0.04
FOXI1	P51531	SMCA2_HUMAN	40|33|38|15	126	31.5	4	19|18|19|10|23|14|19|7|20|11|2|0|0|0|0|0|0|0|0|0|0|0|0|0|0|0|0|9|0|0|0|0|0|0|0|0|0|0|0|0|14|13|0|0	0.84	0.97	0.84	0.97	0.84	7	0.04
FOXI1	P61758	PFD3_HUMAN	13|11|11|1	36	9	4	4|5|3|1|2|2|5|4|5|5|2|3|3|1|4|2|3|0|2|2|2|3|1|1|0|1|1|0|1|1|2|1|2|2|2|1|6|4|1|2|0|0|1|1	0.75	1	0.75	1	0.75	4.21	0.06
FOXI1	Q01826	SATB1_HUMAN	11|12|11|4	38	9.5	4	8|5|3|0|0|0|6|3|6|3|1|1|1|0|0|1|0|0|0|0|0|0|0|0|0|0|3|2|0|0|6|2|0|0|0|0|0|0|0|0|5|3|0|0	0.81	0.95	0.81	0.95	0.81	7.08	0.05
FOXI1	Q04724	TLE1_HUMAN	18|21|24|10	73	18.25	4	7|6|4|0|4|0|8|0|9|5|0|0|0|0|0|0|0|0|0|0|0|0|0|0|0|0|1|1|0|0|1|1|0|0|0|0|0|0|0|0|0|0|0|0	0.97	1	0.97	1	0.97	17.09	0.01
FOXI1	Q04726	TLE3_HUMAN	50|55|48|26	179	44.75	4	15|13|12|10|8|6|15|10|17|12|3|0|2|2|3|2|3|0|1|2|0|0|2|1|3|1|3|3|4|4|13|8|2|0|4|1|7|6|0|0|10|6|6|7	0.99	1	0.99	1	0.99	8.67	0
FOXI1	Q04727	TLE4_HUMAN	14|16|16|0	46	11.5	4	0|0|0|0|0|0|0|0|0|0|0|0|0|0|0|0|0|0|0|0|0|0|0|0|0|0|0|0|0|0|0|0|0|0|0|0|0|0|0|0|0|0|0|0	0.75	1	0.75	1	0.75	115	0.06
FOXI1	Q06587	RING1_HUMAN	15|11|16|10	52	13	4	9|11|3|0|0|0|10|2|7|5|0|0|0|0|2|1|1|0|1|2|0|2|0|0|1|0|2|4|0|0|0|6|0|0|2|0|0|3|0|0|3|3|0|0	0.9	0.96	0.9	0.96	0.9	7.15	0.03
FOXI1	Q08117	AES_HUMAN	6|7|6|3	22	5.5	4	0|2|2|0|1|0|0|0|0|1|0|0|0|0|0|0|0|0|0|0|0|0|0|0|0|0|2|1|0|0|2|2|0|0|1|0|0|0|0|0|0|0|0|0	0.96	1	0.96	1	0.96	17.29	0.01
FOXI1	Q09472	EP300_HUMAN	10|11|15|0	36	9	4	1|0|0|0|0|0|1|2|0|0|0|0|0|0|0|0|0|0|0|0|0|0|0|0|0|0|0|0|0|0|2|0|0|0|0|0|0|0|0|0|0|0|0|0	0.75	1	0.75	1	0.75	66	0.06
FOXI1	Q12857	NFIA_HUMAN	5|8|5|2	20	5	4	4|2|3|0|0|0|3|0|3|0|0|0|1|0|0|0|0|0|0|0|0|0|0|0|0|0|1|0|0|3|3|0|0|0|0|0|0|0|0|0|0|1|0|0	0.8	0.98	0.8	0.98	0.8	9.17	0.05
FOXI1	Q12948	FOXC1_HUMAN	4|4|6|2	16	4	4	3|4|0|0|0|0|0|0|0|0|0|0|0|0|0|0|0|0|0|0|0|0|0|0|0|0|1|1|0|0|2|2|0|0|0|0|0|1|0|0|1|0|0|0	0.86	0.98	0.86	0.98	0.86	11.73	0.04
FOXI1	Q14687	GSE1_HUMAN	56|50|50|19	175	43.75	4	20|20|22|11|25|15|19|13|17|12|2|1|1|1|1|0|0|1|0|0|0|0|0|0|1|1|15|13|3|1|10|9|1|0|2|1|2|2|0|0|12|4|1|2	0.82	0.99	0.82	0.99	0.82	7.38	0.04
FOXI1	Q4LE39	ARI4B_HUMAN	8|8|10|8	34	8.5	4	3|4|3|0|1|1|1|0|1|1|3|2|2|1|0|3|2|0|1|1|2|2|2|2|0|0|2|1|2|1|3|4|0|0|2|0|0|0|0|0|2|3|1|1	1	1	1	1	1	6.23	0
FOXI1	Q4VC05	BCL7A_HUMAN	3|5|4|3	15	3.75	4	2|2|0|0|0|0|0|0|0|0|0|0|0|0|0|0|0|0|0|0|0|0|0|0|0|0|0|0|0|0|0|0|0|0|0|0|1|1|0|0|1|1|0|1	0.97	1	0.97	1	0.97	18.33	0.01
FOXI1	Q6W2J9	BCOR_HUMAN	105|95|102|67	369	92.25	4	32|31|21|10|29|12|29|11|29|18|11|7|10|7|3|4|7|2|3|3|1|4|0|1|0|4|40|35|7|8|16|31|1|3|6|5|5|7|0|0|20|16|4|5	0.99	1	0.99	1	0.99	8.15	0
FOXI1	Q6ZW49	PAXI1_HUMAN	14|15|22|8	59	14.75	4	4|2|6|2|3|2|4|2|3|2|0|0|0|0|0|0|0|0|0|0|0|0|0|0|0|0|2|3|0|0|0|3|0|0|0|0|0|0|0|0|2|0|0|0	0.98	1	0.98	1	0.98	16.23	0
FOXI1	Q76L83	ASXL2_HUMAN	3|4|3|3	13	3.25	4	2|1|0|1|0|0|0|0|1|1|0|0|0|0|0|0|0|0|0|0|0|0|0|0|0|0|0|0|0|0|0|0|0|0|0|0|0|0|0|0|1|0|0|0	0.99	1	0.99	1	0.99	20.43	0
FOXI1	Q86UP3	ZFHX4_HUMAN	8|4|10|3	25	6.25	4	0|0|1|0|1|0|0|0|0|0|2|2|2|1|0|0|0|0|0|0|0|0|0|0|0|0|1|3|1|0|1|2|0|0|0|0|1|0|0|0|0|0|0|0	0.92	1	0.92	1	0.92	15.28	0.02
FOXI1	Q8IVH2	FOXP4_HUMAN	7|3|5|1	16	4	4	0|1|0|0|0|0|0|0|0|0|0|0|0|0|0|0|0|0|0|0|0|0|0|0|0|0|1|0|0|0|2|0|0|0|0|0|0|0|0|0|0|0|0|0	0.75	1	0.75	1	0.75	40	0.07
FOXI1	Q8NEZ4	KMT2C_HUMAN	6|9|10|2	27	6.75	4	1|0|0|0|1|1|0|0|0|1|0|0|0|0|0|0|0|0|0|0|0|0|0|0|0|0|0|1|0|0|0|0|0|0|0|0|0|0|0|0|0|0|0|0	0.98	1	0.98	1	0.98	59.4	0
FOXI1	Q8NFD5	ARI1B_HUMAN	38|46|44|18	146	36.5	4	12|14|5|3|10|4|9|2|9|3|0|0|0|0|0|0|1|0|0|0|0|0|0|0|1|0|12|19|0|2|4|8|0|0|1|0|0|0|0|0|1|1|0|0	0.97	1	0.97	1	0.97	13.27	0.01
FOXI1	Q8NHM5	KDM2B_HUMAN	17|21|31|10	79	19.75	4	1|3|1|0|4|2|2|2|4|2|0|0|0|0|0|0|1|0|0|1|1|0|0|0|0|0|5|5|0|0|0|0|0|0|0|0|0|0|0|0|2|1|0|0	1	1	1	1	1	23.49	0
FOXI1	Q8WUZ0	BCL7C_HUMAN	5|4|4|2	15	3.75	4	1|0|0|0|0|0|1|0|0|0|0|0|0|0|0|0|0|0|0|0|0|0|0|0|0|0|1|2|0|0|0|0|0|0|0|0|0|0|0|0|0|0|0|0	0.98	1	0.98	1	0.98	33	0
FOXI1	Q92782	DPF1_HUMAN	6|6|6|0	18	4.5	4	0|0|2|0|0|0|0|0|0|0|0|0|0|0|0|0|0|0|0|0|0|0|0|0|0|0|0|0|0|0|0|1|0|0|0|0|0|0|0|0|0|0|0|0	0.75	1	0.75	1	0.75	45	0.06
FOXI1	Q92785	REQU_HUMAN	25|27|23|8	83	20.75	4	9|7|7|3|10|4|8|3|8|3|1|1|0|1|0|0|1|0|1|0|0|0|2|1|0|1|5|5|2|5|8|8|0|0|4|4|1|1|0|0|8|8|1|1	0.8	1	0.8	1	0.8	6.92	0.05
FOXI1	Q92793	CBP_HUMAN	13|16|12|4	45	11.25	4	0|3|0|0|0|0|0|0|4|0|0|0|0|0|1|1|1|0|0|0|0|0|0|0|0|0|0|0|0|0|0|1|0|0|0|0|0|0|0|0|0|0|0|0	0.98	1	0.98	1	0.98	45	0
FOXI1	Q92925	SMRD2_HUMAN	22|13|19|8	62	15.5	4	8|8|7|6|5|5|6|0|4|6|2|1|1|2|2|2|1|0|1|2|1|1|1|1|1|0|5|9|2|2|4|6|0|1|3|0|2|2|0|0|8|8|4|3	0.77	1	0.77	1	0.77	5.13	0.06
FOXI1	Q96F45	ZN503_HUMAN	8|7|6|4	25	6.25	4	1|1|1|0|1|0|2|0|0|0|1|1|1|1|0|0|0|0|0|0|0|0|0|0|0|0|1|1|1|0|1|0|0|0|0|0|0|0|0|0|0|0|0|0	0.99	1	0.99	1	0.99	19.64	0
FOXI1	Q96GM5	SMRD1_HUMAN	25|19|27|12	83	20.75	4	9|13|10|6|13|8|9|3|10|5|0|0|0|0|2|0|2|0|0|2|0|1|0|0|0|0|5|7|3|3|9|10|1|2|3|5|0|2|0|0|10|9|3|3	0.81	0.98	0.81	0.98	0.81	5.43	0.05
FOXI1	Q99496	RING2_HUMAN	14|16|12|11	53	13.25	4	10|10|3|3|6|4|8|3|8|6|3|3|2|1|2|2|1|1|0|0|2|0|1|0|0|0|5|4|2|3|10|9|0|2|0|2|2|4|0|0|5|6|1|2	0.8	0.94	0.8	0.94	0.8	4.29	0.05
FOXI1	Q9BSM1	PCGF1_HUMAN	8|7|9|2	26	6.5	4	3|1|1|1|1|1|1|2|3|0|1|0|0|0|1|1|1|0|1|0|0|0|0|0|0|1|1|1|1|0|1|1|0|0|0|0|0|1|0|0|0|2|0|0	0.83	1	0.83	1	0.83	10.21	0.04
FOXI1	Q9BTK6	PAGR1_HUMAN	3|5|4|0	12	3	4	0|0|0|0|0|0|0|0|0|0|0|0|0|0|0|0|0|0|0|0|0|0|0|0|0|0|0|0|0|0|0|0|0|0|0|0|0|0|0|0|0|0|0|0	0.75	1	0.75	1	0.75	30	0.07
FOXI1	Q9H334	FOXP1_HUMAN	10|6|8|3	27	6.75	4	1|2|0|0|0|0|1|0|0|0|0|0|0|0|0|0|0|0|0|0|0|0|0|0|0|0|1|2|0|0|2|1|0|0|0|0|0|0|0|0|0|0|0|0	0.98	1	0.98	1	0.98	29.7	0
FOXI1	Q9H7S9	ZN703_HUMAN	12|14|14|4	44	11	4	0|0|0|0|0|0|0|0|0|0|0|0|0|0|0|0|0|0|0|0|0|0|0|0|0|0|0|0|0|0|0|0|0|0|0|0|0|0|0|0|0|0|0|0	1	1	1	1	1	110	0
FOXI1	Q9HAH7	FBRS_HUMAN	3|3|4|0	10	2.5	4	1|0|0|0|0|0|0|0|1|0|0|0|0|0|0|0|0|0|0|0|0|0|0|0|0|0|1|1|0|0|1|1|0|0|0|0|0|0|0|0|0|0|0|0	0.74	1	0.74	1	0.74	18.33	0.07
FOXI1	Q9HCM7	FBSL_HUMAN	3|6|2|0	11	2.75	4	0|1|0|0|0|0|2|0|0|0|0|0|0|0|0|0|0|0|0|0|0|0|0|0|0|0|0|0|0|0|0|0|0|0|0|0|0|0|0|0|0|0|0|0	0.74	1	0.74	1	0.74	27.5	0.07
FOXI1	Q9NPI1	BRD7_HUMAN	3|3|2|2	10	2.5	4	0|0|1|1|1|0|1|0|0|0|0|0|0|0|0|0|0|0|0|0|0|0|0|0|0|0|0|1|0|0|0|3|0|0|0|1|0|0|0|0|1|2|0|2	0.75	0.86	0.75	0.86	0.75	7.86	0.07
FOXI1	Q9NQB0	TF7L2_HUMAN	8|3|6|4	21	5.25	4	2|0|0|0|0|0|0|0|0|0|0|0|0|0|0|0|0|0|0|0|0|0|0|0|0|0|0|0|0|0|0|0|0|0|0|0|0|0|0|0|0|0|0|0	1	1	1	1	1	52.5	0
FOXI1	Q9NQP4	PFD4_HUMAN	3|5|3|4	15	3.75	4	0|0|0|0|0|0|0|0|0|0|0|0|0|0|1|1|0|0|0|0|0|0|0|0|0|0|0|0|1|1|0|0|2|2|0|0|0|0|0|0|0|0|0|1	0.97	1	0.97	1	0.97	18.33	0.01
FOXI1	Q9P2K3	RCOR3_HUMAN	21|18|19|8	66	16.5	4	9|10|9|7|10|6|11|4|9|8|0|0|0|0|0|0|0|0|0|0|0|0|0|0|0|0|4|5|0|0|2|3|0|0|0|0|0|0|0|0|6|5|0|0	0.83	0.96	0.83	0.96	0.83	6.72	0.04
FOXI1	Q9UHF7	TRPS1_HUMAN	7|12|15|4	38	9.5	4	0|0|3|0|1|0|0|0|0|0|0|1|0|1|0|0|0|0|0|0|0|0|0|0|0|0|6|7|0|1|2|4|0|0|0|0|0|0|0|0|0|0|0|0	0.92	0.99	0.92	0.99	0.92	16.08	0.02
FOXI1	Q9ULD9	ZN608_HUMAN	11|11|7|6	35	8.75	4	2|1|0|0|0|1|2|0|2|1|0|0|0|0|0|0|0|0|0|0|0|0|0|0|0|1|2|2|0|0|2|1|0|0|0|0|0|0|0|0|1|0|0|0	1	1	1	1	1	21.39	0
FOXI1	Q9ULL5	PRR12_HUMAN	8|3|9|3	23	5.75	4	0|0|0|0|0|0|0|0|0|0|0|0|0|0|0|0|0|0|0|0|0|0|0|0|0|0|1|1|0|0|2|0|0|0|0|0|0|0|1|0|0|0|0|0	0.99	1	0.99	1	0.99	50.6	0
FOXI1	Q9UPW6	SATB2_HUMAN	8|7|11|5	31	7.75	4	0|5|3|2|4|2|0|0|7|3|0|0|0|0|0|0|0|0|0|0|0|0|0|0|0|2|4|2|0|0|0|0|0|0|0|0|2|1|0|0|0|3|0|0	0.88	0.98	0.88	0.98	0.88	8.53	0.03
FOXI1	Q9Y618	NCOR2_HUMAN	28|29|27|13	97	24.25	4	4|6|4|2|2|1|6|2|7|5|0|0|0|0|0|0|0|0|0|0|0|0|0|0|0|0|17|9|0|0|9|6|0|0|0|0|0|0|0|0|4|3|0|0	0.96	0.99	0.96	0.99	0.96	12.26	0.01
FOXI1	Q9Y6Q9	NCOA3_HUMAN	5|10|6|2	23	5.75	4	2|2|0|0|0|0|0|0|0|0|0|0|0|0|0|0|0|0|0|0|0|0|0|0|0|0|1|2|0|0|3|2|0|0|0|0|1|0|0|0|0|0|0|0	0.91	1	0.91	1	0.91	19.46	0.02
FOXL1	O00264	PGRC1_HUMAN	3|4|3|3	13	3.25	4	0|0|5|2|3|3|0|0|0|0|0|0|0|0|0|0|0|0|2|1|0|0|0|0|0|0|0|0|0|0|0|0|0|0|0|0|0|0|0|0|0|0|0|0	0.82	0.89	0.82	0.89	0.82	8.94	0.05
FOXL1	O00512	BCL9_HUMAN	4|6|7|7	24	6	4	2|5|1|0|1|0|2|0|3|2|0|0|0|0|0|0|0|0|0|0|0|0|0|0|0|0|4|2|0|0|3|2|0|0|0|0|0|0|0|0|0|0|0|0	0.89	0.95	0.89	0.95	0.89	9.78	0.03
FOXL1	O00712	NFIB_HUMAN	5|3|4|6	18	4.5	4	0|0|0|0|1|1|0|0|0|0|0|0|0|0|0|0|0|0|0|0|0|0|0|0|0|0|0|0|0|0|2|1|0|0|0|0|0|0|0|0|0|0|0|0	0.99	1	0.99	1	0.99	39.6	0
FOXL1	O14686	KMT2D_HUMAN	26|21|15|23	85	21.25	4	4|2|6|6|7|3|1|1|3|3|1|1|2|1|0|0|0|0|0|0|1|1|0|1|0|0|7|12|1|0|7|9|0|0|0|1|0|2|0|0|4|6|0|0	0.98	1	0.98	1	0.98	10.05	0
FOXL1	O15014	ZN609_HUMAN	21|24|26|26	97	24.25	4	6|4|3|2|5|0|9|1|7|3|0|0|0|0|0|0|0|0|0|0|0|0|0|0|1|2|4|7|2|1|10|9|0|0|1|1|1|0|0|0|2|0|0|2	0.99	1	0.99	1	0.99	12.86	0
FOXL1	O15090	ZN536_HUMAN	2|1|6|7	16	4	4	0|0|0|0|0|0|0|0|0|0|0|0|0|0|0|0|0|0|0|0|0|0|0|0|0|0|0|0|0|0|0|0|0|0|0|0|0|0|0|0|0|0|0|0	0.74	1	0.74	1	0.74	40	0.07
FOXL1	O15379	HDAC3_HUMAN	17|14|16|18	65	16.25	4	14|16|9|3|8|2|17|9|16|11|0|0|0|0|0|0|3|0|0|0|0|0|0|0|2|1|5|3|0|1|6|6|1|0|0|0|3|4|0|0|6|4|2|1	0.81	0.86	0.81	0.86	0.81	4.67	0.05
FOXL1	O15550	KDM6A_HUMAN	13|7|5|7	32	8	4	3|1|3|0|4|0|2|1|1|1|0|0|0|0|0|0|0|0|0|0|0|0|0|0|0|0|0|0|0|0|2|3|0|0|0|0|0|0|0|0|2|1|0|0	0.96	1	0.96	1	0.96	14.67	0.01
FOXL1	O43795	MYO1B_HUMAN	6|8|8|9	31	7.75	4	0|0|0|0|0|0|0|0|0|0|0|0|1|0|2|1|1|0|0|0|0|0|0|0|0|0|0|0|0|0|0|0|0|0|0|0|0|0|2|5|0|1|0|1	0.99	1	0.99	1	0.99	24.36	0
FOXL1	O60315	ZEB2_HUMAN	6|6|4|5	21	5.25	4	0|0|0|0|0|0|0|0|0|0|0|0|0|0|0|0|0|0|0|0|0|0|0|0|0|0|0|0|0|0|0|0|0|0|0|0|0|0|0|0|0|0|0|0	1	1	1	1	1	52.5	0
FOXL1	O60907	TBL1X_HUMAN	12|12|18|15	57	14.25	4	12|10|7|4|9|3|10|5|10|6|0|0|4|0|0|0|0|0|0|0|0|0|0|2|0|5|1|0|0|0|7|5|0|0|0|0|0|0|0|0|7|0|0|0	0.86	0.94	0.86	0.94	0.86	5.86	0.03
FOXL1	O75376	NCOR1_HUMAN	56|46|48|50	200	50	4	16|19|24|11|26|13|20|11|22|11|4|2|5|1|8|3|1|0|1|2|3|1|1|2|1|2|30|31|4|4|16|20|0|0|5|3|2|4|0|0|26|18|3|2	0.96	0.98	0.96	0.98	0.96	5.82	0.01
FOXL1	P09493	TPM1_HUMAN	7|9|11|11	38	9.5	4	0|0|2|2|2|0|0|0|0|0|0|0|0|0|8|6|9|0|0|0|0|0|0|0|0|0|0|0|0|0|0|0|0|0|0|0|0|0|20|13|0|0|3|0	0.84	0.89	0.84	0.89	0.84	6.43	0.04
FOXL1	P0C7T5	ATX1L_HUMAN	5|6|4|4	19	4.75	4	1|0|0|0|0|0|0|0|0|0|0|0|0|0|0|0|1|0|0|0|0|0|0|0|0|0|0|1|0|0|0|0|0|0|0|0|0|0|0|0|0|0|0|0	1	1	1	1	1	47.5	0
FOXL1	P0DP24	CALM2_HUMAN	12|11|16|9	48	12	4	3|2|5|1|8|2|3|2|2|2|3|2|4|3|5|6|5|5|5|6|5|7|3|4|2|0|1|1|0|0|0|0|3|2|3|3|5|4|9|8|1|1|2|0	0.76	0.99	0.76	0.99	0.76	3.83	0.06
FOXL1	P14859	PO2F1_HUMAN	2|2|4|4	12	3	4	0|0|0|0|0|0|0|0|0|0|0|0|0|0|0|0|0|0|0|0|0|0|0|0|0|0|0|0|0|0|0|0|0|0|0|0|0|0|0|0|0|0|0|0	0.97	1	0.97	1	0.97	30	0.01
FOXL1	P15822	ZEP1_HUMAN	15|5|10|13	43	10.75	4	1|1|1|1|0|2|2|0|1|1|0|0|0|0|0|0|0|0|0|0|0|0|0|2|0|0|1|1|0|0|1|2|0|0|0|0|0|0|0|0|1|0|0|0	1	1	1	1	1	26.28	0
FOXL1	P27824	CALX_HUMAN	11|8|6|7	32	8	4	0|0|5|1|3|1|1|1|1|1|1|1|3|2|3|2|0|0|1|2|1|1|0|0|0|0|0|0|0|1|0|0|0|0|0|0|0|0|0|0|0|0|1|1	0.98	1	0.98	1	0.98	10.35	0
FOXL1	P35232	PHB_HUMAN	11|4|9|13	37	9.25	4	0|0|4|5|3|2|0|0|0|0|0|0|0|1|1|2|0|0|0|0|0|1|0|0|0|0|0|0|0|0|0|0|0|0|0|0|0|0|0|0|0|0|0|0	0.96	1	0.96	1	0.96	21.42	0.01
FOXL1	P37275	ZEB1_HUMAN	7|5|5|7	24	6	4	0|1|1|0|3|0|2|0|1|0|0|0|0|0|0|0|0|0|0|0|0|0|0|0|0|0|1|1|0|0|0|1|0|0|0|0|0|0|0|0|0|0|0|0	0.99	1	0.99	1	0.99	24	0
FOXL1	P39880	CUX1_HUMAN	34|32|28|33	127	31.75	4	12|15|12|10|21|12|15|8|16|11|0|0|0|0|0|0|1|1|0|0|0|0|0|0|0|2|14|19|2|0|7|12|0|0|2|3|0|5|0|0|10|12|0|0	0.94	0.96	0.94	0.96	0.94	6.29	0.01
FOXL1	P54253	ATX1_HUMAN	6|3|3|2	14	3.5	4	1|1|1|0|0|0|0|0|0|0|0|0|0|0|0|0|0|0|0|0|0|0|0|0|0|0|0|1|0|0|0|0|0|0|0|0|0|0|0|0|0|1|0|0	0.98	1	0.98	1	0.98	30.8	0.01
FOXL1	P63208	SKP1_HUMAN	9|7|11|9	36	9	4	6|8|5|4|5|3|4|4|5|3|2|1|1|0|5|3|5|0|1|2|1|1|0|0|1|2|1|0|2|2|3|5|0|0|0|0|2|2|0|0|0|1|3|1	0.78	0.94	0.78	0.94	0.78	4.21	0.06
FOXL1	Q01826	SATB1_HUMAN	11|7|10|12	40	10	4	8|5|3|0|0|0|6|3|6|3|1|1|1|0|0|1|0|0|0|0|0|0|0|0|0|0|3|2|0|0|6|2|0|0|0|0|0|0|0|0|5|3|0|0	0.89	0.95	0.89	0.95	0.89	7.46	0.03
FOXL1	Q04724	TLE1_HUMAN	53|46|51|53	203	50.75	4	7|6|4|0|4|0|8|0|9|5|0|0|0|0|0|0|0|0|0|0|0|0|0|0|0|0|1|1|0|0|1|1|0|0|0|0|0|0|0|0|0|0|0|0	1	1	1	1	1	47.51	0
FOXL1	Q04726	TLE3_HUMAN	92|79|84|87	342	85.5	4	15|13|12|10|8|6|15|10|17|12|3|0|2|2|3|2|3|0|1|2|0|0|2|1|3|1|3|3|4|4|13|8|2|0|4|1|7|6|0|0|10|6|6|7	1	1	1	1	1	16.57	0
FOXL1	Q04727	TLE4_HUMAN	37|33|42|37	149	37.25	4	0|0|0|0|0|0|0|0|0|0|0|0|0|0|0|0|0|0|0|0|0|0|0|0|0|0|0|0|0|0|0|0|0|0|0|0|0|0|0|0|0|0|0|0	1	1	1	1	1	372.5	0
FOXL1	Q04837	SSBP_HUMAN	4|4|5|5	18	4.5	4	0|0|0|0|0|0|0|0|0|0|0|0|0|0|0|0|0|0|0|0|0|0|0|0|0|0|0|0|0|0|0|0|0|0|0|0|0|0|0|0|0|0|0|0	1	1	1	1	1	45	0
FOXL1	Q06587	RING1_HUMAN	17|14|16|15	62	15.5	4	9|11|3|0|0|0|10|2|7|5|0|0|0|0|2|1|1|0|1|2|0|2|0|0|1|0|2|4|0|0|0|6|0|0|2|0|0|3|0|0|3|3|0|0	0.95	0.97	0.95	0.97	0.95	8.53	0.01
FOXL1	Q08117	AES_HUMAN	7|6|7|8	28	7	4	0|2|2|0|1|0|0|0|0|1|0|0|0|0|0|0|0|0|0|0|0|0|0|0|0|0|2|1|0|0|2|2|0|0|1|0|0|0|0|0|0|0|0|0	1	1	1	1	1	22	0
FOXL1	Q12857	NFIA_HUMAN	11|9|15|12	47	11.75	4	4|2|3|0|0|0|3|0|3|0|0|0|1|0|0|0|0|0|0|0|0|0|0|0|0|0|1|0|0|3|3|0|0|0|0|0|0|0|0|0|0|1|0|0	1	1	1	1	1	21.54	0
FOXL1	Q12948	FOXC1_HUMAN	7|5|9|11	32	8	4	3|4|0|0|0|0|0|0|0|0|0|0|0|0|0|0|0|0|0|0|0|0|0|0|0|0|1|1|0|0|2|2|0|0|0|0|0|1|0|0|1|0|0|0	0.98	1	0.98	1	0.98	23.47	0
FOXL1	Q13227	GPS2_HUMAN	2|3|2|2	9	2.25	4	2|1|1|0|0|0|2|0|1|0|0|0|0|0|0|0|0|0|0|0|0|0|0|0|0|0|0|1|0|0|0|0|0|0|0|0|0|0|0|0|0|0|0|0	0.86	0.96	0.86	0.96	0.86	12.38	0.03
FOXL1	Q14687	GSE1_HUMAN	41|32|29|34	136	34	4	20|20|22|11|25|15|19|13|17|12|2|1|1|1|1|0|0|1|0|0|0|0|0|0|1|1|15|13|3|1|10|9|1|0|2|1|2|2|0|0|12|4|1|2	0.92	0.96	0.92	0.96	0.92	5.73	0.02
FOXL1	Q14865	ARI5B_HUMAN	2|2|2|2	8	2	4	0|0|0|0|0|0|0|0|0|0|0|0|0|0|0|0|0|0|0|0|0|0|0|0|0|0|0|0|0|0|0|0|0|0|0|0|0|0|0|0|0|0|0|0	0.94	0.94	0.94	0.94	0.94	20	0.02
FOXL1	Q15911	ZFHX3_HUMAN	8|6|8|6	28	7	4	0|0|0|0|0|0|0|0|1|0|0|0|0|0|0|0|0|0|0|0|0|0|0|0|0|0|0|0|0|0|0|0|0|0|0|0|0|0|0|0|0|0|0|0	1	1	1	1	1	70	0
FOXL1	Q4LE39	ARI4B_HUMAN	6|8|7|4	25	6.25	4	3|4|3|0|1|1|1|0|1|1|3|2|2|1|0|3|2|0|1|1|2|2|2|2|0|0|2|1|2|1|3|4|0|0|2|0|0|0|0|0|2|3|1|1	0.83	1	0.83	1	0.83	4.58	0.04
FOXL1	Q6PJG2	EMSA1_HUMAN	5|4|7|6	22	5.5	4	0|0|0|0|0|0|0|0|0|0|0|1|0|0|1|0|1|0|3|1|1|2|1|1|0|0|0|0|0|0|0|0|0|0|0|0|0|0|0|0|0|0|0|0	0.99	1	0.99	1	0.99	20.17	0
FOXL1	Q6W2J9	BCOR_HUMAN	95|96|93|97	381	95.25	4	32|31|21|10|29|12|29|11|29|18|11|7|10|7|3|4|7|2|3|3|1|4|0|1|0|4|40|35|7|8|16|31|1|3|6|5|5|7|0|0|20|16|4|5	1	1	1	1	1	8.42	0
FOXL1	Q6ZW49	PAXI1_HUMAN	7|9|9|10	35	8.75	4	4|2|6|2|3|2|4|2|3|2|0|0|0|0|0|0|0|0|0|0|0|0|0|0|0|0|2|3|0|0|0|3|0|0|0|0|0|0|0|0|2|0|0|0	0.95	0.98	0.95	0.98	0.95	9.62	0.01
FOXL1	Q7Z406	MYH14_HUMAN	28|25|30|32	115	28.75	4	0|0|0|0|0|0|0|0|0|0|0|0|0|0|0|16|0|0|0|0|0|0|0|0|0|4|0|0|0|0|0|0|0|0|4|0|0|0|40|39|0|0|8|10	0.96	0.97	0.96	0.97	0.96	10.45	0.01
FOXL1	Q86UP3	ZFHX4_HUMAN	24|20|16|18	78	19.5	4	0|0|1|0|1|0|0|0|0|0|2|2|2|1|0|0|0|0|0|0|0|0|0|0|0|0|1|3|1|0|1|2|0|0|0|0|1|0|0|0|0|0|0|0	1	1	1	1	1	47.67	0
FOXL1	Q8IVH2	FOXP4_HUMAN	12|8|12|11	43	10.75	4	0|1|0|0|0|0|0|0|0|0|0|0|0|0|0|0|0|0|0|0|0|0|0|0|0|0|1|0|0|0|2|0|0|0|0|0|0|0|0|0|0|0|0|0	1	1	1	1	1	107.5	0
FOXL1	Q8IVW6	ARI3B_HUMAN	37|27|35|33	132	33	4	17|17|14|9|20|7|17|10|18|11|1|1|0|1|2|3|4|0|1|2|2|1|0|1|2|4|12|10|7|3|9|9|0|1|1|3|4|8|0|0|18|16|2|3	0.94	0.97	0.94	0.97	0.94	5.36	0.02
FOXL1	Q8IY57	YAF2_HUMAN	6|3|8|6	23	5.75	4	2|2|2|0|4|0|2|0|2|1|2|2|2|2|0|0|0|0|1|2|1|1|0|1|0|0|0|1|0|0|1|1|0|0|0|0|0|0|0|0|1|0|0|0	0.87	1	0.87	1	0.87	7.67	0.03
FOXL1	Q8N488	RYBP_HUMAN	4|4|3|2	13	3.25	4	0|0|0|0|0|0|0|0|2|0|0|0|0|0|0|0|0|0|0|0|0|0|0|0|0|0|1|0|0|0|0|0|0|0|0|0|0|0|0|0|0|0|0|0	0.99	1	0.99	1	0.99	32.5	0
FOXL1	Q8NEZ4	KMT2C_HUMAN	2|2|2|2	8	2	4	1|0|0|0|1|1|0|0|0|1|0|0|0|0|0|0|0|0|0|0|0|0|0|0|0|0|0|1|0|0|0|0|0|0|0|0|0|0|0|0|0|0|0|0	0.93	0.93	0.93	0.93	0.93	17.6	0.02
FOXL1	Q8NHM5	KDM2B_HUMAN	27|29|30|28	114	28.5	4	1|3|1|0|4|2|2|2|4|2|0|0|0|0|0|0|1|0|0|1|1|0|0|0|0|0|5|5|0|0|0|0|0|0|0|0|0|0|0|0|2|1|0|0	1	1	1	1	1	33.89	0
FOXL1	Q8TE76	MORC4_HUMAN	9|7|13|12	41	10.25	4	0|0|0|0|0|0|0|0|0|0|0|0|0|0|0|0|0|0|0|0|0|0|0|0|0|0|0|0|0|0|0|0|0|0|0|0|0|0|1|0|0|0|0|0	1	1	1	1	1	102.5	0
FOXL1	Q93009	UBP7_HUMAN	28|26|34|32	120	30	4	34|30|19|14|22|17|30|14|27|17|0|0|1|1|2|1|2|0|2|3|3|1|0|0|0|0|2|1|2|2|8|7|0|0|0|0|4|5|0|0|2|4|1|0	0.84	0.9	0.84	0.9	0.84	4.75	0.04
FOXL1	Q96F45	ZN503_HUMAN	5|3|5|7	20	5	4	1|1|1|0|1|0|2|0|0|0|1|1|1|1|0|0|0|0|0|0|0|0|0|0|0|0|1|1|1|0|1|0|0|0|0|0|0|0|0|0|0|0|0|0	0.97	1	0.97	1	0.97	15.71	0.01
FOXL1	Q96FJ2	DYL2_HUMAN	2|2|2|2	8	2	4	0|0|2|0|3|0|0|0|0|0|0|0|0|0|0|0|0|0|0|0|0|0|0|0|0|0|0|0|0|0|0|0|0|0|0|0|0|3|1|1|0|0|0|0	0.75	0.75	0.75	0.75	0.75	8.8	0.07
FOXL1	Q96RK0	CIC_HUMAN	27|33|27|29	116	29	4	13|9|7|5|9|4|13|3|10|7|1|0|0|0|2|1|0|1|0|0|0|0|0|1|0|2|13|15|2|1|5|5|0|0|3|2|0|2|0|0|8|3|1|0	0.98	0.99	0.98	0.99	0.98	8.62	0
FOXL1	Q99856	ARI3A_HUMAN	26|27|30|32	115	28.75	4	12|11|6|6|13|11|6|5|7|6|1|1|0|0|1|0|1|0|1|1|1|1|1|2|2|1|6|5|2|1|6|4|0|0|1|2|0|0|0|0|10|5|2|0	0.99	1	0.99	1	0.99	8.97	0
FOXL1	Q9BSM1	PCGF1_HUMAN	8|9|9|11	37	9.25	4	3|1|1|1|1|1|1|2|3|0|1|0|0|0|1|1|1|0|1|0|0|0|0|0|0|1|1|1|1|0|1|1|0|0|0|0|0|1|0|0|0|2|0|0	1	1	1	1	1	14.54	0
FOXL1	Q9H334	FOXP1_HUMAN	13|11|14|13	51	12.75	4	1|2|0|0|0|0|1|0|0|0|0|0|0|0|0|0|0|0|0|0|0|0|0|0|0|0|1|2|0|0|2|1|0|0|0|0|0|0|0|0|0|0|0|0	1	1	1	1	1	56.1	0
FOXL1	Q9H7S9	ZN703_HUMAN	4|3|6|6	19	4.75	4	0|0|0|0|0|0|0|0|0|0|0|0|0|0|0|0|0|0|0|0|0|0|0|0|0|0|0|0|0|0|0|0|0|0|0|0|0|0|0|0|0|0|0|0	1	1	1	1	1	47.5	0
FOXL1	Q9H869	YYAP1_HUMAN	3|2|3|3	11	2.75	4	0|0|0|0|0|0|0|0|0|0|0|0|0|0|0|0|0|0|0|0|0|0|0|0|0|0|0|0|0|0|0|0|0|0|0|0|0|0|0|0|0|0|0|0	0.98	0.99	0.98	0.99	0.98	27.5	0
FOXL1	Q9HAV7	GRPE1_HUMAN	5|5|5|4	19	4.75	4	0|0|1|1|3|1|1|0|0|0|0|0|0|1|0|0|0|0|0|1|0|1|1|0|0|0|0|0|0|0|0|0|0|1|0|0|0|0|0|0|0|0|0|1	0.99	1	0.99	1	0.99	16.08	0
FOXL1	Q9HCM7	FBSL_HUMAN	2|2|2|2	8	2	4	0|1|0|0|0|0|2|0|0|0|0|0|0|0|0|0|0|0|0|0|0|0|0|0|0|0|0|0|0|0|0|0|0|0|0|0|0|0|0|0|0|0|0|0	0.95	0.95	0.95	0.95	0.95	20	0.01
FOXL1	Q9NP66	HM20A_HUMAN	6|10|9|7	32	8	4	2|2|2|1|3|1|2|3|2|2|0|0|0|0|0|0|0|0|0|0|0|0|0|0|0|0|2|2|0|0|0|2|0|0|0|0|0|1|0|0|1|1|0|0	0.99	1	0.99	1	0.99	12.14	0
FOXL1	Q9NPA3	M1IP1_HUMAN	5|6|4|4	19	4.75	4	0|0|0|0|0|2|0|0|0|0|0|0|0|0|1|0|0|0|1|2|0|0|0|0|0|0|0|0|0|0|0|0|0|0|1|0|0|0|3|4|1|0|1|2	0.91	0.97	0.91	0.97	0.91	11.61	0.02
FOXL1	Q9NQB0	TF7L2_HUMAN	5|6|5|5	21	5.25	4	2|0|0|0|0|0|0|0|0|0|0|0|0|0|0|0|0|0|0|0|0|0|0|0|0|0|0|0|0|0|0|0|0|0|0|0|0|0|0|0|0|0|0|0	1	1	1	1	1	52.5	0
FOXL1	Q9P2D1	CHD7_HUMAN	26|18|24|31	99	24.75	4	0|10|0|0|0|0|14|0|10|0|0|0|0|0|0|0|0|0|0|0|0|3|0|0|0|0|11|14|0|0|5|7|0|0|0|0|0|0|0|0|7|4|0|0	0.97	0.99	0.97	0.99	0.97	12.81	0.01
FOXL1	Q9P2K3	RCOR3_HUMAN	17|12|15|15	59	14.75	4	9|10|9|7|10|6|11|4|9|8|0|0|0|0|0|0|0|0|0|0|0|0|0|0|0|0|4|5|0|0|2|3|0|0|0|0|0|0|0|0|6|5|0|0	0.88	0.92	0.88	0.92	0.88	6.01	0.03
FOXL1	Q9UHF7	TRPS1_HUMAN	12|10|12|13	47	11.75	4	0|0|3|0|1|0|0|0|0|0|0|1|0|1|0|0|0|0|0|0|0|0|0|0|0|0|6|7|0|1|2|4|0|0|0|0|0|0|0|0|0|0|0|0	0.98	0.99	0.98	0.99	0.98	19.88	0
FOXL1	Q9UI36	DACH1_HUMAN	9|8|10|10	37	9.25	4	0|0|0|0|0|0|0|0|0|0|0|0|0|0|0|0|0|0|0|0|0|0|0|0|0|1|0|2|0|2|0|0|0|0|0|0|0|0|0|0|1|1|0|0	1	1	1	1	1	58.14	0
FOXL1	Q9UIU6	SIX4_HUMAN	4|4|4|4	16	4	4	2|4|0|0|0|0|1|0|1|1|0|0|0|0|0|0|0|0|0|0|0|0|0|0|0|0|1|0|0|0|0|1|0|0|0|0|0|0|0|0|0|0|0|0	0.94	0.94	0.94	0.94	0.94	16	0.01
FOXL1	Q9ULD9	ZN608_HUMAN	9|9|7|10	35	8.75	4	2|1|0|0|0|1|2|0|2|1|0|0|0|0|0|0|0|0|0|0|0|0|0|0|0|1|2|2|0|0|2|1|0|0|0|0|0|0|0|0|1|0|0|0	1	1	1	1	1	21.39	0
FOXL1	Q9ULL5	PRR12_HUMAN	5|3|7|4	19	4.75	4	0|0|0|0|0|0|0|0|0|0|0|0|0|0|0|0|0|0|0|0|0|0|0|0|0|0|1|1|0|0|2|0|0|0|0|0|0|0|1|0|0|0|0|0	0.99	1	0.99	1	0.99	41.8	0
FOXL1	Q9UM54	MYO6_HUMAN	12|8|13|12	45	11.25	4	0|0|0|0|0|0|0|0|0|0|3|3|6|6|9|13|10|1|1|1|0|1|0|0|3|4|1|0|4|0|0|0|2|1|0|0|4|1|2|2|0|0|4|2	0.84	0.9	0.84	0.9	0.84	5.89	0.04
FOXL1	Q9UPW6	SATB2_HUMAN	11|7|8|11	37	9.25	4	0|5|3|2|4|2|0|0|7|3|0|0|0|0|0|0|0|0|0|0|0|0|0|0|0|2|4|2|0|0|0|0|0|0|0|0|2|1|0|0|0|3|0|0	0.94	0.98	0.94	0.98	0.94	10.18	0.02
FOXL1	Q9Y2X9	ZN281_HUMAN	15|16|18|21	70	17.5	4	8|5|3|3|4|5|4|3|6|3|0|0|0|0|0|0|1|0|0|1|1|0|0|0|0|0|8|6|0|0|4|7|0|0|0|0|1|0|0|0|3|1|0|0	0.98	0.99	0.98	0.99	0.98	10	0
FOXL1	Q9Y618	NCOR2_HUMAN	26|28|29|27	110	27.5	4	4|6|4|2|2|1|6|2|7|5|0|0|0|0|0|0|0|0|0|0|0|0|0|0|0|0|17|9|0|0|9|6|0|0|0|0|0|0|0|0|4|3|0|0	0.99	0.99	0.99	0.99	0.99	13.91	0
FOXQ1	Q04726	TLE3_HUMAN	45|39|51|51	186	46.5	4	15|13|12|10|8|6|15|10|17|12|3|0|2|2|3|2|3|0|1|2|0|0|2|1|3|1|3|3|4|4|13|8|2|0|4|1|7|6|0|0|10|6|6|7	1	1	1	1	1	9.01	0
FOXQ1	O15014	ZN609_HUMAN	17|17|20|26	80	20	4	6|4|3|2|5|0|9|1|7|3|0|0|0|0|0|0|0|0|0|0|0|0|0|0|1|2|4|7|2|1|10|9|0|0|1|1|1|0|0|0|2|0|0|2	0.98	1	0.98	1	0.98	10.6	0
FOXQ1	P11182	ODB2_HUMAN	38|36|36|29	139	34.75	4	0|1|5|6|10|8|2|2|0|1|2|0|0|2|15|15|11|2|15|16|14|15|12|13|0|2|7|8|0|5|1|5|4|7|14|13|8|13|11|10|15|34|12|20	0.85	0.95	0.85	0.95	0.85	4.29	0.04
FOXQ1	P20962	PTMS_HUMAN	2|2|2|2	8	2	4	0|0|0|0|0|0|0|0|0|0|0|0|0|0|1|1|0|0|0|0|0|0|0|0|0|0|0|0|0|0|0|0|0|0|0|0|0|0|0|0|0|0|0|0	0.94	0.94	0.94	0.94	0.94	20	0.02
FOXQ1	P24539	AT5F1_HUMAN	2|2|2|3	9	2.25	4	0|0|0|0|0|0|0|0|0|0|0|1|1|1|0|0|0|0|0|0|0|0|0|0|0|0|0|0|0|0|0|0|0|0|0|0|0|0|0|0|0|0|0|0	0.95	0.99	0.95	0.99	0.95	22.5	0.01
FOXQ1	P49207	RL34_HUMAN	6|5|5|7	23	5.75	4	1|1|2|0|2|0|2|0|1|0|2|1|4|3|4|3|3|1|4|3|2|3|1|2|0|0|2|0|0|0|0|0|0|0|1|2|1|0|1|2|2|5|1|1	0.74	0.93	0.74	0.93	0.74	4.02	0.07
FOXQ1	P55198	AF17_HUMAN	2|4|4|4	14	3.5	4	0|0|1|0|1|0|0|0|0|0|1|1|2|0|1|2|1|0|2|2|1|3|1|2|0|0|0|0|0|0|0|1|0|0|0|0|0|0|0|0|0|0|0|0	0.79	0.92	0.79	0.92	0.79	7	0.05
FOXQ1	P80723	BASP1_HUMAN	6|8|8|8	30	7.5	4	0|0|3|0|2|0|0|0|0|0|3|3|5|7|3|4|5|0|2|2|3|2|1|2|1|0|0|0|1|5|0|0|1|3|2|2|4|6|0|0|0|0|0|0	0.76	0.82	0.76	0.82	0.76	4.58	0.06
FOXQ1	Q04724	TLE1_HUMAN	28|20|26|30	104	26	4	7|6|4|0|4|0|8|0|9|5|0|0|0|0|0|0|0|0|0|0|0|0|0|0|0|0|1|1|0|0|1|1|0|0|0|0|0|0|0|0|0|0|0|0	1	1	1	1	1	24.34	0
FOXQ1	Q06587	RING1_HUMAN	14|12|16|12	54	13.5	4	9|11|3|0|0|0|10|2|7|5|0|0|0|0|2|1|1|0|1|2|0|2|0|0|1|0|2|4|0|0|0|6|0|0|2|0|0|3|0|0|3|3|0|0	0.92	0.96	0.92	0.96	0.92	7.42	0.02
FOXQ1	Q08117	AES_HUMAN	3|3|2|3	11	2.75	4	0|2|2|0|1|0|0|0|0|1|0|0|0|0|0|0|0|0|0|0|0|0|0|0|0|0|2|1|0|0|2|2|0|0|1|0|0|0|0|0|0|0|0|0	0.8	0.86	0.8	0.86	0.8	8.64	0.05
FOXQ1	Q14687	GSE1_HUMAN	39|35|41|45	160	40	4	20|20|22|11|25|15|19|13|17|12|2|1|1|1|1|0|0|1|0|0|0|0|0|0|1|1|15|13|3|1|10|9|1|0|2|1|2|2|0|0|12|4|1|2	0.96	0.98	0.96	0.98	0.96	6.74	0.01
FOXQ1	Q15758	AAAT_HUMAN	2|3|4|4	13	3.25	4	0|0|1|1|0|1|0|0|0|0|0|0|0|1|1|1|1|0|0|1|0|1|0|0|0|0|0|0|0|0|0|0|0|0|0|0|7|4|0|0|0|0|0|0	0.74	0.84	0.74	0.84	0.74	7.15	0.07
FOXQ1	Q6W2J9	BCOR_HUMAN	92|83|89|90	354	88.5	4	32|31|21|10|29|12|29|11|29|18|11|7|10|7|3|4|7|2|3|3|1|4|0|1|0|4|40|35|7|8|16|31|1|3|6|5|5|7|0|0|20|16|4|5	0.99	1	0.99	1	0.99	7.82	0
FOXQ1	Q86SE9	PCGF5_HUMAN	2|3|3|2	10	2.5	4	1|0|0|0|0|0|1|1|1|1|0|1|0|1|0|0|0|0|0|0|0|0|0|0|0|0|0|0|0|0|0|0|0|0|0|0|0|0|0|0|0|0|0|0	0.92	0.98	0.92	0.98	0.92	15.71	0.02
FOXQ1	Q86UP3	ZFHX4_HUMAN	12|10|10|11	43	10.75	4	0|0|1|0|1|0|0|0|0|0|2|2|2|1|0|0|0|0|0|0|0|0|0|0|0|0|1|3|1|0|1|2|0|0|0|0|1|0|0|0|0|0|0|0	1	1	1	1	1	26.28	0
FOXQ1	Q8IY57	YAF2_HUMAN	7|6|7|7	27	6.75	4	2|2|2|0|4|0|2|0|2|1|2|2|2|2|0|0|0|0|1|2|1|1|0|1|0|0|0|1|0|0|1|1|0|0|0|0|0|0|0|0|1|0|0|0	0.99	0.99	0.99	0.99	0.99	9	0
FOXQ1	Q8NHM5	KDM2B_HUMAN	19|19|17|15	70	17.5	4	1|3|1|0|4|2|2|2|4|2|0|0|0|0|0|0|1|0|0|1|1|0|0|0|0|0|5|5|0|0|0|0|0|0|0|0|0|0|0|0|2|1|0|0	1	1	1	1	1	20.81	0
FOXQ1	Q8TAQ5	ZN420_HUMAN	0|4|3|5	12	3	4	0|0|0|0|0|0|0|0|0|0|0|0|0|0|3|2|0|0|0|0|0|0|0|0|0|0|0|0|0|0|0|0|0|0|0|0|0|0|0|0|0|0|0|0	0.74	0.99	0.74	0.99	0.74	26.4	0.07
FOXQ1	Q8TE76	MORC4_HUMAN	2|3|2|2	9	2.25	4	0|0|0|0|0|0|0|0|0|0|0|0|0|0|0|0|0|0|0|0|0|0|0|0|0|0|0|0|0|0|0|0|0|0|0|0|0|0|1|0|0|0|0|0	0.95	0.99	0.95	0.99	0.95	22.5	0.01
FOXQ1	Q92793	CBP_HUMAN	4|4|6|4	18	4.5	4	0|3|0|0|0|0|0|0|4|0|0|0|0|0|1|1|1|0|0|0|0|0|0|0|0|0|0|0|0|0|0|1|0|0|0|0|0|0|0|0|0|0|0|0	0.95	0.98	0.95	0.98	0.95	18	0.01
FOXQ1	Q96RK0	CIC_HUMAN	14|16|18|19	67	16.75	4	13|9|7|5|9|4|13|3|10|7|1|0|0|0|2|1|0|1|0|0|0|0|0|1|0|2|13|15|2|1|5|5|0|0|3|2|0|2|0|0|8|3|1|0	0.84	0.9	0.84	0.9	0.84	4.98	0.04
FOXQ1	Q9H7S9	ZN703_HUMAN	2|3|6|7	18	4.5	4	0|0|0|0|0|0|0|0|0|0|0|0|0|0|0|0|0|0|0|0|0|0|0|0|0|0|0|0|0|0|0|0|0|0|0|0|0|0|0|0|0|0|0|0	0.98	1	0.98	1	0.98	45	0
FOXQ1	Q9NP66	HM20A_HUMAN	5|3|6|6	20	5	4	2|2|2|1|3|1|2|3|2|2|0|0|0|0|0|0|0|0|0|0|0|0|0|0|0|0|2|2|0|0|0|2|0|0|0|0|0|1|0|0|1|1|0|0	0.86	0.97	0.86	0.97	0.86	7.59	0.03
FOXQ1	Q9P0W2	HM20B_HUMAN	3|2|3|3	11	2.75	4	0|0|1|0|2|0|0|0|1|0|0|0|0|1|0|0|0|0|0|0|0|0|0|0|0|0|0|0|0|0|0|0|0|0|0|0|0|0|0|0|0|0|0|0	0.97	0.98	0.97	0.98	0.97	24.2	0.01
FOXQ1	Q9P2K3	RCOR3_HUMAN	12|12|14|20	58	14.5	4	9|10|9|7|10|6|11|4|9|8|0|0|0|0|0|0|0|0|0|0|0|0|0|0|0|0|4|5|0|0|2|3|0|0|0|0|0|0|0|0|6|5|0|0	0.86	0.96	0.86	0.96	0.86	5.91	0.04
FOXQ1	Q9UHF7	TRPS1_HUMAN	5|4|6|9	24	6	4	0|0|3|0|1|0|0|0|0|0|0|1|0|1|0|0|0|0|0|0|0|0|0|0|0|0|6|7|0|1|2|4|0|0|0|0|0|0|0|0|0|0|0|0	0.87	0.97	0.87	0.97	0.87	10.15	0.03
FOXQ1	Q9ULD9	ZN608_HUMAN	4|5|5|6	20	5	4	2|1|0|0|0|1|2|0|2|1|0|0|0|0|0|0|0|0|0|0|0|0|0|0|0|1|2|2|0|0|2|1|0|0|0|0|0|0|0|0|1|0|0|0	0.98	1	0.98	1	0.98	12.22	0.01
FOXQ1	Q9Y618	NCOR2_HUMAN	17|15|16|21	69	17.25	4	4|6|4|2|2|1|6|2|7|5|0|0|0|0|0|0|0|0|0|0|0|0|0|0|0|0|17|9|0|0|9|6|0|0|0|0|0|0|0|0|4|3|0|0	0.94	0.97	0.94	0.97	0.94	8.72	0.02
GATA1	Q15654	TRIP6_HUMAN	7|9|7|5	28	7	4	1|1|0|0|0|0|0|0|0|0|2|1|3|1|4|2|4|1|0|0|0|1|0|0|4|3|0|0|7|8|0|0|4|6|1|0|3|3|1|0|0|0|0|0	0.74	0.88	0.74	0.88	0.74	5.05	0.07
GATA1	Q9H2U1	DHX36_HUMAN	6|5|3|4	18	4.5	4	0|0|0|0|0|0|0|0|0|0|0|0|0|0|0|0|0|0|0|0|0|0|0|0|0|0|0|0|0|0|0|0|0|0|0|0|0|0|0|0|0|0|0|0	1	1	1	1	1	45	0
GATA1	O00512	BCL9_HUMAN	8|4|5|4	21	5.25	4	2|5|1|0|1|0|2|0|3|2|0|0|0|0|0|0|0|0|0|0|0|0|0|0|0|0|4|2|0|0|3|2|0|0|0|0|0|0|0|0|0|0|0|0	0.83	0.97	0.83	0.97	0.83	8.56	0.04
GATA1	O14686	KMT2D_HUMAN	17|19|21|13	70	17.5	4	4|2|6|6|7|3|1|1|3|3|1|1|2|1|0|0|0|0|0|0|1|1|0|1|0|0|7|12|1|0|7|9|0|0|0|1|0|2|0|0|4|6|0|0	0.96	0.99	0.96	0.99	0.96	8.28	0.01
GATA1	O15014	ZN609_HUMAN	13|10|12|10	45	11.25	4	6|4|3|2|5|0|9|1|7|3|0|0|0|0|0|0|0|0|0|0|0|0|0|0|1|2|4|7|2|1|10|9|0|0|1|1|1|0|0|0|2|0|0|2	0.86	0.91	0.86	0.91	0.86	5.96	0.04
GATA1	O15226	NKRF_HUMAN	6|6|9|7	28	7	4	5|3|3|0|3|0|4|0|4|2|2|0|1|0|1|1|2|0|1|2|2|2|1|1|0|0|5|10|0|0|0|1|0|0|1|0|0|0|0|0|2|2|1|0	0.75	0.89	0.75	0.89	0.75	4.97	0.06
GATA1	O15550	KDM6A_HUMAN	11|5|8|3	27	6.75	4	3|1|3|0|4|0|2|1|1|1|0|0|0|0|0|0|0|0|0|0|0|0|0|0|0|0|0|0|0|0|2|3|0|0|0|0|0|0|0|0|2|1|0|0	0.89	1	0.89	1	0.89	12.38	0.03
GATA1	O43823	AKAP8_HUMAN	6|5|7|5	23	5.75	4	1|1|0|0|0|0|1|1|2|1|0|0|0|0|0|0|0|0|0|0|0|0|0|0|0|0|0|0|0|0|0|1|0|0|0|0|0|0|0|0|0|0|1|1	1	1	1	1	1	25.3	0
GATA1	O60907	TBL1X_HUMAN	13|16|13|12	54	13.5	4	12|10|7|4|9|3|10|5|10|6|0|0|4|0|0|0|0|0|0|0|0|0|0|2|0|5|1|0|0|0|7|5|0|0|0|0|0|0|0|0|7|0|0|0	0.85	0.91	0.85	0.91	0.85	5.55	0.04
GATA1	O75400	PR40A_HUMAN	14|10|14|12	50	12.5	4	7|7|8|4|9|5|5|4|8|5|3|1|0|0|1|4|2|0|3|4|0|2|0|0|0|0|7|8|1|3|6|7|0|0|1|1|2|4|0|0|3|4|0|0	0.8	0.91	0.8	0.91	0.8	4.26	0.05
GATA1	O94913	PCF11_HUMAN	22|17|23|18	80	20	4	15|16|9|2|7|4|11|6|11|6|0|0|0|0|2|4|2|0|2|2|3|4|3|2|1|2|15|8|0|0|7|6|0|0|0|0|2|2|0|0|0|4|2|0	0.9	0.95	0.9	0.95	0.9	5.5	0.03
GATA1	O95639	CPSF4_HUMAN	10|9|12|7	38	9.5	4	3|6|2|1|5|0|3|0|5|4|0|0|0|0|0|0|2|0|0|0|0|0|0|0|0|0|5|5|0|0|0|7|0|0|0|0|1|2|0|0|2|4|0|0	0.89	0.96	0.89	0.96	0.89	7.33	0.03
GATA1	P25789	PSA4_HUMAN	5|7|5|4	21	5.25	4	1|0|8|6|5|3|1|1|0|0|1|0|0|0|1|1|0|0|0|1|2|1|0|0|0|0|0|0|0|0|1|0|1|0|0|0|0|0|0|2|1|0|1|1	0.75	0.88	0.75	0.88	0.75	5.92	0.07
GATA1	P51531	SMCA2_HUMAN	29|19|31|20	99	24.75	4	19|18|19|10|23|14|19|7|20|11|2|0|0|0|0|0|0|0|0|0|0|0|0|0|0|0|0|9|0|0|0|0|0|0|0|0|0|0|0|0|14|13|0|0	0.86	0.93	0.86	0.93	0.86	5.5	0.03
GATA1	Q04724	TLE1_HUMAN	21|18|12|12	63	15.75	4	7|6|4|0|4|0|8|0|9|5|0|0|0|0|0|0|0|0|0|0|0|0|0|0|0|0|1|1|0|0|1|1|0|0|0|0|0|0|0|0|0|0|0|0	0.97	0.99	0.97	0.99	0.97	14.74	0.01
GATA1	Q04726	TLE3_HUMAN	34|28|20|18	100	25	4	15|13|12|10|8|6|15|10|17|12|3|0|2|2|3|2|3|0|1|2|0|0|2|1|3|1|3|3|4|4|13|8|2|0|4|1|7|6|0|0|10|6|6|7	0.83	0.99	0.83	0.99	0.83	4.85	0.04
GATA1	Q05048	CSTF1_HUMAN	4|4|4|2	14	3.5	4	4|1|2|0|2|1|4|1|2|1|0|0|0|0|0|0|0|0|0|0|0|0|0|0|0|0|0|0|0|0|0|0|0|0|0|0|0|0|0|0|0|0|0|0	0.78	0.86	0.78	0.86	0.78	8.56	0.05
GATA1	Q06587	RING1_HUMAN	12|8|12|9	41	10.25	4	9|11|3|0|0|0|10|2|7|5|0|0|0|0|2|1|1|0|1|2|0|2|0|0|1|0|2|4|0|0|0|6|0|0|2|0|0|3|0|0|3|3|0|0	0.82	0.89	0.82	0.89	0.82	5.64	0.05
GATA1	Q07666	KHDR1_HUMAN	6|5|10|6	27	6.75	4	0|1|1|0|2|0|2|0|3|3|0|0|0|1|1|0|1|0|0|0|0|0|0|0|0|0|3|4|0|0|3|2|0|0|0|0|0|0|0|0|0|0|0|0	0.94	1	0.94	1	0.94	11	0.02
GATA1	Q12824	SNF5_HUMAN	24|20|23|13	80	20	4	12|12|15|9|16|10|13|7|10|8|2|1|1|0|4|2|5|1|1|1|1|2|1|1|0|3|3|4|2|3|7|9|0|0|2|2|2|5|0|0|9|6|2|2	0.75	0.95	0.75	0.95	0.75	4.49	0.06
GATA1	Q14687	GSE1_HUMAN	37|28|34|37	136	34	4	20|20|22|11|25|15|19|13|17|12|2|1|1|1|1|0|0|1|0|0|0|0|0|0|1|1|15|13|3|1|10|9|1|0|2|1|2|2|0|0|12|4|1|2	0.92	0.95	0.92	0.95	0.92	5.73	0.02
GATA1	Q14966	ZN638_HUMAN	30|22|27|19	98	24.5	4	11|8|6|3|9|3|10|5|7|7|1|1|0|1|3|2|3|0|2|2|3|2|3|2|0|0|15|17|1|3|6|15|0|0|1|2|2|7|0|0|12|11|1|4	0.93	0.98	0.93	0.98	0.93	5.64	0.02
GATA1	Q5T481	RBM20_HUMAN	12|13|16|12	53	13.25	4	6|3|4|1|5|0|2|1|1|3|0|0|0|0|0|0|0|0|0|0|0|0|0|0|0|0|3|2|0|0|1|3|0|0|0|0|0|0|0|0|1|0|0|0	0.99	1	0.99	1	0.99	16.19	0
GATA1	Q5T5X7	BEND3_HUMAN	8|6|10|10	34	8.5	4	0|3|0|2|3|3|1|2|2|2|0|0|0|0|0|0|0|0|0|0|0|0|0|0|0|0|0|0|0|0|0|0|0|0|0|0|0|0|0|0|0|0|0|0	0.99	1	0.99	1	0.99	20.78	0
GATA1	Q5VUA4	ZN318_HUMAN	61|53|58|49	221	55.25	4	24|21|35|17|43|24|21|8|23|15|3|1|2|2|4|5|5|1|0|1|2|1|0|0|1|0|32|38|10|9|16|27|4|3|10|9|10|16|0|0|33|32|8|11	0.9	0.95	0.9	0.95	0.9	4.61	0.03
GATA1	Q6W2J9	BCOR_HUMAN	75|73|81|68	297	74.25	4	32|31|21|10|29|12|29|11|29|18|11|7|10|7|3|4|7|2|3|3|1|4|0|1|0|4|40|35|7|8|16|31|1|3|6|5|5|7|0|0|20|16|4|5	0.99	0.99	0.99	0.99	0.99	6.56	0
GATA1	Q6ZW49	PAXI1_HUMAN	8|8|10|5	31	7.75	4	4|2|6|2|3|2|4|2|3|2|0|0|0|0|0|0|0|0|0|0|0|0|0|0|0|0|2|3|0|0|0|3|0|0|0|0|0|0|0|0|2|0|0|0	0.9	0.98	0.9	0.98	0.9	8.53	0.03
GATA1	Q8IX01	SUGP2_HUMAN	45|46|49|37	177	44.25	4	19|18|22|9|21|15|13|9|15|8|3|2|2|0|4|5|4|2|2|0|1|3|2|2|1|1|17|18|1|0|7|12|0|0|6|6|2|2|0|0|20|18|6|6	0.98	0.99	0.98	0.99	0.98	6.4	0.01
GATA1	Q8IX12	CCAR1_HUMAN	23|16|33|26	98	24.5	4	9|11|7|4|6|2|8|3|13|4|0|0|1|1|2|5|3|0|1|4|2|3|0|1|0|0|3|4|0|2|4|4|0|0|0|0|1|1|0|0|3|3|1|1	0.98	1	0.98	1	0.98	9.21	0
GATA1	Q8IY67	RAVR1_HUMAN	15|13|15|13	56	14	4	1|1|1|0|1|0|1|2|2|1|0|0|0|0|0|0|0|0|0|0|0|0|0|0|0|0|1|1|0|0|0|1|0|0|0|0|0|0|0|0|0|0|0|0	1	1	1	1	1	47.38	0
GATA1	Q8N684	CPSF7_HUMAN	19|14|22|18	73	18.25	4	10|9|11|6|10|4|9|4|10|4|2|1|1|2|2|1|2|0|2|2|2|0|2|3|2|4|8|5|4|3|6|6|1|0|3|3|7|4|0|0|3|4|2|3	0.93	0.99	0.93	0.99	0.93	4.81	0.02
GATA1	Q8NFD5	ARI1B_HUMAN	35|32|40|25	132	33	4	12|14|5|3|10|4|9|2|9|3|0|0|0|0|0|0|1|0|0|0|0|0|0|0|1|0|12|19|0|2|4|8|0|0|1|0|0|0|0|0|1|1|0|0	0.98	0.99	0.98	0.99	0.98	12	0
GATA1	Q8NHM5	KDM2B_HUMAN	21|17|22|15	75	18.75	4	1|3|1|0|4|2|2|2|4|2|0|0|0|0|0|0|1|0|0|1|1|0|0|0|0|0|5|5|0|0|0|0|0|0|0|0|0|0|0|0|2|1|0|0	1	1	1	1	1	22.3	0
GATA1	Q8TE76	MORC4_HUMAN	5|4|7|3	19	4.75	4	0|0|0|0|0|0|0|0|0|0|0|0|0|0|0|0|0|0|0|0|0|0|0|0|0|0|0|0|0|0|0|0|0|0|0|0|0|0|1|0|0|0|0|0	1	1	1	1	1	47.5	0
GATA1	Q8WW38	FOG2_HUMAN	4|4|5|1	14	3.5	4	0|1|0|0|0|0|1|0|0|0|0|0|0|0|0|0|0|0|0|0|0|0|0|0|0|0|0|0|0|0|0|0|0|0|0|0|0|0|0|0|0|0|0|0	0.75	1	0.75	1	0.75	35	0.06
GATA1	Q92782	DPF1_HUMAN	4|3|4|0	11	2.75	4	0|0|2|0|0|0|0|0|0|0|0|0|0|0|0|0|0|0|0|0|0|0|0|0|0|0|0|0|0|0|0|1|0|0|0|0|0|0|0|0|0|0|0|0	0.75	1	0.75	1	0.75	27.5	0.06
GATA1	Q92785	REQU_HUMAN	11|17|17|16	61	15.25	4	9|7|7|3|10|4|8|3|8|3|1|1|0|1|0|0|1|0|1|0|0|0|2|1|0|1|5|5|2|5|8|8|0|0|4|4|1|1|0|0|8|8|1|1	0.86	0.94	0.86	0.94	0.86	5.08	0.03
GATA1	Q96AE4	FUBP1_HUMAN	23|18|23|18	82	20.5	4	12|13|10|2|9|3|13|3|11|7|1|1|1|1|1|3|2|1|1|1|1|1|1|2|3|2|12|6|3|3|10|5|0|0|2|2|4|3|0|0|9|4|1|4	0.92	0.96	0.92	0.96	0.92	5.18	0.02
GATA1	Q96GM5	SMRD1_HUMAN	20|16|15|16	67	16.75	4	9|13|10|6|13|8|9|3|10|5|0|0|0|0|2|0|2|0|0|2|0|1|0|0|0|0|5|7|3|3|9|10|1|2|3|5|0|2|0|0|10|9|3|3	0.82	0.92	0.82	0.92	0.82	4.39	0.05
GATA1	Q96I24	FUBP3_HUMAN	8|9|7|9	33	8.25	4	3|4|0|0|0|0|4|0|4|2|0|0|0|1|1|0|0|0|0|0|1|0|0|1|2|2|6|6|3|0|0|2|0|0|0|0|2|5|0|0|0|0|0|0	0.9	0.93	0.9	0.93	0.9	7.41	0.03
GATA1	Q96KR1	ZFR_HUMAN	12|13|18|10	53	13.25	4	3|3|0|0|4|0|6|1|5|1|2|1|0|1|0|0|1|0|0|0|0|0|0|0|0|0|6|6|1|1|2|5|0|0|1|1|0|1|0|0|3|3|0|1	0.97	1	0.97	1	0.97	9.88	0.01
GATA1	Q9BSM1	PCGF1_HUMAN	5|4|7|5	21	5.25	4	3|1|1|1|1|1|1|2|3|0|1|0|0|0|1|1|1|0|1|0|0|0|0|0|0|1|1|1|1|0|1|1|0|0|0|0|0|1|0|0|0|2|0|0	0.94	1	0.94	1	0.94	8.25	0.01
GATA1	Q9HAH7	FBRS_HUMAN	2|2|2|4	10	2.5	4	1|0|0|0|0|0|0|0|1|0|0|0|0|0|0|0|0|0|0|0|0|0|0|0|0|0|1|1|0|0|1|1|0|0|0|0|0|0|0|0|0|0|0|0	0.92	1	0.92	1	0.92	18.33	0.02
GATA1	Q9NP66	HM20A_HUMAN	7|5|8|2	22	5.5	4	2|2|2|1|3|1|2|3|2|2|0|0|0|0|0|0|0|0|0|0|0|0|0|0|0|0|2|2|0|0|0|2|0|0|0|0|0|1|0|0|1|1|0|0	0.81	1	0.81	1	0.81	8.34	0.05
GATA1	Q9NPI1	BRD7_HUMAN	2|4|5|2	13	3.25	4	0|0|1|1|1|0|1|0|0|0|0|0|0|0|0|0|0|0|0|0|0|0|0|0|0|0|0|1|0|0|0|3|0|0|0|1|0|0|0|0|1|2|0|2	0.8	0.99	0.8	0.99	0.8	10.21	0.05
GATA1	Q9NS73	MBIP1_HUMAN	9|7|8|8	32	8	4	3|3|9|3|8|3|3|1|3|1|2|4|3|1|2|1|3|0|1|0|1|2|0|1|0|0|3|6|0|0|2|4|0|0|0|0|0|0|0|0|4|0|1|1	0.76	0.84	0.76	0.84	0.76	4.46	0.06
GATA1	Q9NTZ6	RBM12_HUMAN	16|15|14|10	55	13.75	4	5|7|3|0|5|5|6|0|6|4|0|0|0|0|0|0|0|0|0|0|0|0|0|0|0|0|1|2|2|1|5|6|0|0|0|0|1|0|0|0|2|0|0|0	0.96	0.98	0.96	0.98	0.96	9.92	0.01
GATA1	Q9P2I0	CPSF2_HUMAN	18|22|28|17	85	21.25	4	9|9|2|3|8|5|5|3|10|6|0|0|0|0|2|1|1|0|0|0|0|0|0|1|0|0|7|7|1|2|5|9|0|0|0|1|3|2|0|0|4|5|0|0	0.97	1	0.97	1	0.97	8.42	0.01
GATA1	Q9P2K3	RCOR3_HUMAN	12|13|16|10	51	12.75	4	9|10|9|7|10|6|11|4|9|8|0|0|0|0|0|0|0|0|0|0|0|0|0|0|0|0|4|5|0|0|2|3|0|0|0|0|0|0|0|0|6|5|0|0	0.81	0.91	0.81	0.91	0.81	5.19	0.05
GATA1	Q9UPW6	SATB2_HUMAN	9|5|6|4	24	6	4	0|5|3|2|4|2|0|0|7|3|0|0|0|0|0|0|0|0|0|0|0|0|0|0|0|2|4|2|0|0|0|0|0|0|0|0|2|1|0|0|0|3|0|0	0.78	0.95	0.78	0.95	0.78	6.6	0.06
GATA1	Q9Y618	NCOR2_HUMAN	17|12|20|13	62	15.5	4	4|6|4|2|2|1|6|2|7|5|0|0|0|0|0|0|0|0|0|0|0|0|0|0|0|0|17|9|0|0|9|6|0|0|0|0|0|0|0|0|4|3|0|0	0.91	0.97	0.91	0.97	0.91	7.84	0.02
GATA2	Q04837	SSBP_HUMAN	7|12|9|6	34	8.5	4	0|0|0|0|0|0|0|0|0|0|0|0|0|0|0|0|0|0|0|0|0|0|0|0|0|0|0|0|0|0|0|0|0|0|0|0|0|0|0|0|0|0|0|0	1	1	1	1	1	85	0
GATA2	O00512	BCL9_HUMAN	13|22|21|18	74	18.5	4	2|5|1|0|1|0|2|0|3|2|0|0|0|0|0|0|0|0|0|0|0|0|0|0|0|0|4|2|0|0|3|2|0|0|0|0|0|0|0|0|0|0|0|0	1	1	1	1	1	30.15	0
GATA2	O00712	NFIB_HUMAN	2|7|5|8	22	5.5	4	0|0|0|0|1|1|0|0|0|0|0|0|0|0|0|0|0|0|0|0|0|0|0|0|0|0|0|0|0|0|2|1|0|0|0|0|0|0|0|0|0|0|0|0	0.98	1	0.98	1	0.98	48.4	0
GATA2	O14497	ARI1A_HUMAN	67|88|77|76	308	77	4	23|26|17|5|20|10|15|4|18|4|3|3|2|1|1|0|2|0|0|0|0|0|1|1|1|2|30|40|5|4|20|24|1|0|7|8|4|9|0|0|19|17|3|5	0.99	1	0.99	1	0.99	9.54	0
GATA2	O14686	KMT2D_HUMAN	80|117|101|84	382	95.5	4	4|2|6|6|7|3|1|1|3|3|1|1|2|1|0|0|0|0|0|0|1|1|0|1|0|0|7|12|1|0|7|9|0|0|0|1|0|2|0|0|4|6|0|0	1	1	1	1	1	45.18	0
GATA2	O15014	ZN609_HUMAN	19|27|31|27	104	26	4	6|4|3|2|5|0|9|1|7|3|0|0|0|0|0|0|0|0|0|0|0|0|0|0|1|2|4|7|2|1|10|9|0|0|1|1|1|0|0|0|2|0|0|2	0.99	1	0.99	1	0.99	13.78	0
GATA2	O15090	ZN536_HUMAN	8|9|10|9	36	9	4	0|0|0|0|0|0|0|0|0|0|0|0|0|0|0|0|0|0|0|0|0|0|0|0|0|0|0|0|0|0|0|0|0|0|0|0|0|0|0|0|0|0|0|0	1	1	1	1	1	90	0
GATA2	O15164	TIF1A_HUMAN	3|8|4|6	21	5.25	4	4|1|1|0|1|0|1|1|3|0|0|0|0|0|0|0|0|0|0|0|0|0|0|0|0|0|0|0|0|0|2|2|0|0|0|0|0|0|0|0|0|0|0|0	0.92	0.99	0.92	0.99	0.92	14.44	0.02
GATA2	O15550	KDM6A_HUMAN	28|30|33|23	114	28.5	4	3|1|3|0|4|0|2|1|1|1|0|0|0|0|0|0|0|0|0|0|0|0|0|0|0|0|0|0|0|0|2|3|0|0|0|0|0|0|0|0|2|1|0|0	1	1	1	1	1	52.25	0
GATA2	O60315	ZEB2_HUMAN	4|9|6|4	23	5.75	4	0|0|0|0|0|0|0|0|0|0|0|0|0|0|0|0|0|0|0|0|0|0|0|0|0|0|0|0|0|0|0|0|0|0|0|0|0|0|0|0|0|0|0|0	1	1	1	1	1	57.5	0
GATA2	O60341	KDM1A_HUMAN	54|59|61|62	236	59	4	35|33|35|22|38|20|35|17|37|29|8|2|1|1|11|7|4|0|5|6|2|4|3|3|6|5|18|10|5|7|19|19|3|1|3|2|8|7|0|0|16|12|7|6	0.95	0.96	0.95	0.96	0.95	5.07	0.01
GATA2	O60907	TBL1X_HUMAN	15|22|28|19	84	21	4	12|10|7|4|9|3|10|5|10|6|0|0|4|0|0|0|0|0|0|0|0|0|0|2|0|5|1|0|0|0|7|5|0|0|0|0|0|0|0|0|7|0|0|0	0.95	0.99	0.95	0.99	0.95	8.64	0.01
GATA2	O75376	NCOR1_HUMAN	57|84|80|78	299	74.75	4	16|19|24|11|26|13|20|11|22|11|4|2|5|1|8|3|1|0|1|2|3|1|1|2|1|2|30|31|4|4|16|20|0|0|5|3|2|4|0|0|26|18|3|2	0.99	1	0.99	1	0.99	8.7	0
GATA2	O75925	PIAS1_HUMAN	2|2|4|2	10	2.5	4	0|0|0|0|0|0|0|0|0|0|0|0|0|0|0|0|0|0|0|0|0|0|0|0|0|0|0|0|0|0|0|0|0|0|0|0|0|0|0|0|0|0|0|0	0.95	1	0.95	1	0.95	25	0.01
GATA2	O95677	EYA4_HUMAN	3|7|5|3	18	4.5	4	0|0|0|0|0|0|0|0|0|0|0|0|0|0|0|0|0|0|1|0|1|0|1|1|0|0|0|0|0|0|0|0|0|0|0|0|0|0|0|0|0|0|0|0	0.99	1	0.99	1	0.99	45	0
GATA2	O95785	WIZ_HUMAN	15|22|23|21	81	20.25	4	8|10|3|3|3|5|9|2|10|2|0|0|0|0|0|0|0|0|0|0|0|0|0|0|0|0|11|6|0|0|6|9|0|0|0|0|1|1|0|0|1|4|0|0	0.96	0.98	0.96	0.98	0.96	9.48	0.01
GATA2	O96019	ACL6A_HUMAN	31|31|33|34	129	32.25	4	20|19|20|16|23|15|18|12|19|16|7|5|4|5|9|10|12|1|5|7|6|8|6|8|1|1|11|6|2|2|8|9|1|0|6|7|2|7|0|1|17|16|4|5	0.78	0.88	0.78	0.88	0.78	3.76	0.05
GATA2	P08651	NFIC_HUMAN	4|3|4|4	15	3.75	4	0|0|0|0|0|0|0|0|0|1|0|0|0|0|0|0|0|0|0|0|0|0|0|0|0|0|1|0|0|0|0|0|0|0|0|0|0|0|0|0|0|0|0|0	1	1	1	1	1	37.5	0
GATA2	P0C7T5	ATX1L_HUMAN	7|9|7|6	29	7.25	4	1|0|0|0|0|0|0|0|0|0|0|0|0|0|0|0|1|0|0|0|0|0|0|0|0|0|0|1|0|0|0|0|0|0|0|0|0|0|0|0|0|0|0|0	1	1	1	1	1	72.5	0
GATA2	P15822	ZEP1_HUMAN	14|29|18|15	76	19	4	1|1|1|1|0|2|2|0|1|1|0|0|0|0|0|0|0|0|0|0|0|0|0|2|0|0|1|1|0|0|1|2|0|0|0|0|0|0|0|0|1|0|0|0	1	1	1	1	1	46.44	0
GATA2	P37275	ZEB1_HUMAN	0|5|5|4	14	3.5	4	0|1|1|0|3|0|2|0|1|0|0|0|0|0|0|0|0|0|0|0|0|0|0|0|0|0|1|1|0|0|0|1|0|0|0|0|0|0|0|0|0|0|0|0	0.74	0.99	0.74	0.99	0.74	14	0.07
GATA2	P39880	CUX1_HUMAN	31|49|45|37	162	40.5	4	12|15|12|10|21|12|15|8|16|11|0|0|0|0|0|0|1|1|0|0|0|0|0|0|0|2|14|19|2|0|7|12|0|0|2|3|0|5|0|0|10|12|0|0	0.97	0.99	0.97	0.99	0.97	8.03	0.01
GATA2	P51531	SMCA2_HUMAN	43|51|39|34	167	41.75	4	19|18|19|10|23|14|19|7|20|11|2|0|0|0|0|0|0|0|0|0|0|0|0|0|0|0|0|9|0|0|0|0|0|0|0|0|0|0|0|0|14|13|0|0	0.97	0.99	0.97	0.99	0.97	9.28	0.01
GATA2	P51532	SMCA4_HUMAN	75|88|70|67	300	75	4	36|38|39|20|45|24|36|12|37|19|4|3|2|0|8|5|9|2|4|3|5|4|4|4|4|6|22|23|10|8|19|22|0|2|8|8|6|15|0|0|38|40|13|22	0.96	0.99	0.96	0.99	0.96	5.25	0.01
GATA2	P54253	ATX1_HUMAN	4|10|8|6	28	7	4	1|1|1|0|0|0|0|0|0|0|0|0|0|0|0|0|0|0|0|0|0|0|0|0|0|0|0|1|0|0|0|0|0|0|0|0|0|0|0|0|0|1|0|0	1	1	1	1	1	61.6	0
GATA2	P61962	DCAF7_HUMAN	10|15|18|13	56	14	4	5|4|4|4|3|3|6|3|9|4|2|2|1|2|1|1|0|0|0|0|0|0|0|0|2|2|4|3|2|1|2|4|2|3|0|0|6|1|2|0|1|0|0|1	0.97	1	0.97	1	0.97	6.84	0.01
GATA2	P63208	SKP1_HUMAN	7|10|11|12	40	10	4	6|8|5|4|5|3|4|4|5|3|2|1|1|0|5|3|5|0|1|2|1|1|0|0|1|2|1|0|2|2|3|5|0|0|0|0|2|2|0|0|0|1|3|1	0.83	0.97	0.83	0.97	0.83	4.68	0.04
GATA2	P81877	SSBP2_HUMAN	3|4|4|3	14	3.5	4	0|0|0|0|0|0|0|0|0|0|0|0|0|0|0|0|0|0|0|0|0|0|0|0|0|0|0|0|0|0|0|0|0|0|0|0|0|0|0|0|0|0|0|0	0.99	1	0.99	1	0.99	35	0
GATA2	Q01826	SATB1_HUMAN	14|19|16|19	68	17	4	8|5|3|0|0|0|6|3|6|3|1|1|1|0|0|1|0|0|0|0|0|0|0|0|0|0|3|2|0|0|6|2|0|0|0|0|0|0|0|0|5|3|0|0	0.99	0.99	0.99	0.99	0.99	12.68	0
GATA2	Q04724	TLE1_HUMAN	27|34|31|29	121	30.25	4	7|6|4|0|4|0|8|0|9|5|0|0|0|0|0|0|0|0|0|0|0|0|0|0|0|0|1|1|0|0|1|1|0|0|0|0|0|0|0|0|0|0|0|0	1	1	1	1	1	28.32	0
GATA2	Q04726	TLE3_HUMAN	61|65|62|69	257	64.25	4	15|13|12|10|8|6|15|10|17|12|3|0|2|2|3|2|3|0|1|2|0|0|2|1|3|1|3|3|4|4|13|8|2|0|4|1|7|6|0|0|10|6|6|7	1	1	1	1	1	12.45	0
GATA2	Q04727	TLE4_HUMAN	18|22|23|22	85	21.25	4	0|0|0|0|0|0|0|0|0|0|0|0|0|0|0|0|0|0|0|0|0|0|0|0|0|0|0|0|0|0|0|0|0|0|0|0|0|0|0|0|0|0|0|0	1	1	1	1	1	212.5	0
GATA2	Q06587	RING1_HUMAN	10|18|14|13	55	13.75	4	9|11|3|0|0|0|10|2|7|5|0|0|0|0|2|1|1|0|1|2|0|2|0|0|1|0|2|4|0|0|0|6|0|0|2|0|0|3|0|0|3|3|0|0	0.91	0.97	0.91	0.97	0.91	7.56	0.02
GATA2	Q08117	AES_HUMAN	5|5|5|5	20	5	4	0|2|2|0|1|0|0|0|0|1|0|0|0|0|0|0|0|0|0|0|0|0|0|0|0|0|2|1|0|0|2|2|0|0|1|0|0|0|0|0|0|0|0|0	0.99	0.99	0.99	0.99	0.99	15.71	0
GATA2	Q09472	EP300_HUMAN	10|19|21|15	65	16.25	4	1|0|0|0|0|0|1|2|0|0|0|0|0|0|0|0|0|0|0|0|0|0|0|0|0|0|0|0|0|0|2|0|0|0|0|0|0|0|0|0|0|0|0|0	1	1	1	1	1	119.17	0
GATA2	Q12824	SNF5_HUMAN	24|27|29|23	103	25.75	4	12|12|15|9|16|10|13|7|10|8|2|1|1|0|4|2|5|1|1|1|1|2|1|1|0|3|3|4|2|3|7|9|0|0|2|2|2|5|0|0|9|6|2|2	0.96	0.98	0.96	0.98	0.96	5.78	0.01
GATA2	Q12857	NFIA_HUMAN	8|12|15|12	47	11.75	4	4|2|3|0|0|0|3|0|3|0|0|0|1|0|0|0|0|0|0|0|0|0|0|0|0|0|1|0|0|3|3|0|0|0|0|0|0|0|0|0|0|1|0|0	0.99	1	0.99	1	0.99	21.54	0
GATA2	Q12948	FOXC1_HUMAN	7|19|15|12	53	13.25	4	3|4|0|0|0|0|0|0|0|0|0|0|0|0|0|0|0|0|0|0|0|0|0|0|0|0|1|1|0|0|2|2|0|0|0|0|0|1|0|0|1|0|0|0	1	1	1	1	1	38.87	0
GATA2	Q13948	CASP_HUMAN	16|18|17|14	65	16.25	4	0|0|0|0|12|0|0|0|0|0|1|1|0|1|0|0|0|0|0|0|0|0|0|0|0|0|0|0|0|0|0|0|0|0|0|0|0|0|0|0|0|0|1|1	0.99	1	0.99	1	0.99	42.06	0
GATA2	Q14686	NCOA6_HUMAN	18|34|29|27	108	27	4	14|12|8|5|12|6|15|2|12|8|1|1|2|0|3|4|2|0|0|0|0|0|0|0|2|3|14|13|6|9|13|17|0|1|4|4|2|8|0|0|7|10|5|2	0.86	0.98	0.86	0.98	0.86	5.23	0.03
GATA2	Q14687	GSE1_HUMAN	49|55|64|54	222	55.5	4	20|20|22|11|25|15|19|13|17|12|2|1|1|1|1|0|0|1|0|0|0|0|0|0|1|1|15|13|3|1|10|9|1|0|2|1|2|2|0|0|12|4|1|2	0.99	1	0.99	1	0.99	9.36	0
GATA2	Q14865	ARI5B_HUMAN	2|3|3|2	10	2.5	4	0|0|0|0|0|0|0|0|0|0|0|0|0|0|0|0|0|0|0|0|0|0|0|0|0|0|0|0|0|0|0|0|0|0|0|0|0|0|0|0|0|0|0|0	0.97	0.99	0.97	0.99	0.97	25	0.01
GATA2	Q15291	RBBP5_HUMAN	12|16|16|10	54	13.5	4	6|6|6|4|9|6|5|3|4|4|2|0|0|0|1|1|4|0|0|0|1|0|0|0|0|1|2|3|0|0|4|3|0|0|0|1|0|0|0|0|2|0|0|2	0.94	0.98	0.94	0.98	0.94	7.42	0.02
GATA2	Q15532	SSXT_HUMAN	4|3|5|5	17	4.25	4	0|1|1|0|2|0|1|0|1|0|0|0|0|0|0|0|0|0|0|0|0|0|0|1|0|0|1|1|0|0|1|1|0|0|0|1|0|0|0|0|1|0|0|0	0.97	1	0.97	1	0.97	14.38	0.01
GATA2	Q15911	ZFHX3_HUMAN	3|7|7|4	21	5.25	4	0|0|0|0|0|0|0|0|1|0|0|0|0|0|0|0|0|0|0|0|0|0|0|0|0|0|0|0|0|0|0|0|0|0|0|0|0|0|0|0|0|0|0|0	1	1	1	1	1	52.5	0
GATA2	Q2KHR3	QSER1_HUMAN	6|9|14|8	37	9.25	4	3|4|2|2|0|0|0|0|2|2|0|0|0|0|0|1|0|0|0|0|0|0|0|0|0|0|4|2|0|1|3|4|0|0|0|0|0|0|0|0|1|1|0|0	0.97	1	0.97	1	0.97	12.72	0.01
GATA2	Q4LE39	ARI4B_HUMAN	7|14|7|7	35	8.75	4	3|4|3|0|1|1|1|0|1|1|3|2|2|1|0|3|2|0|1|1|2|2|2|2|0|0|2|1|2|1|3|4|0|0|2|0|0|0|0|0|2|3|1|1	0.99	1	0.99	1	0.99	6.42	0
GATA2	Q4VC05	BCL7A_HUMAN	4|6|4|3	17	4.25	4	2|2|0|0|0|0|0|0|0|0|0|0|0|0|0|0|0|0|0|0|0|0|0|0|0|0|0|0|0|0|0|0|0|0|0|0|1|1|0|0|1|1|0|1	0.98	1	0.98	1	0.98	20.78	0
GATA2	Q5JSZ5	PRC2B_HUMAN	2|5|2|3	12	3	4	0|0|0|0|0|0|0|0|0|0|0|0|0|0|0|0|0|0|0|0|1|0|0|0|0|0|2|0|2|0|1|1|0|0|0|0|1|5|0|0|0|0|0|0	0.8	0.96	0.8	0.96	0.8	10.15	0.05
GATA2	Q5PSV4	BRM1L_HUMAN	5|7|8|6	26	6.5	4	2|5|2|1|2|5|1|0|1|1|0|0|0|0|0|0|1|0|0|0|0|0|0|0|0|0|2|4|0|0|0|0|0|0|1|1|1|1|0|0|3|5|2|2	0.85	0.94	0.85	0.94	0.85	6.65	0.04
GATA2	Q68CP9	ARID2_HUMAN	3|14|10|5	32	8	4	0|1|3|2|3|2|0|0|0|0|1|0|0|0|0|0|1|0|1|0|1|0|0|0|0|0|5|5|0|1|1|4|0|0|0|1|0|0|0|0|6|6|0|1	0.75	0.99	0.75	0.99	0.75	7.82	0.06
GATA2	Q6KC79	NIPBL_HUMAN	4|5|4|4	17	4.25	4	0|0|0|0|0|0|0|0|0|0|0|0|0|0|0|0|0|0|0|0|0|0|0|1|0|0|2|4|0|0|3|4|0|0|0|0|0|0|0|0|2|0|0|0	0.9	0.93	0.9	0.93	0.9	11.69	0.03
GATA2	Q6PJG2	EMSA1_HUMAN	6|12|13|6	37	9.25	4	0|0|0|0|0|0|0|0|0|0|0|1|0|0|1|0|1|0|3|1|1|2|1|1|0|0|0|0|0|0|0|0|0|0|0|0|0|0|0|0|0|0|0|0	1	1	1	1	1	33.92	0
GATA2	Q6W2J9	BCOR_HUMAN	111|126|137|119	493	123.25	4	32|31|21|10|29|12|29|11|29|18|11|7|10|7|3|4|7|2|3|3|1|4|0|1|0|4|40|35|7|8|16|31|1|3|6|5|5|7|0|0|20|16|4|5	1	1	1	1	1	10.89	0
GATA2	Q6ZW49	PAXI1_HUMAN	26|26|25|26	103	25.75	4	4|2|6|2|3|2|4|2|3|2|0|0|0|0|0|0|0|0|0|0|0|0|0|0|0|0|2|3|0|0|0|3|0|0|0|0|0|0|0|0|2|0|0|0	1	1	1	1	1	28.32	0
GATA2	Q76L83	ASXL2_HUMAN	4|3|2|4	13	3.25	4	2|1|0|1|0|0|0|0|1|1|0|0|0|0|0|0|0|0|0|0|0|0|0|0|0|0|0|0|0|0|0|0|0|0|0|0|0|0|0|0|1|0|0|0	0.96	1	0.96	1	0.96	20.43	0.01
GATA2	Q86SE9	PCGF5_HUMAN	8|6|6|8	28	7	4	1|0|0|0|0|0|1|1|1|1|0|1|0|1|0|0|0|0|0|0|0|0|0|0|0|0|0|0|0|0|0|0|0|0|0|0|0|0|0|0|0|0|0|0	1	1	1	1	1	44	0
GATA2	Q86U70	LDB1_HUMAN	3|3|4|2	12	3	4	0|0|0|0|0|0|0|0|0|0|0|0|0|0|0|0|0|0|0|0|0|0|0|0|0|0|0|0|0|0|0|0|0|0|0|0|0|0|0|0|0|0|0|0	0.98	1	0.98	1	0.98	30	0
GATA2	Q86U86	PB1_HUMAN	20|25|20|18	83	20.75	4	6|2|12|8|14|10|2|3|4|2|1|1|0|0|2|0|5|0|0|0|0|0|0|1|1|0|2|3|0|0|1|6|0|0|0|4|0|2|0|0|14|24|8|4	0.91	0.95	0.91	0.95	0.91	6.43	0.02
GATA2	Q86UP3	ZFHX4_HUMAN	13|29|16|12	70	17.5	4	0|0|1|0|1|0|0|0|0|0|2|2|2|1|0|0|0|0|0|0|0|0|0|0|0|0|1|3|1|0|1|2|0|0|0|0|1|0|0|0|0|0|0|0	1	1	1	1	1	42.78	0
GATA2	Q8IVW6	ARI3B_HUMAN	35|44|34|32	145	36.25	4	17|17|14|9|20|7|17|10|18|11|1|1|0|1|2|3|4|0|1|2|2|1|0|1|2|4|12|10|7|3|9|9|0|1|1|3|4|8|0|0|18|16|2|3	0.96	0.99	0.96	0.99	0.96	5.89	0.01
GATA2	Q8IY57	YAF2_HUMAN	6|7|7|6	26	6.5	4	2|2|2|0|4|0|2|0|2|1|2|2|2|2|0|0|0|0|1|2|1|1|0|1|0|0|0|1|0|0|1|1|0|0|0|0|0|0|0|0|1|0|0|0	0.99	0.99	0.99	0.99	0.99	8.67	0
GATA2	Q8N488	RYBP_HUMAN	3|2|4|3	12	3	4	0|0|0|0|0|0|0|0|2|0|0|0|0|0|0|0|0|0|0|0|0|0|0|0|0|0|1|0|0|0|0|0|0|0|0|0|0|0|0|0|0|0|0|0	0.99	1	0.99	1	0.99	30	0
GATA2	Q8NEZ4	KMT2C_HUMAN	7|23|17|9	56	14	4	1|0|0|0|1|1|0|0|0|1|0|0|0|0|0|0|0|0|0|0|0|0|0|0|0|0|0|1|0|0|0|0|0|0|0|0|0|0|0|0|0|0|0|0	1	1	1	1	1	123.2	0
GATA2	Q8NFD5	ARI1B_HUMAN	43|78|61|54	236	59	4	12|14|5|3|10|4|9|2|9|3|0|0|0|0|0|0|1|0|0|0|0|0|0|0|1|0|12|19|0|2|4|8|0|0|1|0|0|0|0|0|1|1|0|0	1	1	1	1	1	21.45	0
GATA2	Q8NHM5	KDM2B_HUMAN	25|37|33|33	128	32	4	1|3|1|0|4|2|2|2|4|2|0|0|0|0|0|0|1|0|0|1|1|0|0|0|0|0|5|5|0|0|0|0|0|0|0|0|0|0|0|0|2|1|0|0	1	1	1	1	1	38.05	0
GATA2	Q8TAQ2	SMRC2_HUMAN	68|73|81|71	293	73.25	4	31|29|33|21|42|26|32|13|31|22|10|3|1|2|12|10|18|2|6|7|7|10|7|9|4|3|12|19|1|4|15|16|0|2|13|11|7|10|0|0|31|28|5|5	0.98	0.99	0.98	0.99	0.98	5.65	0
GATA2	Q8TD26	CHD6_HUMAN	6|4|5|5	20	5	4	0|0|0|0|0|0|0|0|0|0|1|0|0|0|0|0|0|0|0|0|0|0|0|0|0|0|0|0|0|0|0|0|0|0|0|0|0|0|0|0|0|0|0|0	1	1	1	1	1	50	0
GATA2	Q8TE76	MORC4_HUMAN	6|14|13|9	42	10.5	4	0|0|0|0|0|0|0|0|0|0|0|0|0|0|0|0|0|0|0|0|0|0|0|0|0|0|0|0|0|0|0|0|0|0|0|0|0|0|1|0|0|0|0|0	1	1	1	1	1	105	0
GATA2	Q8WUZ0	BCL7C_HUMAN	5|5|5|2	17	4.25	4	1|0|0|0|0|0|1|0|0|0|0|0|0|0|0|0|0|0|0|0|0|0|0|0|0|0|1|2|0|0|0|0|0|0|0|0|0|0|0|0|0|0|0|0	0.98	1	0.98	1	0.98	37.4	0
GATA2	Q8WW38	FOG2_HUMAN	6|8|11|9	34	8.5	4	0|1|0|0|0|0|1|0|0|0|0|0|0|0|0|0|0|0|0|0|0|0|0|0|0|0|0|0|0|0|0|0|0|0|0|0|0|0|0|0|0|0|0|0	1	1	1	1	1	85	0
GATA2	Q92560	BAP1_HUMAN	2|4|4|3	13	3.25	4	1|1|1|2|0|0|1|0|1|0|0|0|0|0|0|1|0|0|0|0|0|0|0|0|0|0|2|3|0|0|0|0|0|0|0|0|0|0|0|0|1|1|0|0	0.84	0.96	0.84	0.96	0.84	9.53	0.04
GATA2	Q92618	ZN516_HUMAN	5|3|4|1	13	3.25	4	2|2|0|0|0|0|0|0|0|0|0|0|0|0|0|0|0|0|0|0|0|0|0|0|0|0|0|0|0|0|0|0|0|0|0|0|0|0|0|0|0|0|0|0	0.74	1	0.74	1	0.74	32.5	0.07
GATA2	Q92782	DPF1_HUMAN	11|11|9|10	41	10.25	4	0|0|2|0|0|0|0|0|0|0|0|0|0|0|0|0|0|0|0|0|0|0|0|0|0|0|0|0|0|0|0|1|0|0|0|0|0|0|0|0|0|0|0|0	1	1	1	1	1	102.5	0
GATA2	Q92785	REQU_HUMAN	22|26|23|21	92	23	4	9|7|7|3|10|4|8|3|8|3|1|1|0|1|0|0|1|0|1|0|0|0|2|1|0|1|5|5|2|5|8|8|0|0|4|4|1|1|0|0|8|8|1|1	0.99	1	0.99	1	0.99	7.67	0
GATA2	Q92793	CBP_HUMAN	10|14|18|15	57	14.25	4	0|3|0|0|0|0|0|0|4|0|0|0|0|0|1|1|1|0|0|0|0|0|0|0|0|0|0|0|0|0|0|1|0|0|0|0|0|0|0|0|0|0|0|0	1	1	1	1	1	57	0
GATA2	Q92922	SMRC1_HUMAN	87|89|88|72	336	84	4	32|38|33|20|39|30|32|17|29|29|19|5|2|4|12|17|18|2|4|9|8|12|10|13|0|0|13|12|4|5|16|17|2|2|19|9|6|5|0|0|25|22|9|7	0.99	1	0.99	1	0.99	6.09	0
GATA2	Q92925	SMRD2_HUMAN	14|24|24|17	79	19.75	4	8|8|7|6|5|5|6|0|4|6|2|1|1|2|2|2|1|0|1|2|1|1|1|1|1|0|5|9|2|2|4|6|0|1|3|0|2|2|0|0|8|8|4|3	0.97	1	0.97	1	0.97	6.53	0.01
GATA2	Q969G3	SMCE1_HUMAN	20|24|27|19	90	22.5	4	13|13|11|5|12|6|17|2|18|12|2|4|2|4|2|1|2|1|1|2|1|3|1|1|6|4|7|11|5|5|12|10|0|1|7|5|2|2|0|0|11|12|4|4	0.77	0.95	0.77	0.95	0.77	4.06	0.06
GATA2	Q96C00	ZBTB9_HUMAN	13|18|17|13	61	15.25	4	6|7|13|3|12|3|5|3|6|9|5|3|3|2|4|5|4|0|4|3|4|4|7|6|0|0|3|3|1|1|2|5|0|0|1|0|3|2|0|0|7|5|2|2	0.85	0.97	0.85	0.97	0.85	4.25	0.04
GATA2	Q96F45	ZN503_HUMAN	7|5|8|8	28	7	4	1|1|1|0|1|0|2|0|0|0|1|1|1|1|0|0|0|0|0|0|0|0|0|0|0|0|1|1|1|0|1|0|0|0|0|0|0|0|0|0|0|0|0|0	1	1	1	1	1	22	0
GATA2	Q96GM5	SMRD1_HUMAN	23|31|22|29	105	26.25	4	9|13|10|6|13|8|9|3|10|5|0|0|0|0|2|0|2|0|0|2|0|1|0|0|0|0|5|7|3|3|9|10|1|2|3|5|0|2|0|0|10|9|3|3	0.97	0.99	0.97	0.99	0.97	6.88	0.01
GATA2	Q96KQ7	EHMT2_HUMAN	10|18|12|6	46	11.5	4	3|3|2|0|0|3|2|1|6|4|0|0|0|0|0|0|1|0|0|0|0|0|1|1|0|1|9|8|0|0|1|3|0|0|0|0|0|0|0|0|0|2|0|0	0.9	0.99	0.9	0.99	0.9	9.92	0.02
GATA2	Q96RK0	CIC_HUMAN	30|43|31|34	138	34.5	4	13|9|7|5|9|4|13|3|10|7|1|0|0|0|2|1|0|1|0|0|0|0|0|1|0|2|13|15|2|1|5|5|0|0|3|2|0|2|0|0|8|3|1|0	0.99	1	0.99	1	0.99	10.26	0
GATA2	Q99496	RING2_HUMAN	17|14|17|11	59	14.75	4	10|10|3|3|6|4|8|3|8|6|3|3|2|1|2|2|1|1|0|0|2|0|1|0|0|0|5|4|2|3|10|9|0|2|0|2|2|4|0|0|5|6|1|2	0.86	0.95	0.86	0.95	0.86	4.77	0.04
GATA2	Q99856	ARI3A_HUMAN	23|29|26|28	106	26.5	4	12|11|6|6|13|11|6|5|7|6|1|1|0|0|1|0|1|0|1|1|1|1|1|2|2|1|6|5|2|1|6|4|0|0|1|2|0|0|0|0|10|5|2|0	0.99	0.99	0.99	0.99	0.99	8.27	0
GATA2	Q9BSM1	PCGF1_HUMAN	8|13|10|8	39	9.75	4	3|1|1|1|1|1|1|2|3|0|1|0|0|0|1|1|1|0|1|0|0|0|0|0|0|1|1|1|1|0|1|1|0|0|0|0|0|1|0|0|0|2|0|0	1	1	1	1	1	15.32	0
GATA2	Q9BTK6	PAGR1_HUMAN	1|4|4|5	14	3.5	4	0|0|0|0|0|0|0|0|0|0|0|0|0|0|0|0|0|0|0|0|0|0|0|0|0|0|0|0|0|0|0|0|0|0|0|0|0|0|0|0|0|0|0|0	0.75	1	0.75	1	0.75	35	0.06
GATA2	Q9BWW4	SSBP3_HUMAN	4|3|6|5	18	4.5	4	0|1|0|0|0|0|0|0|0|0|0|0|0|0|0|0|0|0|0|0|1|0|0|0|0|0|0|0|0|0|0|0|0|0|0|0|0|0|0|0|0|0|0|0	1	1	1	1	1	45	0
GATA2	Q9BZK7	TBL1R_HUMAN	32|41|47|33	153	38.25	4	18|20|19|8|23|9|20|7|21|16|6|6|9|7|11|7|10|3|3|6|5|6|0|2|5|8|4|2|8|8|13|14|5|4|7|7|9|8|0|0|15|15|9|11	0.9	1	0.9	1	0.9	4.27	0.03
GATA2	Q9H0E3	SP130_HUMAN	13|15|14|11	53	13.25	4	4|3|7|2|7|3|3|1|3|3|2|1|2|1|1|1|2|0|0|1|2|3|1|3|0|0|5|4|2|3|5|3|0|1|0|0|1|1|0|0|4|3|1|3	0.99	1	0.99	1	0.99	6.34	0
GATA2	Q9H147	TDIF1_HUMAN	4|5|7|4	20	5	4	0|0|0|0|0|0|0|0|0|0|0|0|0|0|0|0|0|0|0|0|0|0|0|0|0|0|0|2|0|0|0|0|0|0|0|0|0|0|0|0|0|0|0|0	1	1	1	1	1	50	0
GATA2	Q9H334	FOXP1_HUMAN	2|7|5|5	19	4.75	4	1|2|0|0|0|0|1|0|0|0|0|0|0|0|0|0|0|0|0|0|0|0|0|0|0|0|1|2|0|0|2|1|0|0|0|0|0|0|0|0|0|0|0|0	0.93	1	0.93	1	0.93	20.9	0.02
GATA2	Q9H582	ZN644_HUMAN	3|9|4|4	20	5	4	0|0|0|0|0|0|0|0|0|0|0|0|0|0|0|0|0|0|0|0|0|0|0|0|0|0|2|3|0|0|1|3|0|0|0|0|0|0|0|0|1|0|0|0	0.94	1	0.94	1	0.94	22	0.01
GATA2	Q9H7S9	ZN703_HUMAN	12|9|16|12	49	12.25	4	0|0|0|0|0|0|0|0|0|0|0|0|0|0|0|0|0|0|0|0|0|0|0|0|0|0|0|0|0|0|0|0|0|0|0|0|0|0|0|0|0|0|0|0	1	1	1	1	1	122.5	0
GATA2	Q9H9B1	EHMT1_HUMAN	10|16|15|14	55	13.75	4	7|6|1|0|4|0|9|1|8|4|0|0|0|0|0|0|0|0|0|0|0|0|0|0|1|0|6|9|1|0|5|10|0|0|0|0|1|0|0|0|0|2|0|0	0.92	0.95	0.92	0.95	0.92	8.07	0.02
GATA2	Q9HAH7	FBRS_HUMAN	1|6|4|3	14	3.5	4	1|0|0|0|0|0|0|0|1|0|0|0|0|0|0|0|0|0|0|0|0|0|0|0|0|0|1|1|0|0|1|1|0|0|0|0|0|0|0|0|0|0|0|0	0.74	1	0.74	1	0.74	25.67	0.07
GATA2	Q9HCM7	FBSL_HUMAN	3|8|8|8	27	6.75	4	0|1|0|0|0|0|2|0|0|0|0|0|0|0|0|0|0|0|0|0|0|0|0|0|0|0|0|0|0|0|0|0|0|0|0|0|0|0|0|0|0|0|0|0	1	1	1	1	1	67.5	0
GATA2	Q9NP50	SHCAF_HUMAN	5|7|3|7	22	5.5	4	3|1|1|1|1|1|3|1|3|1|1|0|0|0|0|1|1|0|0|1|1|0|0|0|0|0|0|2|0|0|0|2|0|0|1|0|0|0|0|0|2|2|0|0	0.88	1	0.88	1	0.88	8.07	0.03
GATA2	Q9NP66	HM20A_HUMAN	5|6|4|4	19	4.75	4	2|2|2|1|3|1|2|3|2|2|0|0|0|0|0|0|0|0|0|0|0|0|0|0|0|0|2|2|0|0|0|2|0|0|0|0|0|1|0|0|1|1|0|0	0.88	0.97	0.88	0.97	0.88	7.21	0.03
GATA2	Q9NPI1	BRD7_HUMAN	6|7|3|8	24	6	4	0|0|1|1|1|0|1|0|0|0|0|0|0|0|0|0|0|0|0|0|0|0|0|0|0|0|0|1|0|0|0|3|0|0|0|1|0|0|0|0|1|2|0|2	0.96	1	0.96	1	0.96	18.86	0.01
GATA2	Q9NQB0	TF7L2_HUMAN	6|11|6|7	30	7.5	4	2|0|0|0|0|0|0|0|0|0|0|0|0|0|0|0|0|0|0|0|0|0|0|0|0|0|0|0|0|0|0|0|0|0|0|0|0|0|0|0|0|0|0|0	1	1	1	1	1	75	0
GATA2	Q9NSC2	SALL1_HUMAN	5|13|9|7	34	8.5	4	1|2|0|1|1|1|2|1|5|4|0|0|0|0|0|0|0|0|0|0|0|0|0|0|0|0|1|0|0|0|0|0|0|0|0|0|0|0|0|0|0|0|0|0	0.97	1	0.97	1	0.97	19.68	0.01
GATA2	Q9P0W2	HM20B_HUMAN	2|5|6|5	18	4.5	4	0|0|1|0|2|0|0|0|1|0|0|0|0|1|0|0|0|0|0|0|0|0|0|0|0|0|0|0|0|0|0|0|0|0|0|0|0|0|0|0|0|0|0|0	0.98	1	0.98	1	0.98	39.6	0
GATA2	Q9P2D1	CHD7_HUMAN	14|16|11|13	54	13.5	4	0|10|0|0|0|0|14|0|10|0|0|0|0|0|0|0|0|0|0|0|0|3|0|0|0|0|11|14|0|0|5|7|0|0|0|0|0|0|0|0|7|4|0|0	0.88	0.92	0.88	0.92	0.88	6.99	0.03
GATA2	Q9P2K3	RCOR3_HUMAN	14|19|21|20	74	18.5	4	9|10|9|7|10|6|11|4|9|8|0|0|0|0|0|0|0|0|0|0|0|0|0|0|0|0|4|5|0|0|2|3|0|0|0|0|0|0|0|0|6|5|0|0	0.93	0.96	0.93	0.96	0.93	7.54	0.02
GATA2	Q9UHF7	TRPS1_HUMAN	17|25|24|17	83	20.75	4	0|0|3|0|1|0|0|0|0|0|0|1|0|1|0|0|0|0|0|0|0|0|0|0|0|0|6|7|0|1|2|4|0|0|0|0|0|0|0|0|0|0|0|0	1	1	1	1	1	35.12	0
GATA2	Q9UIU6	SIX4_HUMAN	4|10|9|7	30	7.5	4	2|4|0|0|0|0|1|0|1|1|0|0|0|0|0|0|0|0|0|0|0|0|0|0|0|0|1|0|0|0|0|1|0|0|0|0|0|0|0|0|0|0|0|0	0.98	1	0.98	1	0.98	30	0
GATA2	Q9UKL0	RCOR1_HUMAN	32|36|29|31	128	32	4	16|17|14|9|15|13|14|9|15|13|6|2|2|2|3|3|3|1|4|4|2|2|3|3|0|1|8|8|3|4|5|7|1|2|2|3|7|7|0|0|10|12|5|6	0.98	0.99	0.98	0.99	0.98	5.29	0
GATA2	Q9UKT9	IKZF3_HUMAN	0|5|3|3	11	2.75	4	0|0|0|0|0|0|0|0|0|0|0|0|0|0|0|0|0|0|0|0|0|0|0|0|0|0|0|0|0|0|0|0|0|0|0|0|0|0|0|0|0|0|0|0	0.74	1	0.74	1	0.74	27.5	0.07
GATA2	Q9ULD9	ZN608_HUMAN	5|14|14|15	48	12	4	2|1|0|0|0|1|2|0|2|1|0|0|0|0|0|0|0|0|0|0|0|0|0|0|0|1|2|2|0|0|2|1|0|0|0|0|0|0|0|0|1|0|0|0	1	1	1	1	1	29.33	0
GATA2	Q9ULL5	PRR12_HUMAN	14|21|13|11	59	14.75	4	0|0|0|0|0|0|0|0|0|0|0|0|0|0|0|0|0|0|0|0|0|0|0|0|0|0|1|1|0|0|2|0|0|0|0|0|0|0|1|0|0|0|0|0	1	1	1	1	1	129.8	0
GATA2	Q9UPW6	SATB2_HUMAN	10|13|10|10	43	10.75	4	0|5|3|2|4|2|0|0|7|3|0|0|0|0|0|0|0|0|0|0|0|0|0|0|0|2|4|2|0|0|0|0|0|0|0|0|2|1|0|0|0|3|0|0	0.97	0.99	0.97	0.99	0.97	11.83	0.01
GATA2	Q9Y2X9	ZN281_HUMAN	18|23|22|14	77	19.25	4	8|5|3|3|4|5|4|3|6|3|0|0|0|0|0|0|1|0|0|1|1|0|0|0|0|0|8|6|0|0|4|7|0|0|0|0|1|0|0|0|3|1|0|0	0.98	1	0.98	1	0.98	11	0
GATA2	Q9Y618	NCOR2_HUMAN	40|59|42|40	181	45.25	4	4|6|4|2|2|1|6|2|7|5|0|0|0|0|0|0|0|0|0|0|0|0|0|0|0|0|17|9|0|0|9|6|0|0|0|0|0|0|0|0|4|3|0|0	1	1	1	1	1	22.89	0
GATA2	Q9Y6Q9	NCOA3_HUMAN	10|13|14|13	50	12.5	4	2|2|0|0|0|0|0|0|0|0|0|0|0|0|0|0|0|0|0|0|0|0|0|0|0|0|1|2|0|0|3|2|0|0|0|0|1|0|0|0|0|0|0|0	1	1	1	1	1	42.31	0
GATA3	Q04837	SSBP_HUMAN	5|3|2|3	13	3.25	4	0|0|0|0|0|0|0|0|0|0|0|0|0|0|0|0|0|0|0|0|0|0|0|0|0|0|0|0|0|0|0|0|0|0|0|0|0|0|0|0|0|0|0|0	0.98	1	0.98	1	0.98	32.5	0
GATA3	O00512	BCL9_HUMAN	13|8|14|18	53	13.25	4	2|5|1|0|1|0|2|0|3|2|0|0|0|0|0|0|0|0|0|0|0|0|0|0|0|0|4|2|0|0|3|2|0|0|0|0|0|0|0|0|0|0|0|0	0.99	1	0.99	1	0.99	21.59	0
GATA3	O14497	ARI1A_HUMAN	45|43|42|38	168	42	4	23|26|17|5|20|10|15|4|18|4|3|3|2|1|1|0|2|0|0|0|0|0|1|1|1|2|30|40|5|4|20|24|1|0|7|8|4|9|0|0|19|17|3|5	0.92	0.94	0.92	0.94	0.92	5.21	0.02
GATA3	O14686	KMT2D_HUMAN	37|28|32|32	129	32.25	4	4|2|6|6|7|3|1|1|3|3|1|1|2|1|0|0|0|0|0|0|1|1|0|1|0|0|7|12|1|0|7|9|0|0|0|1|0|2|0|0|4|6|0|0	1	1	1	1	1	15.26	0
GATA3	O15014	ZN609_HUMAN	20|17|19|20	76	19	4	6|4|3|2|5|0|9|1|7|3|0|0|0|0|0|0|0|0|0|0|0|0|0|0|1|2|4|7|2|1|10|9|0|0|1|1|1|0|0|0|2|0|0|2	0.98	0.99	0.98	0.99	0.98	10.07	0
GATA3	O15090	ZN536_HUMAN	10|6|9|8	33	8.25	4	0|0|0|0|0|0|0|0|0|0|0|0|0|0|0|0|0|0|0|0|0|0|0|0|0|0|0|0|0|0|0|0|0|0|0|0|0|0|0|0|0|0|0|0	1	1	1	1	1	82.5	0
GATA3	O15550	KDM6A_HUMAN	15|14|14|13	56	14	4	3|1|3|0|4|0|2|1|1|1|0|0|0|0|0|0|0|0|0|0|0|0|0|0|0|0|0|0|0|0|2|3|0|0|0|0|0|0|0|0|2|1|0|0	1	1	1	1	1	25.67	0
GATA3	O43823	AKAP8_HUMAN	10|7|11|11	39	9.75	4	1|1|0|0|0|0|1|1|2|1|0|0|0|0|0|0|0|0|0|0|0|0|0|0|0|0|0|0|0|0|0|1|0|0|0|0|0|0|0|0|0|0|1|1	1	1	1	1	1	42.9	0
GATA3	O60341	KDM1A_HUMAN	46|56|57|60	219	54.75	4	35|33|35|22|38|20|35|17|37|29|8|2|1|1|11|7|4|0|5|6|2|4|3|3|6|5|18|10|5|7|19|19|3|1|3|2|8|7|0|0|16|12|7|6	0.89	0.96	0.89	0.96	0.89	4.71	0.03
GATA3	O60907	TBL1X_HUMAN	16|18|18|18	70	17.5	4	12|10|7|4|9|3|10|5|10|6|0|0|4|0|0|0|0|0|0|0|0|0|0|2|0|5|1|0|0|0|7|5|0|0|0|0|0|0|0|0|7|0|0|0	0.93	0.94	0.93	0.94	0.93	7.2	0.02
GATA3	O75376	NCOR1_HUMAN	58|46|46|55	205	51.25	4	16|19|24|11|26|13|20|11|22|11|4|2|5|1|8|3|1|0|1|2|3|1|1|2|1|2|30|31|4|4|16|20|0|0|5|3|2|4|0|0|26|18|3|2	0.96	0.98	0.96	0.98	0.96	5.97	0.01
GATA3	O75400	PR40A_HUMAN	17|19|13|12	61	15.25	4	7|7|8|4|9|5|5|4|8|5|3|1|0|0|1|4|2|0|3|4|0|2|0|0|0|0|7|8|1|3|6|7|0|0|1|1|2|4|0|0|3|4|0|0	0.9	0.98	0.9	0.98	0.9	5.2	0.02
GATA3	O94913	PCF11_HUMAN	22|19|25|21	87	21.75	4	15|16|9|2|7|4|11|6|11|6|0|0|0|0|2|4|2|0|2|2|3|4|3|2|1|2|15|8|0|0|7|6|0|0|0|0|2|2|0|0|0|4|2|0	0.93	0.96	0.93	0.96	0.93	5.98	0.02
GATA3	O95104	SFR15_HUMAN	14|14|9|9	46	11.5	4	13|11|2|3|4|3|7|4|5|9|1|0|0|0|0|0|1|0|0|0|1|2|1|1|1|3|3|5|2|1|6|6|0|0|0|0|3|2|0|0|4|3|1|0	0.75	0.9	0.75	0.9	0.75	4.69	0.06
GATA3	O95785	WIZ_HUMAN	13|9|14|10	46	11.5	4	8|10|3|3|3|5|9|2|10|2|0|0|0|0|0|0|0|0|0|0|0|0|0|0|0|0|11|6|0|0|6|9|0|0|0|0|1|1|0|0|1|4|0|0	0.81	0.89	0.81	0.89	0.81	5.38	0.05
GATA3	P08651	NFIC_HUMAN	0|3|3|3	9	2.25	4	0|0|0|0|0|0|0|0|0|1|0|0|0|0|0|0|0|0|0|0|0|0|0|0|0|0|1|0|0|0|0|0|0|0|0|0|0|0|0|0|0|0|0|0	0.74	0.99	0.74	0.99	0.74	22.5	0.07
GATA3	P15822	ZEP1_HUMAN	5|3|6|6	20	5	4	1|1|1|1|0|2|2|0|1|1|0|0|0|0|0|0|0|0|0|0|0|0|0|2|0|0|1|1|0|0|1|2|0|0|0|0|0|0|0|0|1|0|0|0	0.96	1	0.96	1	0.96	12.22	0.01
GATA3	P23769	GATA2_HUMAN	12|6|7|0	25	6.25	4	0|0|0|0|0|0|0|0|0|0|0|0|0|0|0|0|0|0|0|0|0|0|0|0|0|0|0|0|0|0|0|0|0|0|0|0|0|0|0|0|0|0|0|0	0.75	1	0.75	1	0.75	62.5	0.06
GATA3	P49207	RL34_HUMAN	5|6|6|6	23	5.75	4	1|1|2|0|2|0|2|0|1|0|2|1|4|3|4|3|3|1|4|3|2|3|1|2|0|0|2|0|0|0|0|0|0|0|1|2|1|0|1|2|2|5|1|1	0.76	0.82	0.76	0.82	0.76	4.02	0.06
GATA3	P49711	CTCF_HUMAN	5|5|4|4	18	4.5	4	1|1|1|1|1|0|3|0|1|0|1|1|1|1|1|2|2|0|1|1|4|3|0|0|0|0|0|0|1|1|1|1|0|0|0|1|0|0|0|0|0|4|0|1	0.81	0.9	0.81	0.9	0.81	5.35	0.05
GATA3	P51531	SMCA2_HUMAN	26|25|25|26	102	25.5	4	19|18|19|10|23|14|19|7|20|11|2|0|0|0|0|0|0|0|0|0|0|0|0|0|0|0|0|9|0|0|0|0|0|0|0|0|0|0|0|0|14|13|0|0	0.89	0.9	0.89	0.9	0.89	5.67	0.03
GATA3	P55198	AF17_HUMAN	6|7|4|5	22	5.5	4	0|0|1|0|1|0|0|0|0|0|1|1|2|0|1|2|1|0|2|2|1|3|1|2|0|0|0|0|0|0|0|1|0|0|0|0|0|0|0|0|0|0|0|0	0.97	1	0.97	1	0.97	11	0.01
GATA3	P61962	DCAF7_HUMAN	7|10|10|12	39	9.75	4	5|4|4|4|3|3|6|3|9|4|2|2|1|2|1|1|0|0|0|0|0|0|0|0|2|2|4|3|2|1|2|4|2|3|0|0|6|1|2|0|1|0|0|1	0.83	0.96	0.83	0.96	0.83	4.77	0.04
GATA3	P63208	SKP1_HUMAN	12|11|9|14	46	11.5	4	6|8|5|4|5|3|4|4|5|3|2|1|1|0|5|3|5|0|1|2|1|1|0|0|1|2|1|0|2|2|3|5|0|0|0|0|2|2|0|0|0|1|3|1	0.93	0.99	0.93	0.99	0.93	5.38	0.02
GATA3	Q01826	SATB1_HUMAN	10|11|11|12	44	11	4	8|5|3|0|0|0|6|3|6|3|1|1|1|0|0|1|0|0|0|0|0|0|0|0|0|0|3|2|0|0|6|2|0|0|0|0|0|0|0|0|5|3|0|0	0.93	0.95	0.93	0.95	0.93	8.2	0.02
GATA3	Q04724	TLE1_HUMAN	22|29|23|23	97	24.25	4	7|6|4|0|4|0|8|0|9|5|0|0|0|0|0|0|0|0|0|0|0|0|0|0|0|0|1|1|0|0|1|1|0|0|0|0|0|0|0|0|0|0|0|0	1	1	1	1	1	22.7	0
GATA3	Q04726	TLE3_HUMAN	44|39|40|42	165	41.25	4	15|13|12|10|8|6|15|10|17|12|3|0|2|2|3|2|3|0|1|2|0|0|2|1|3|1|3|3|4|4|13|8|2|0|4|1|7|6|0|0|10|6|6|7	1	1	1	1	1	8	0
GATA3	Q06587	RING1_HUMAN	16|15|18|20	69	17.25	4	9|11|3|0|0|0|10|2|7|5|0|0|0|0|2|1|1|0|1|2|0|2|0|0|1|0|2|4|0|0|0|6|0|0|2|0|0|3|0|0|3|3|0|0	0.97	0.98	0.97	0.98	0.97	9.49	0.01
GATA3	Q08117	AES_HUMAN	5|6|8|5	24	6	4	0|2|2|0|1|0|0|0|0|1|0|0|0|0|0|0|0|0|0|0|0|0|0|0|0|0|2|1|0|0|2|2|0|0|1|0|0|0|0|0|0|0|0|0	0.99	1	0.99	1	0.99	18.86	0
GATA3	Q09472	EP300_HUMAN	9|10|8|7	34	8.5	4	1|0|0|0|0|0|1|2|0|0|0|0|0|0|0|0|0|0|0|0|0|0|0|0|0|0|0|0|0|0|2|0|0|0|0|0|0|0|0|0|0|0|0|0	1	1	1	1	1	62.33	0
GATA3	Q12824	SNF5_HUMAN	23|23|29|18	93	23.25	4	12|12|15|9|16|10|13|7|10|8|2|1|1|0|4|2|5|1|1|1|1|2|1|1|0|3|3|4|2|3|7|9|0|0|2|2|2|5|0|0|9|6|2|2	0.91	0.98	0.91	0.98	0.91	5.22	0.02
GATA3	Q12857	NFIA_HUMAN	5|6|7|8	26	6.5	4	4|2|3|0|0|0|3|0|3|0|0|0|1|0|0|0|0|0|0|0|0|0|0|0|0|0|1|0|0|3|3|0|0|0|0|0|0|0|0|0|0|1|0|0	0.94	0.98	0.94	0.98	0.94	11.92	0.01
GATA3	Q12948	FOXC1_HUMAN	5|6|9|7	27	6.75	4	3|4|0|0|0|0|0|0|0|0|0|0|0|0|0|0|0|0|0|0|0|0|0|0|0|0|1|1|0|0|2|2|0|0|0|0|0|1|0|0|1|0|0|0	0.98	1	0.98	1	0.98	19.8	0
GATA3	Q13148	TADBP_HUMAN	9|8|7|8	32	8	4	6|4|6|7|5|5|11|4|7|6|0|0|0|1|0|0|0|0|0|0|0|0|0|0|0|0|2|3|0|0|1|2|0|0|0|0|0|2|0|0|1|1|0|0	0.74	0.8	0.74	0.8	0.74	4.76	0.07
GATA3	Q14687	GSE1_HUMAN	51|49|49|49	198	49.5	4	20|20|22|11|25|15|19|13|17|12|2|1|1|1|1|0|0|1|0|0|0|0|0|0|1|1|15|13|3|1|10|9|1|0|2|1|2|2|0|0|12|4|1|2	0.98	0.99	0.98	0.99	0.98	8.34	0
GATA3	Q4VC05	BCL7A_HUMAN	3|3|3|2	11	2.75	4	2|2|0|0|0|0|0|0|0|0|0|0|0|0|0|0|0|0|0|0|0|0|0|0|0|0|0|0|0|0|0|0|0|0|0|0|1|1|0|0|1|1|0|1	0.9	0.94	0.9	0.94	0.9	13.44	0.03
GATA3	Q5JSZ5	PRC2B_HUMAN	2|3|2|4	11	2.75	4	0|0|0|0|0|0|0|0|0|0|0|0|0|0|0|0|0|0|0|0|1|0|0|0|0|0|2|0|2|0|1|1|0|0|0|0|1|5|0|0|0|0|0|0	0.79	0.92	0.79	0.92	0.79	9.31	0.05
GATA3	Q5T481	RBM20_HUMAN	9|7|12|10	38	9.5	4	6|3|4|1|5|0|2|1|1|3|0|0|0|0|0|0|0|0|0|0|0|0|0|0|0|0|3|2|0|0|1|3|0|0|0|0|0|0|0|0|1|0|0|0	0.96	0.99	0.96	0.99	0.96	11.61	0.01
GATA3	Q5T5X7	BEND3_HUMAN	11|9|8|9	37	9.25	4	0|3|0|2|3|3|1|2|2|2|0|0|0|0|0|0|0|0|0|0|0|0|0|0|0|0|0|0|0|0|0|0|0|0|0|0|0|0|0|0|0|0|0|0	1	1	1	1	1	22.61	0
GATA3	Q6NUN9	ZN746_HUMAN	3|2|2|4	11	2.75	4	0|0|0|0|0|0|0|0|0|0|0|0|1|0|0|0|0|0|0|0|0|0|0|0|0|0|0|0|0|0|0|0|0|0|0|0|0|0|0|0|0|0|0|0	0.97	1	0.97	1	0.97	27.5	0.01
GATA3	Q6PJG2	EMSA1_HUMAN	5|3|6|7	21	5.25	4	0|0|0|0|0|0|0|0|0|0|0|1|0|0|1|0|1|0|3|1|1|2|1|1|0|0|0|0|0|0|0|0|0|0|0|0|0|0|0|0|0|0|0|0	0.97	1	0.97	1	0.97	19.25	0.01
GATA3	Q6W2J9	BCOR_HUMAN	112|124|116|122	474	118.5	4	32|31|21|10|29|12|29|11|29|18|11|7|10|7|3|4|7|2|3|3|1|4|0|1|0|4|40|35|7|8|16|31|1|3|6|5|5|7|0|0|20|16|4|5	1	1	1	1	1	10.47	0
GATA3	Q6ZW49	PAXI1_HUMAN	15|13|10|13	51	12.75	4	4|2|6|2|3|2|4|2|3|2|0|0|0|0|0|0|0|0|0|0|0|0|0|0|0|0|2|3|0|0|0|3|0|0|0|0|0|0|0|0|2|0|0|0	0.99	1	0.99	1	0.99	14.03	0
GATA3	Q86U86	PB1_HUMAN	22|14|11|16	63	15.75	4	6|2|12|8|14|10|2|3|4|2|1|1|0|0|2|0|5|0|0|0|0|0|0|1|1|0|2|3|0|0|1|6|0|0|0|4|0|2|0|0|14|24|8|4	0.76	0.93	0.76	0.93	0.76	4.88	0.06
GATA3	Q86UP3	ZFHX4_HUMAN	5|6|5|7	23	5.75	4	0|0|1|0|1|0|0|0|0|0|2|2|2|1|0|0|0|0|0|0|0|0|0|0|0|0|1|3|1|0|1|2|0|0|0|0|1|0|0|0|0|0|0|0	0.99	1	0.99	1	0.99	14.06	0
GATA3	Q8IVW6	ARI3B_HUMAN	25|26|28|25	104	26	4	17|17|14|9|20|7|17|10|18|11|1|1|0|1|2|3|4|0|1|2|2|1|0|1|2|4|12|10|7|3|9|9|0|1|1|3|4|8|0|0|18|16|2|3	0.83	0.9	0.83	0.9	0.83	4.22	0.04
GATA3	Q8IX01	SUGP2_HUMAN	43|41|39|43	166	41.5	4	19|18|22|9|21|15|13|9|15|8|3|2|2|0|4|5|4|2|2|0|1|3|2|2|1|1|17|18|1|0|7|12|0|0|6|6|2|2|0|0|20|18|6|6	0.97	0.98	0.97	0.98	0.97	6.01	0.01
GATA3	Q8IX12	CCAR1_HUMAN	20|18|21|25	84	21	4	9|11|7|4|6|2|8|3|13|4|0|0|1|1|2|5|3|0|1|4|2|3|0|1|0|0|3|4|0|2|4|4|0|0|0|0|1|1|0|0|3|3|1|1	0.98	0.99	0.98	0.99	0.98	7.9	0
GATA3	Q8IY57	YAF2_HUMAN	6|5|6|9	26	6.5	4	2|2|2|0|4|0|2|0|2|1|2|2|2|2|0|0|0|0|1|2|1|1|0|1|0|0|0|1|0|0|1|1|0|0|0|0|0|0|0|0|1|0|0|0	0.97	1	0.97	1	0.97	8.67	0.01
GATA3	Q8IY67	RAVR1_HUMAN	7|6|5|14	32	8	4	1|1|1|0|1|0|1|2|2|1|0|0|0|0|0|0|0|0|0|0|0|0|0|0|0|0|1|1|0|0|0|1|0|0|0|0|0|0|0|0|0|0|0|0	1	1	1	1	1	27.08	0
GATA3	Q8N488	RYBP_HUMAN	3|2|4|4	13	3.25	4	0|0|0|0|0|0|0|0|2|0|0|0|0|0|0|0|0|0|0|0|0|0|0|0|0|0|1|0|0|0|0|0|0|0|0|0|0|0|0|0|0|0|0|0	0.99	1	0.99	1	0.99	32.5	0
GATA3	Q8N684	CPSF7_HUMAN	22|24|20|19	85	21.25	4	10|9|11|6|10|4|9|4|10|4|2|1|1|2|2|1|2|0|2|2|2|0|2|3|2|4|8|5|4|3|6|6|1|0|3|3|7|4|0|0|3|4|2|3	0.99	1	0.99	1	0.99	5.6	0
GATA3	Q8N972	ZN709_HUMAN	6|4|0|5	15	3.75	4	0|0|0|0|0|0|0|0|0|0|0|0|0|0|0|0|0|0|0|0|0|0|0|0|0|0|0|0|0|0|0|0|0|0|0|0|0|0|0|0|0|0|0|0	0.75	1	0.75	1	0.75	37.5	0.06
GATA3	Q8NFD5	ARI1B_HUMAN	42|36|34|44	156	39	4	12|14|5|3|10|4|9|2|9|3|0|0|0|0|0|0|1|0|0|0|0|0|0|0|1|0|12|19|0|2|4|8|0|0|1|0|0|0|0|0|1|1|0|0	0.99	1	0.99	1	0.99	14.18	0
GATA3	Q8NHM5	KDM2B_HUMAN	32|27|29|28	116	29	4	1|3|1|0|4|2|2|2|4|2|0|0|0|0|0|0|1|0|0|1|1|0|0|0|0|0|5|5|0|0|0|0|0|0|0|0|0|0|0|0|2|1|0|0	1	1	1	1	1	34.49	0
GATA3	Q8TE76	MORC4_HUMAN	6|5|8|7	26	6.5	4	0|0|0|0|0|0|0|0|0|0|0|0|0|0|0|0|0|0|0|0|0|0|0|0|0|0|0|0|0|0|0|0|0|0|0|0|0|0|1|0|0|0|0|0	1	1	1	1	1	65	0
GATA3	Q8TEK3	DOT1L_HUMAN	4|4|2|4	14	3.5	4	1|1|0|0|0|0|0|1|0|0|0|0|0|0|0|0|0|0|0|0|0|0|0|0|0|0|1|2|0|0|0|0|0|0|0|0|0|0|0|0|0|0|0|0	0.97	1	0.97	1	0.97	25.67	0.01
GATA3	Q8WUZ0	BCL7C_HUMAN	3|3|3|1	10	2.5	4	1|0|0|0|0|0|1|0|0|0|0|0|0|0|0|0|0|0|0|0|0|0|0|0|0|0|1|2|0|0|0|0|0|0|0|0|0|0|0|0|0|0|0|0	0.74	0.98	0.74	0.98	0.74	22	0.07
GATA3	Q8WW38	FOG2_HUMAN	11|11|14|12	48	12	4	0|1|0|0|0|0|1|0|0|0|0|0|0|0|0|0|0|0|0|0|0|0|0|0|0|0|0|0|0|0|0|0|0|0|0|0|0|0|0|0|0|0|0|0	1	1	1	1	1	120	0
GATA3	Q92782	DPF1_HUMAN	4|2|5|2	13	3.25	4	0|0|2|0|0|0|0|0|0|0|0|0|0|0|0|0|0|0|0|0|0|0|0|0|0|0|0|0|0|0|0|1|0|0|0|0|0|0|0|0|0|0|0|0	0.98	1	0.98	1	0.98	32.5	0.01
GATA3	Q92785	REQU_HUMAN	13|19|16|18	66	16.5	4	9|7|7|3|10|4|8|3|8|3|1|1|0|1|0|0|1|0|1|0|0|0|2|1|0|1|5|5|2|5|8|8|0|0|4|4|1|1|0|0|8|8|1|1	0.92	0.97	0.92	0.97	0.92	5.5	0.02
GATA3	Q92793	CBP_HUMAN	11|7|9|10	37	9.25	4	0|3|0|0|0|0|0|0|4|0|0|0|0|0|1|1|1|0|0|0|0|0|0|0|0|0|0|0|0|0|0|1|0|0|0|0|0|0|0|0|0|0|0|0	1	1	1	1	1	37	0
GATA3	Q92922	SMRC1_HUMAN	60|66|66|58	250	62.5	4	32|38|33|20|39|30|32|17|29|29|19|5|2|4|12|17|18|2|4|9|8|12|10|13|0|0|13|12|4|5|16|17|2|2|19|9|6|5|0|0|25|22|9|7	0.94	0.97	0.94	0.97	0.94	4.53	0.01
GATA3	Q92925	SMRD2_HUMAN	16|12|12|16	56	14	4	8|8|7|6|5|5|6|0|4|6|2|1|1|2|2|2|1|0|1|2|1|1|1|1|1|0|5|9|2|2|4|6|0|1|3|0|2|2|0|0|8|8|4|3	0.89	0.97	0.89	0.97	0.89	4.63	0.03
GATA3	Q93009	UBP7_HUMAN	37|34|39|36	146	36.5	4	34|30|19|14|22|17|30|14|27|17|0|0|1|1|2|1|2|0|2|3|3|1|0|0|0|0|2|1|2|2|8|7|0|0|0|0|4|5|0|0|2|4|1|0	0.92	0.93	0.92	0.93	0.92	5.78	0.02
GATA3	Q96AE4	FUBP1_HUMAN	18|17|13|19	67	16.75	4	12|13|10|2|9|3|13|3|11|7|1|1|1|1|1|3|2|1|1|1|1|1|1|2|3|2|12|6|3|3|10|5|0|0|2|2|4|3|0|0|9|4|1|4	0.78	0.91	0.78	0.91	0.78	4.24	0.06
GATA3	Q96C00	ZBTB9_HUMAN	16|12|16|18	62	15.5	4	6|7|13|3|12|3|5|3|6|9|5|3|3|2|4|5|4|0|4|3|4|4|7|6|0|0|3|3|1|1|2|5|0|0|1|0|3|2|0|0|7|5|2|2	0.85	0.97	0.85	0.97	0.85	4.32	0.04
GATA3	Q96F45	ZN503_HUMAN	9|7|8|10	34	8.5	4	1|1|1|0|1|0|2|0|0|0|1|1|1|1|0|0|0|0|0|0|0|0|0|0|0|0|1|1|1|0|1|0|0|0|0|0|0|0|0|0|0|0|0|0	1	1	1	1	1	26.71	0
GATA3	Q96GM5	SMRD1_HUMAN	20|18|16|20	74	18.5	4	9|13|10|6|13|8|9|3|10|5|0|0|0|0|2|0|2|0|0|2|0|1|0|0|0|0|5|7|3|3|9|10|1|2|3|5|0|2|0|0|10|9|3|3	0.88	0.92	0.88	0.92	0.88	4.85	0.03
GATA3	Q96I24	FUBP3_HUMAN	12|14|8|10	44	11	4	3|4|0|0|0|0|4|0|4|2|0|0|0|1|1|0|0|0|0|0|1|0|0|1|2|2|6|6|3|0|0|2|0|0|0|0|2|5|0|0|0|0|0|0	0.95	0.99	0.95	0.99	0.95	9.88	0.01
GATA3	Q96KR1	ZFR_HUMAN	14|11|11|11	47	11.75	4	3|3|0|0|4|0|6|1|5|1|2|1|0|1|0|0|1|0|0|0|0|0|0|0|0|0|6|6|1|1|2|5|0|0|1|1|0|1|0|0|3|3|0|1	0.97	0.99	0.97	0.99	0.97	8.76	0.01
GATA3	Q96PU8	QKI_HUMAN	2|2|2|2	8	2	4	0|0|0|0|0|0|0|0|0|0|0|0|0|0|0|0|0|0|0|0|0|0|0|0|0|0|0|0|0|0|0|1|0|0|0|0|0|0|0|0|0|0|0|0	0.94	0.94	0.94	0.94	0.94	20	0.02
GATA3	Q96RK0	CIC_HUMAN	16|15|21|18	70	17.5	4	13|9|7|5|9|4|13|3|10|7|1|0|0|0|2|1|0|1|0|0|0|0|0|1|0|2|13|15|2|1|5|5|0|0|3|2|0|2|0|0|8|3|1|0	0.86	0.93	0.86	0.93	0.86	5.2	0.03
GATA3	Q99496	RING2_HUMAN	13|15|13|13	54	13.5	4	10|10|3|3|6|4|8|3|8|6|3|3|2|1|2|2|1|1|0|0|2|0|1|0|0|0|5|4|2|3|10|9|0|2|0|2|2|4|0|0|5|6|1|2	0.85	0.91	0.85	0.91	0.85	4.37	0.04
GATA3	Q99856	ARI3A_HUMAN	20|17|20|17	74	18.5	4	12|11|6|6|13|11|6|5|7|6|1|1|0|0|1|0|1|0|1|1|1|1|1|2|2|1|6|5|2|1|6|4|0|0|1|2|0|0|0|0|10|5|2|0	0.92	0.95	0.92	0.95	0.92	5.77	0.02
GATA3	Q9BSM1	PCGF1_HUMAN	7|9|11|7	34	8.5	4	3|1|1|1|1|1|1|2|3|0|1|0|0|0|1|1|1|0|1|0|0|0|0|0|0|1|1|1|1|0|1|1|0|0|0|0|0|1|0|0|0|2|0|0	1	1	1	1	1	13.36	0
GATA3	Q9BZK7	TBL1R_HUMAN	39|38|30|33	140	35	4	18|20|19|8|23|9|20|7|21|16|6|6|9|7|11|7|10|3|3|6|5|6|0|2|5|8|4|2|8|8|13|14|5|4|7|7|9|8|0|0|15|15|9|11	0.83	0.98	0.83	0.98	0.83	3.91	0.04
GATA3	Q9H7S9	ZN703_HUMAN	14|12|18|19	63	15.75	4	0|0|0|0|0|0|0|0|0|0|0|0|0|0|0|0|0|0|0|0|0|0|0|0|0|0|0|0|0|0|0|0|0|0|0|0|0|0|0|0|0|0|0|0	1	1	1	1	1	157.5	0
GATA3	Q9HCM7	FBSL_HUMAN	4|6|4|6	20	5	4	0|1|0|0|0|0|2|0|0|0|0|0|0|0|0|0|0|0|0|0|0|0|0|0|0|0|0|0|0|0|0|0|0|0|0|0|0|0|0|0|0|0|0|0	1	1	1	1	1	50	0
GATA3	Q9NP66	HM20A_HUMAN	5|4|6|6	21	5.25	4	2|2|2|1|3|1|2|3|2|2|0|0|0|0|0|0|0|0|0|0|0|0|0|0|0|0|2|2|0|0|0|2|0|0|0|0|0|1|0|0|1|1|0|0	0.92	0.97	0.92	0.97	0.92	7.97	0.02
GATA3	Q9NQB0	TF7L2_HUMAN	7|6|5|6	24	6	4	2|0|0|0|0|0|0|0|0|0|0|0|0|0|0|0|0|0|0|0|0|0|0|0|0|0|0|0|0|0|0|0|0|0|0|0|0|0|0|0|0|0|0|0	1	1	1	1	1	60	0
GATA3	Q9NTZ6	RBM12_HUMAN	10|6|8|9	33	8.25	4	5|7|3|0|5|5|6|0|6|4|0|0|0|0|0|0|0|0|0|0|0|0|0|0|0|0|1|2|2|1|5|6|0|0|0|0|1|0|0|0|2|0|0|0	0.81	0.9	0.81	0.9	0.81	5.95	0.05
GATA3	Q9P2D1	CHD7_HUMAN	13|12|12|13	50	12.5	4	0|10|0|0|0|0|14|0|10|0|0|0|0|0|0|0|0|0|0|0|0|3|0|0|0|0|11|14|0|0|5|7|0|0|0|0|0|0|0|0|7|4|0|0	0.87	0.88	0.87	0.88	0.87	6.47	0.03
GATA3	Q9P2I0	CPSF2_HUMAN	15|14|12|12	53	13.25	4	9|9|2|3|8|5|5|3|10|6|0|0|0|0|2|1|1|0|0|0|0|0|0|1|0|0|7|7|1|2|5|9|0|0|0|1|3|2|0|0|4|5|0|0	0.86	0.91	0.86	0.91	0.86	5.25	0.03
GATA3	Q9P2K3	RCOR3_HUMAN	18|20|23|19	80	20	4	9|10|9|7|10|6|11|4|9|8|0|0|0|0|0|0|0|0|0|0|0|0|0|0|0|0|4|5|0|0|2|3|0|0|0|0|0|0|0|0|6|5|0|0	0.95	0.98	0.95	0.98	0.95	8.15	0.01
GATA3	Q9UHF7	TRPS1_HUMAN	10|14|12|13	49	12.25	4	0|0|3|0|1|0|0|0|0|0|0|1|0|1|0|0|0|0|0|0|0|0|0|0|0|0|6|7|0|1|2|4|0|0|0|0|0|0|0|0|0|0|0|0	0.99	0.99	0.99	0.99	0.99	20.73	0
GATA3	Q9UIU6	SIX4_HUMAN	2|2|3|3	10	2.5	4	2|4|0|0|0|0|1|0|1|1|0|0|0|0|0|0|0|0|0|0|0|0|0|0|0|0|1|0|0|0|0|1|0|0|0|0|0|0|0|0|0|0|0|0	0.8	0.87	0.8	0.87	0.8	10	0.05
GATA3	Q9UKL0	RCOR1_HUMAN	28|26|28|34	116	29	4	16|17|14|9|15|13|14|9|15|13|6|2|2|2|3|3|3|1|4|4|2|2|3|3|0|1|8|8|3|4|5|7|1|2|2|3|7|7|0|0|10|12|5|6	0.95	0.99	0.95	0.99	0.95	4.8	0.01
GATA3	Q9ULL5	PRR12_HUMAN	6|5|8|9	28	7	4	0|0|0|0|0|0|0|0|0|0|0|0|0|0|0|0|0|0|0|0|0|0|0|0|0|0|1|1|0|0|2|0|0|0|0|0|0|0|1|0|0|0|0|0	1	1	1	1	1	61.6	0
GATA3	Q9UPW6	SATB2_HUMAN	9|6|9|8	32	8	4	0|5|3|2|4|2|0|0|7|3|0|0|0|0|0|0|0|0|0|0|0|0|0|0|0|2|4|2|0|0|0|0|0|0|0|0|2|1|0|0|0|3|0|0	0.91	0.95	0.91	0.95	0.91	8.8	0.02
GATA3	Q9Y2X9	ZN281_HUMAN	12|13|10|11	46	11.5	4	8|5|3|3|4|5|4|3|6|3|0|0|0|0|0|0|1|0|0|1|1|0|0|0|0|0|8|6|0|0|4|7|0|0|0|0|1|0|0|0|3|1|0|0	0.9	0.94	0.9	0.94	0.9	6.57	0.03
GATA3	Q9Y618	NCOR2_HUMAN	24|25|29|34	112	28	4	4|6|4|2|2|1|6|2|7|5|0|0|0|0|0|0|0|0|0|0|0|0|0|0|0|0|17|9|0|0|9|6|0|0|0|0|0|0|0|0|4|3|0|0	0.99	1	0.99	1	0.99	14.16	0
GATA3	Q9Y6Q9	NCOA3_HUMAN	3|2|3|5	13	3.25	4	2|2|0|0|0|0|0|0|0|0|0|0|0|0|0|0|0|0|0|0|0|0|0|0|0|0|1|2|0|0|3|2|0|0|0|0|1|0|0|0|0|0|0|0	0.84	0.97	0.84	0.97	0.84	11	0.04
GCM1	O00512	BCL9_HUMAN	10|7	17	8.5	2	2|5|1|0|1|0|2|0|3|2|0|0|0|0|0|0|0|0|0|0|0|0|0|0|0|0|4|2|0|0|3|2|0|0|0|0|0|0|0|0|0|0|0|0	0.97	0.99	0.97	0.99	0.97	13.85	0.01
GCM1	O14497	ARI1A_HUMAN	54|39	93	46.5	2	23|26|17|5|20|10|15|4|18|4|3|3|2|1|1|0|2|0|0|0|0|0|1|1|1|2|30|40|5|4|20|24|1|0|7|8|4|9|0|0|19|17|3|5	0.94	0.97	0.94	0.97	0.94	5.76	0.02
GCM1	O14686	KMT2D_HUMAN	40|18	58	29	2	4|2|6|6|7|3|1|1|3|3|1|1|2|1|0|0|0|0|0|0|1|1|0|1|0|0|7|12|1|0|7|9|0|0|0|1|0|2|0|0|4|6|0|0	0.99	1	0.99	1	0.99	13.72	0
GCM1	O15014	ZN609_HUMAN	15|19	34	17	2	6|4|3|2|5|0|9|1|7|3|0|0|0|0|0|0|0|0|0|0|0|0|0|0|1|2|4|7|2|1|10|9|0|0|1|1|1|0|0|0|2|0|0|2	0.96	0.98	0.96	0.98	0.96	9.01	0.01
GCM1	O15090	ZN536_HUMAN	4|6	10	5	2	0|0|0|0|0|0|0|0|0|0|0|0|0|0|0|0|0|0|0|0|0|0|0|0|0|0|0|0|0|0|0|0|0|0|0|0|0|0|0|0|0|0|0|0	1	1	1	1	1	50	0
GCM1	O15550	KDM6A_HUMAN	16|5	21	10.5	2	3|1|3|0|4|0|2|1|1|1|0|0|0|0|0|0|0|0|0|0|0|0|0|0|0|0|0|0|0|0|2|3|0|0|0|0|0|0|0|0|2|1|0|0	0.95	1	0.95	1	0.95	19.25	0.01
GCM1	O60907	TBL1X_HUMAN	14|11	25	12.5	2	12|10|7|4|9|3|10|5|10|6|0|0|4|0|0|0|0|0|0|0|0|0|0|2|0|5|1|0|0|0|7|5|0|0|0|0|0|0|0|0|7|0|0|0	0.82	0.87	0.82	0.87	0.82	5.14	0.05
GCM1	O75376	NCOR1_HUMAN	54|38	92	46	2	16|19|24|11|26|13|20|11|22|11|4|2|5|1|8|3|1|0|1|2|3|1|1|2|1|2|30|31|4|4|16|20|0|0|5|3|2|4|0|0|26|18|3|2	0.92	0.97	0.92	0.97	0.92	5.35	0.02
GCM1	P0C7T5	ATX1L_HUMAN	6|5	11	5.5	2	1|0|0|0|0|0|0|0|0|0|0|0|0|0|0|0|1|0|0|0|0|0|0|0|0|0|0|1|0|0|0|0|0|0|0|0|0|0|0|0|0|0|0|0	1	1	1	1	1	55	0
GCM1	P15822	ZEP1_HUMAN	9|6	15	7.5	2	1|1|1|1|0|2|2|0|1|1|0|0|0|0|0|0|0|0|0|0|0|0|0|2|0|0|1|1|0|0|1|2|0|0|0|0|0|0|0|0|1|0|0|0	1	1	1	1	1	18.33	0
GCM1	P51531	SMCA2_HUMAN	26|21	47	23.5	2	19|18|19|10|23|14|19|7|20|11|2|0|0|0|0|0|0|0|0|0|0|0|0|0|0|0|0|9|0|0|0|0|0|0|0|0|0|0|0|0|14|13|0|0	0.86	0.9	0.86	0.9	0.86	5.22	0.03
GCM1	Q04724	TLE1_HUMAN	14|11	25	12.5	2	7|6|4|0|4|0|8|0|9|5|0|0|0|0|0|0|0|0|0|0|0|0|0|0|0|0|1|1|0|0|1|1|0|0|0|0|0|0|0|0|0|0|0|0	0.95	0.97	0.95	0.97	0.95	11.7	0.01
GCM1	Q04726	TLE3_HUMAN	29|22	51	25.5	2	15|13|12|10|8|6|15|10|17|12|3|0|2|2|3|2|3|0|1|2|0|0|2|1|3|1|3|3|4|4|13|8|2|0|4|1|7|6|0|0|10|6|6|7	0.92	0.97	0.92	0.97	0.92	4.94	0.02
GCM1	Q09472	EP300_HUMAN	6|6	12	6	2	1|0|0|0|0|0|1|2|0|0|0|0|0|0|0|0|0|0|0|0|0|0|0|0|0|0|0|0|0|0|2|0|0|0|0|0|0|0|0|0|0|0|0|0	1	1	1	1	1	44	0
GCM1	Q12857	NFIA_HUMAN	5|4	9	4.5	2	4|2|3|0|0|0|3|0|3|0|0|0|1|0|0|0|0|0|0|0|0|0|0|0|0|0|1|0|0|3|3|0|0|0|0|0|0|0|0|0|0|1|0|0	0.84	0.89	0.84	0.89	0.84	8.25	0.04
GCM1	Q14687	GSE1_HUMAN	55|52	107	53.5	2	20|20|22|11|25|15|19|13|17|12|2|1|1|1|1|0|0|1|0|0|0|0|0|0|1|1|15|13|3|1|10|9|1|0|2|1|2|2|0|0|12|4|1|2	0.99	0.99	0.99	0.99	0.99	9.02	0
GCM1	Q15532	SSXT_HUMAN	3|2	5	2.5	2	0|1|1|0|2|0|1|0|1|0|0|0|0|0|0|0|0|0|0|0|0|0|0|1|0|0|1|1|0|0|1|1|0|0|0|1|0|0|0|0|1|0|0|0	0.78	0.91	0.78	0.91	0.78	8.46	0.05
GCM1	Q3ZCT1	ZN260_HUMAN	2|3	5	2.5	2	0|0|3|0|0|0|0|0|0|0|0|0|0|3|0|0|2|0|0|0|0|0|0|0|0|0|0|0|0|0|0|0|0|0|0|0|0|0|0|0|0|0|0|0	0.88	0.93	0.88	0.93	0.88	13.75	0.03
GCM1	Q4LE39	ARI4B_HUMAN	11|8	19	9.5	2	3|4|3|0|1|1|1|0|1|1|3|2|2|1|0|3|2|0|1|1|2|2|2|2|0|0|2|1|2|1|3|4|0|0|2|0|0|0|0|0|2|3|1|1	1	1	1	1	1	6.97	0
GCM1	Q5JSZ5	PRC2B_HUMAN	3|2	5	2.5	2	0|0|0|0|0|0|0|0|0|0|0|0|0|0|0|0|0|0|0|0|1|0|0|0|0|0|2|0|2|0|1|1|0|0|0|0|1|5|0|0|0|0|0|0	0.77	0.84	0.77	0.84	0.77	8.46	0.06
GCM1	Q6N021	TET2_HUMAN	2|2	4	2	2	1|0|0|0|0|0|0|0|2|0|0|0|0|0|0|0|0|0|0|0|0|0|0|0|0|0|1|0|0|0|0|1|0|0|0|0|0|0|0|0|1|0|0|0	0.9	0.9	0.9	0.9	0.9	14.67	0.03
GCM1	Q6PJG2	EMSA1_HUMAN	10|9	19	9.5	2	0|0|0|0|0|0|0|0|0|0|0|1|0|0|1|0|1|0|3|1|1|2|1|1|0|0|0|0|0|0|0|0|0|0|0|0|0|0|0|0|0|0|0|0	1	1	1	1	1	34.83	0
GCM1	Q6W2J9	BCOR_HUMAN	71|52	123	61.5	2	32|31|21|10|29|12|29|11|29|18|11|7|10|7|3|4|7|2|3|3|1|4|0|1|0|4|40|35|7|8|16|31|1|3|6|5|5|7|0|0|20|16|4|5	0.95	0.98	0.95	0.98	0.95	5.43	0.01
GCM1	Q6ZW49	PAXI1_HUMAN	8|7	15	7.5	2	4|2|6|2|3|2|4|2|3|2|0|0|0|0|0|0|0|0|0|0|0|0|0|0|0|0|2|3|0|0|0|3|0|0|0|0|0|0|0|0|2|0|0|0	0.92	0.94	0.92	0.94	0.92	8.25	0.02
GCM1	Q8NEZ4	KMT2C_HUMAN	3|3	6	3	2	1|0|0|0|1|1|0|0|0|1|0|0|0|0|0|0|0|0|0|0|0|0|0|0|0|0|0|1|0|0|0|0|0|0|0|0|0|0|0|0|0|0|0|0	0.99	0.99	0.99	0.99	0.99	26.4	0
GCM1	Q8NFD5	ARI1B_HUMAN	45|26	71	35.5	2	12|14|5|3|10|4|9|2|9|3|0|0|0|0|0|0|1|0|0|0|0|0|0|0|1|0|12|19|0|2|4|8|0|0|1|0|0|0|0|0|1|1|0|0	0.98	1	0.98	1	0.98	12.91	0
GCM1	Q8NHM5	KDM2B_HUMAN	20|15	35	17.5	2	1|3|1|0|4|2|2|2|4|2|0|0|0|0|0|0|1|0|0|1|1|0|0|0|0|0|5|5|0|0|0|0|0|0|0|0|0|0|0|0|2|1|0|0	1	1	1	1	1	20.81	0
GCM1	Q8TAQ2	SMRC2_HUMAN	66|48	114	57	2	31|29|33|21|42|26|32|13|31|22|10|3|1|2|12|10|18|2|6|7|7|10|7|9|4|3|12|19|1|4|15|16|0|2|13|11|7|10|0|0|31|28|5|5	0.77	0.97	0.77	0.97	0.77	4.4	0.06
GCM1	Q8TE76	MORC4_HUMAN	3|3	6	3	2	0|0|0|0|0|0|0|0|0|0|0|0|0|0|0|0|0|0|0|0|0|0|0|0|0|0|0|0|0|0|0|0|0|0|0|0|0|0|1|0|0|0|0|0	0.99	0.99	0.99	0.99	0.99	30	0
GCM1	Q92782	DPF1_HUMAN	6|6	12	6	2	0|0|2|0|0|0|0|0|0|0|0|0|0|0|0|0|0|0|0|0|0|0|0|0|0|0|0|0|0|0|0|1|0|0|0|0|0|0|0|0|0|0|0|0	1	1	1	1	1	60	0
GCM1	Q92785	REQU_HUMAN	23|15	38	19	2	9|7|7|3|10|4|8|3|8|3|1|1|0|1|0|0|1|0|1|0|0|0|2|1|0|1|5|5|2|5|8|8|0|0|4|4|1|1|0|0|8|8|1|1	0.94	0.99	0.94	0.99	0.94	6.33	0.01
GCM1	Q92793	CBP_HUMAN	7|8	15	7.5	2	0|3|0|0|0|0|0|0|4|0|0|0|0|0|1|1|1|0|0|0|0|0|0|0|0|0|0|0|0|0|0|1|0|0|0|0|0|0|0|0|0|0|0|0	0.99	0.99	0.99	0.99	0.99	30	0
GCM1	Q92922	SMRC1_HUMAN	74|55	129	64.5	2	32|38|33|20|39|30|32|17|29|29|19|5|2|4|12|17|18|2|4|9|8|12|10|13|0|0|13|12|4|5|16|17|2|2|19|9|6|5|0|0|25|22|9|7	0.9	0.99	0.9	0.99	0.9	4.68	0.03
GCM1	Q92925	SMRD2_HUMAN	17|12	29	14.5	2	8|8|7|6|5|5|6|0|4|6|2|1|1|2|2|2|1|0|1|2|1|1|1|1|1|0|5|9|2|2|4|6|0|1|3|0|2|2|0|0|8|8|4|3	0.89	0.98	0.89	0.98	0.89	4.8	0.03
GCM1	Q96F45	ZN503_HUMAN	2|4	6	3	2	1|1|1|0|1|0|2|0|0|0|1|1|1|1|0|0|0|0|0|0|0|0|0|0|0|0|1|1|1|0|1|0|0|0|0|0|0|0|0|0|0|0|0|0	0.81	0.97	0.81	0.97	0.81	9.43	0.05
GCM1	Q96GM5	SMRD1_HUMAN	17|20	37	18.5	2	9|13|10|6|13|8|9|3|10|5|0|0|0|0|2|0|2|0|0|2|0|1|0|0|0|0|5|7|3|3|9|10|1|2|3|5|0|2|0|0|10|9|3|3	0.88	0.92	0.88	0.92	0.88	4.85	0.03
GCM1	Q96RK0	CIC_HUMAN	31|24	55	27.5	2	13|9|7|5|9|4|13|3|10|7|1|0|0|0|2|1|0|1|0|0|0|0|0|1|0|2|13|15|2|1|5|5|0|0|3|2|0|2|0|0|8|3|1|0	0.97	0.99	0.97	0.99	0.97	8.18	0.01
GCM1	Q9BQE9	BCL7B_HUMAN	2|2	4	2	2	0|0|1|1|1|1|0|0|0|0|0|0|0|0|0|1|0|0|0|0|0|0|0|0|0|0|2|2|0|0|0|0|0|0|0|0|0|0|0|0|0|0|0|0	0.77	0.77	0.77	0.77	0.77	9.78	0.06
GCM1	Q9BSM1	PCGF1_HUMAN	6|4	10	5	2	3|1|1|1|1|1|1|2|3|0|1|0|0|0|1|1|1|0|1|0|0|0|0|0|0|1|1|1|1|0|1|1|0|0|0|0|0|1|0|0|0|2|0|0	0.92	0.99	0.92	0.99	0.92	7.86	0.02
GCM1	Q9BTK6	PAGR1_HUMAN	4|3	7	3.5	2	0|0|0|0|0|0|0|0|0|0|0|0|0|0|0|0|0|0|0|0|0|0|0|0|0|0|0|0|0|0|0|0|0|0|0|0|0|0|0|0|0|0|0|0	0.99	1	0.99	1	0.99	35	0
GCM1	Q9BYJ9	YTHD1_HUMAN	2|2	4	2	2	0|0|0|0|0|0|0|0|0|0|0|0|0|0|1|2|1|0|0|0|0|0|0|0|0|0|0|0|0|0|0|0|0|0|0|0|0|0|0|0|0|0|0|0	0.94	0.94	0.94	0.94	0.94	20	0.02
GCM1	Q9H147	TDIF1_HUMAN	2|2	4	2	2	0|0|0|0|0|0|0|0|0|0|0|0|0|0|0|0|0|0|0|0|0|0|0|0|0|0|0|2|0|0|0|0|0|0|0|0|0|0|0|0|0|0|0|0	0.94	0.94	0.94	0.94	0.94	20	0.02
GCM1	Q9H334	FOXP1_HUMAN	4|2	6	3	2	1|2|0|0|0|0|1|0|0|0|0|0|0|0|0|0|0|0|0|0|0|0|0|0|0|0|1|2|0|0|2|1|0|0|0|0|0|0|0|0|0|0|0|0	0.85	0.98	0.85	0.98	0.85	13.2	0.04
GCM1	Q9HCM7	FBSL_HUMAN	3|2	5	2.5	2	0|1|0|0|0|0|2|0|0|0|0|0|0|0|0|0|0|0|0|0|0|0|0|0|0|0|0|0|0|0|0|0|0|0|0|0|0|0|0|0|0|0|0|0	0.97	0.99	0.97	0.99	0.97	25	0.01
GCM1	Q9NP66	HM20A_HUMAN	6|8	14	7	2	2|2|2|1|3|1|2|3|2|2|0|0|0|0|0|0|0|0|0|0|0|0|0|0|0|0|2|2|0|0|0|2|0|0|0|0|0|1|0|0|1|1|0|0	0.99	1	0.99	1	0.99	10.62	0
GCM1	Q9NPI1	BRD7_HUMAN	3|5	8	4	2	0|0|1|1|1|0|1|0|0|0|0|0|0|0|0|0|0|0|0|0|0|0|0|0|0|0|0|1|0|0|0|3|0|0|0|1|0|0|0|0|1|2|0|2	0.92	0.99	0.92	0.99	0.92	12.57	0.02
GCM1	Q9NQB0	TF7L2_HUMAN	3|3	6	3	2	2|0|0|0|0|0|0|0|0|0|0|0|0|0|0|0|0|0|0|0|0|0|0|0|0|0|0|0|0|0|0|0|0|0|0|0|0|0|0|0|0|0|0|0	0.99	0.99	0.99	0.99	0.99	30	0
GCM1	Q9P0W2	HM20B_HUMAN	5|3	8	4	2	0|0|1|0|2|0|0|0|1|0|0|0|0|1|0|0|0|0|0|0|0|0|0|0|0|0|0|0|0|0|0|0|0|0|0|0|0|0|0|0|0|0|0|0	0.99	1	0.99	1	0.99	35.2	0
GCM1	Q9P2K3	RCOR3_HUMAN	14|11	25	12.5	2	9|10|9|7|10|6|11|4|9|8|0|0|0|0|0|0|0|0|0|0|0|0|0|0|0|0|4|5|0|0|2|3|0|0|0|0|0|0|0|0|6|5|0|0	0.81	0.86	0.81	0.86	0.81	5.09	0.05
GCM1	Q9ULL5	PRR12_HUMAN	3|5	8	4	2	0|0|0|0|0|0|0|0|0|0|0|0|0|0|0|0|0|0|0|0|0|0|0|0|0|0|1|1|0|0|2|0|0|0|0|0|0|0|1|0|0|0|0|0	0.99	1	0.99	1	0.99	35.2	0
GCM1	Q9Y5A6	ZSC21_HUMAN	4|4	8	4	2	0|0|0|0|0|0|0|0|2|0|0|0|0|0|0|0|0|0|0|0|0|0|1|0|0|0|1|0|0|0|5|6|0|0|0|0|0|0|0|0|0|0|0|0	0.9	0.9	0.9	0.9	0.9	11.73	0.03
GCM1	Q9Y618	NCOR2_HUMAN	21|25	46	23	2	4|6|4|2|2|1|6|2|7|5|0|0|0|0|0|0|0|0|0|0|0|0|0|0|0|0|17|9|0|0|9|6|0|0|0|0|0|0|0|0|4|3|0|0	0.98	0.99	0.98	0.99	0.98	11.63	0
GCM1	Q9Y6Q9	NCOA3_HUMAN	4|6	10	5	2	2|2|0|0|0|0|0|0|0|0|0|0|0|0|0|0|0|0|0|0|0|0|0|0|0|0|1|2|0|0|3|2|0|0|0|0|1|0|0|0|0|0|0|0	0.96	0.99	0.96	0.99	0.96	16.92	0.01
GLI2	Q2M1P5	KIF7_HUMAN	48|49|44|33	174	43.5	4	0|0|0|0|0|0|0|0|0|0|0|0|0|0|0|0|0|0|0|0|0|0|0|0|0|0|0|0|0|0|0|0|0|0|0|0|0|0|0|0|0|0|0|0	1	1	1	1	1	435	0
GLI2	Q9UMX1	SUFU_HUMAN	7|8|5|3	23	5.75	4	0|0|0|0|0|0|0|0|0|0|0|0|0|0|0|0|0|0|0|0|0|0|0|0|0|0|0|0|0|0|0|0|0|0|0|0|0|0|0|0|0|0|0|0	1	1	1	1	1	57.5	0
GLI2	A5YKK6	CNOT1_HUMAN	15|10|7|5	37	9.25	4	0|0|0|0|0|0|0|0|0|0|0|0|0|0|2|0|1|0|0|0|1|0|0|0|0|2|0|0|0|1|0|0|2|4|2|2|2|4|0|1|0|0|4|2	0.95	1	0.95	1	0.95	13.57	0.01
GLI2	O75175	CNOT3_HUMAN	4|3|5|2	14	3.5	4	0|0|0|0|0|0|0|0|0|0|0|0|0|0|0|0|0|0|0|0|0|0|0|0|0|0|0|0|1|1|0|0|1|1|1|0|0|1|0|0|0|0|1|1	0.95	1	0.95	1	0.95	19.25	0.01
GLI2	O75665	OFD1_HUMAN	9|10|6|2	27	6.75	4	0|0|0|0|0|0|0|0|0|0|1|1|0|0|0|0|0|0|0|0|0|0|0|0|0|0|0|0|0|0|0|0|0|1|1|0|0|0|0|0|0|0|1|0	0.98	1	0.98	1	0.98	59.4	0
GLI2	O94986	CE152_HUMAN	5|4|3|1	13	3.25	4	0|0|0|0|0|0|0|0|0|0|0|0|0|0|0|0|0|0|0|0|0|0|0|0|0|0|0|0|1|0|0|0|0|2|1|0|0|1|0|0|0|0|1|0	0.74	1	0.74	1	0.74	23.83	0.07
GLI2	P0DJD0	RGPD1_HUMAN	35|34|41|0	110	27.5	4	0|0|0|0|0|0|0|0|0|0|14|0|0|0|0|0|0|0|12|17|19|20|0|10|0|0|0|0|0|0|0|0|0|0|0|0|0|0|0|0|0|0|0|0	0.74	0.99	0.74	0.99	0.74	13.15	0.07
GLI2	P30153	2AAA_HUMAN	12|13|15|10	50	12.5	4	5|4|7|5|7|3|5|4|6|3|3|1|3|2|3|0|1|0|2|1|2|1|0|0|0|0|0|0|0|0|0|0|0|0|0|0|0|0|0|0|0|0|0|0	0.95	0.98	0.95	0.98	0.95	8.09	0.01
GLI2	P63151	2ABA_HUMAN	10|13|6|7	36	9	4	6|4|5|0|0|0|5|4|3|5|0|0|1|1|2|1|2|0|3|0|0|0|0|0|0|0|0|0|0|0|0|0|0|0|0|0|0|0|0|0|0|0|0|0	0.9	0.99	0.9	0.99	0.9	9.43	0.03
GLI2	P63165	SUMO1_HUMAN	5|5|6|3	19	4.75	4	1|2|1|0|3|0|0|0|0|0|1|1|1|1|2|0|1|0|2|1|2|2|1|1|1|1|0|0|0|0|0|0|0|0|0|2|1|1|4|3|0|0|3|3	0.77	0.96	0.77	0.96	0.77	4.98	0.06
GLI2	P63279	UBC9_HUMAN	10|12|10|7	39	9.75	4	1|1|2|2|2|1|0|0|0|0|2|1|2|1|2|0|3|0|3|2|2|7|2|1|0|0|0|0|0|1|1|1|0|1|1|0|0|0|10|11|0|0|1|3	0.85	0.93	0.85	0.93	0.85	6.4	0.04
GLI2	P67775	PP2AA_HUMAN	10|8|9|6	33	8.25	4	0|0|7|6|0|0|0|8|0|0|0|0|0|0|6|5|0|0|2|3|0|2|0|0|0|0|0|0|0|0|4|2|0|0|0|0|0|0|0|0|0|0|0|0	0.87	0.93	0.87	0.93	0.87	8.07	0.03
GLI2	Q15154	PCM1_HUMAN	67|63|61|36	227	56.75	4	0|0|0|1|2|2|0|0|0|0|17|7|12|4|20|22|24|6|14|11|11|12|9|12|5|10|0|2|10|7|0|0|16|13|21|15|19|12|27|30|7|4|19|20	0.91	1	0.91	1	0.91	5.9	0.02
GLI2	Q6P2H3	CEP85_HUMAN	6|3|3|1	13	3.25	4	0|0|0|0|0|0|0|0|0|0|0|0|0|0|0|0|0|0|0|0|0|0|0|0|0|0|0|0|1|0|0|0|0|0|0|0|1|0|0|1|0|0|0|0	0.75	1	0.75	1	0.75	32.5	0.07
GLI2	Q8IWZ3	ANKH1_HUMAN	27|30|21|20	98	24.5	4	0|0|2|1|1|0|0|0|0|0|8|5|7|4|10|0|11|2|5|0|2|0|3|4|9|9|0|0|7|6|1|1|12|12|7|5|10|6|11|8|0|1|5|0	0.96	0.99	0.96	0.99	0.96	6.16	0.01
GLI2	Q8NHM5	KDM2B_HUMAN	7|7|6|3	23	5.75	4	1|3|1|0|4|2|2|2|4|2|0|0|0|0|0|0|1|0|0|1|1|0|0|0|0|0|5|5|0|0|0|0|0|0|0|0|0|0|0|0|2|1|0|0	0.79	0.92	0.79	0.92	0.79	6.84	0.05
GLI2	Q92600	CNOT9_HUMAN	2|2|3|2	9	2.25	4	0|0|0|0|0|0|0|0|0|0|0|0|0|0|0|0|1|0|0|0|0|0|0|0|0|0|0|0|0|0|0|0|0|1|0|0|0|1|2|1|0|0|1|1	0.89	0.98	0.89	0.98	0.89	12.38	0.03
GLI2	Q9HAV7	GRPE1_HUMAN	4|2|4|3	13	3.25	4	0|0|1|1|3|1|1|0|0|0|0|0|0|1|0|0|0|0|0|1|0|1|1|0|0|0|0|0|0|0|0|0|0|1|0|0|0|0|0|0|0|0|0|1	0.89	0.98	0.89	0.98	0.89	11	0.03
GLI2	Q9NPA3	M1IP1_HUMAN	7|10|4|3	24	6	4	0|0|0|0|0|2|0|0|0|0|0|0|0|0|1|0|0|0|1|2|0|0|0|0|0|0|0|0|0|0|0|0|0|0|1|0|0|0|3|4|1|0|1|2	0.9	1	0.9	1	0.9	14.67	0.03
GLI2	Q9UPQ9	TNR6B_HUMAN	30|24|26|10	90	22.5	4	0|0|0|0|0|0|0|0|0|0|1|3|3|2|3|1|0|0|4|4|3|4|1|0|4|4|0|0|7|6|0|0|7|5|3|2|2|1|2|1|0|0|0|0	0.98	1	0.98	1	0.98	13.56	0.01
GLI3	Q2M1P5	KIF7_HUMAN	30|33|28|18	109	27.25	4	0|0|0|0|0|0|0|0|0|0|0|0|0|0|0|0|0|0|0|0|0|0|0|0|0|0|0|0|0|0|0|0|0|0|0|0|0|0|0|0|0|0|0|0	1	1	1	1	1	272.5	0
GLI3	Q9UMX1	SUFU_HUMAN	35|35|29|25	124	31	4	0|0|0|0|0|0|0|0|0|0|0|0|0|0|0|0|0|0|0|0|0|0|0|0|0|0|0|0|0|0|0|0|0|0|0|0|0|0|0|0|0|0|0|0	1	1	1	1	1	310	0
GLI3	A5YKK6	CNOT1_HUMAN	5|7|6|6	24	6	4	0|0|0|0|0|0|0|0|0|0|0|0|0|0|2|0|1|0|0|0|1|0|0|0|0|2|0|0|0|1|0|0|2|4|2|2|2|4|0|1|0|0|4|2	0.91	0.96	0.91	0.96	0.91	8.8	0.02
GLI3	O75175	CNOT3_HUMAN	3|2|4|2	11	2.75	4	0|0|0|0|0|0|0|0|0|0|0|0|0|0|0|0|0|0|0|0|0|0|0|0|0|0|0|0|1|1|0|0|1|1|1|0|0|1|0|0|0|0|1|1	0.91	0.99	0.91	0.99	0.91	15.12	0.02
GLI3	O75179	ANR17_HUMAN	26|24|19|15	84	21	4	0|0|0|1|0|2|0|0|0|0|9|6|7|7|10|9|13|0|5|7|2|4|0|0|10|12|0|0|5|6|0|0|12|8|5|4|14|9|11|10|3|0|5|12	0.77	0.96	0.77	0.96	0.77	4.44	0.06
GLI3	Q01804	OTUD4_HUMAN	4|7|2|2	15	3.75	4	0|0|0|0|0|0|0|0|0|0|0|0|0|0|1|1|1|0|0|0|0|0|0|0|0|0|0|0|0|0|0|0|1|0|1|0|0|0|0|0|0|0|0|0	0.96	1	0.96	1	0.96	33	0.01
GLI3	Q5JSZ5	PRC2B_HUMAN	3|4|2|2	11	2.75	4	0|0|0|0|0|0|0|0|0|0|0|0|0|0|0|0|0|0|0|0|1|0|0|0|0|0|2|0|2|0|1|1|0|0|0|0|1|5|0|0|0|0|0|0	0.79	0.92	0.79	0.92	0.79	9.31	0.05
GLI3	Q6P2H3	CEP85_HUMAN	23|23|12|14	72	18	4	0|0|0|0|0|0|0|0|0|0|0|0|0|0|0|0|0|0|0|0|0|0|0|0|0|0|0|0|1|0|0|0|0|0|0|0|1|0|0|1|0|0|0|0	1	1	1	1	1	180	0
GLI3	Q6W2J9	BCOR_HUMAN	52|53|49|46	200	50	4	32|31|21|10|29|12|29|11|29|18|11|7|10|7|3|4|7|2|3|3|1|4|0|1|0|4|40|35|7|8|16|31|1|3|6|5|5|7|0|0|20|16|4|5	0.88	0.93	0.88	0.93	0.88	4.42	0.03
GLI3	Q8IWZ3	ANKH1_HUMAN	60|63|41|32	196	49	4	0|0|2|1|1|0|0|0|0|0|8|5|7|4|10|0|11|2|5|0|2|0|3|4|9|9|0|0|7|6|1|1|12|12|7|5|10|6|11|8|0|1|5|0	1	1	1	1	1	12.32	0
GLI3	Q8NDV7	TNR6A_HUMAN	2|4|3|2	11	2.75	4	0|0|0|0|0|0|0|0|0|0|0|1|1|1|1|0|1|0|0|1|0|0|0|0|0|0|0|0|0|0|0|0|0|0|0|0|0|0|0|0|0|0|0|0	0.95	1	0.95	1	0.95	20.17	0.01
GLI3	Q8NHM5	KDM2B_HUMAN	13|13|12|9	47	11.75	4	1|3|1|0|4|2|2|2|4|2|0|0|0|0|0|0|1|0|0|1|1|0|0|0|0|0|5|5|0|0|0|0|0|0|0|0|0|0|0|0|2|1|0|0	0.99	1	0.99	1	0.99	13.97	0
GLI3	Q9BYJ9	YTHD1_HUMAN	4|4|3|3	14	3.5	4	0|0|0|0|0|0|0|0|0|0|0|0|0|0|1|2|1|0|0|0|0|0|0|0|0|0|0|0|0|0|0|0|0|0|0|0|0|0|0|0|0|0|0|0	0.99	1	0.99	1	0.99	35	0
GLI3	Q9NQP4	PFD4_HUMAN	2|2|2|2	8	2	4	0|0|0|0|0|0|0|0|0|0|0|0|0|0|1|1|0|0|0|0|0|0|0|0|0|0|0|0|1|1|0|0|2|2|0|0|0|0|0|0|0|0|0|1	0.77	0.77	0.77	0.77	0.77	9.78	0.06
GLI3	Q9NRA8	4ET_HUMAN	4|8|1|4	17	4.25	4	0|0|0|0|0|0|0|0|0|0|0|0|1|0|0|0|0|0|0|0|0|1|0|0|0|0|0|0|1|0|0|0|0|1|0|0|0|1|1|1|0|0|0|0	0.75	1	0.75	1	0.75	26.71	0.06
GLI3	Q9UPQ9	TNR6B_HUMAN	36|32|10|14	92	23	4	0|0|0|0|0|0|0|0|0|0|1|3|3|2|3|1|0|0|4|4|3|4|1|0|4|4|0|0|7|6|0|0|7|5|3|2|2|1|2|1|0|0|0|0	0.97	1	0.97	1	0.97	13.86	0.01
GLI3	Q9Y5A9	YTHD2_HUMAN	6|6|5|5	22	5.5	4	0|0|0|0|0|0|0|0|0|0|0|0|0|0|1|1|1|0|1|1|0|1|0|0|0|0|0|0|0|0|0|0|0|0|0|0|0|0|0|0|0|0|0|0	1	1	1	1	1	40.33	0
GLI3	Q9Y5V3	MAGD1_HUMAN	4|2|2|3	11	2.75	4	0|0|0|0|0|0|0|0|0|0|1|1|1|1|0|0|0|0|1|0|0|0|0|0|0|0|0|0|0|0|0|0|0|0|0|0|0|0|0|0|0|0|0|0	0.96	1	0.96	1	0.96	24.2	0.01
HEN1	P15884	ITF2_HUMAN	4|6|5|2	17	4.25	4	0|0|0|0|0|0|0|0|0|0|0|0|0|0|0|0|0|0|0|0|0|0|0|0|0|0|0|0|0|0|0|0|0|0|0|0|0|0|0|0|0|0|0|0	0.98	1	0.98	1	0.98	42.5	0
HEN1	P15923	TFE2_HUMAN	14|17|12|10	53	13.25	4	0|0|0|0|0|0|0|0|0|0|0|0|0|0|0|0|0|0|0|1|1|1|0|0|0|0|0|0|0|0|0|0|0|0|0|0|0|0|0|0|0|0|0|0	1	1	1	1	1	132.5	0
HEN1	Q99081	HTF4_HUMAN	11|15|14|9	49	12.25	4	0|0|0|0|0|0|0|0|0|0|0|0|0|0|0|0|0|0|0|0|0|0|0|0|0|0|0|0|0|0|0|0|0|0|0|0|0|0|0|0|0|0|0|0	1	1	1	1	1	122.5	0
HEN1	O00425	IF2B3_HUMAN	7|8|7|2	24	6	4	1|0|3|2|4|2|2|1|0|0|4|0|0|0|0|0|0|0|0|0|1|0|0|0|0|0|2|0|0|0|2|0|0|0|0|0|0|0|0|0|3|0|0|3	0.81	0.98	0.81	0.98	0.81	8.8	0.05
HEN1	O00567	NOP56_HUMAN	12|7|12|9	40	10	4	4|4|4|2|11|3|4|1|4|1|3|2|2|1|0|0|0|0|0|2|1|2|0|2|0|0|1|2|0|0|0|2|1|0|0|0|1|1|0|0|2|5|1|3	0.87	0.96	0.87	0.96	0.87	6.11	0.03
HEN1	O14686	KMT2D_HUMAN	19|14|14|10	57	14.25	4	4|2|6|6|7|3|1|1|3|3|1|1|2|1|0|0|0|0|0|0|1|1|0|1|0|0|7|12|1|0|7|9|0|0|0|1|0|2|0|0|4|6|0|0	0.9	0.98	0.9	0.98	0.9	6.74	0.03
HEN1	O15226	NKRF_HUMAN	7|10|8|8	33	8.25	4	5|3|3|0|3|0|4|0|4|2|2|0|1|0|1|1|2|0|1|2|2|2|1|1|0|0|5|10|0|0|0|1|0|0|1|0|0|0|0|0|2|2|1|0	0.84	0.93	0.84	0.93	0.84	5.85	0.04
HEN1	O15550	KDM6A_HUMAN	5|4|4|6	19	4.75	4	3|1|3|0|4|0|2|1|1|1|0|0|0|0|0|0|0|0|0|0|0|0|0|0|0|0|0|0|0|0|2|3|0|0|0|0|0|0|0|0|2|1|0|0	0.87	0.95	0.87	0.95	0.87	8.71	0.03
HEN1	O75607	NPM3_HUMAN	11|10|8|4	33	8.25	4	3|5|3|1|0|1|5|3|5|4|0|0|1|0|1|2|2|1|0|0|0|0|0|0|1|0|0|0|0|0|0|2|0|0|0|0|0|2|0|0|1|0|0|0	0.87	0.99	0.87	0.99	0.87	8.44	0.03
HEN1	O75683	SURF6_HUMAN	4|4|7|4	19	4.75	4	0|0|1|0|2|0|0|0|0|0|0|0|0|0|1|1|3|0|0|1|0|1|1|0|0|0|2|3|0|0|0|1|0|0|1|2|0|1|0|0|2|5|2|1	0.8	0.97	0.8	0.97	0.8	6.74	0.05
HEN1	O94888	UBXN7_HUMAN	3|2|3|2	10	2.5	4	1|0|0|0|0|0|0|0|2|0|0|0|0|0|0|0|0|0|0|0|0|0|0|0|0|0|0|0|0|0|3|2|0|0|0|0|0|0|0|0|1|0|0|0	0.83	0.9	0.83	0.9	0.83	12.22	0.04
HEN1	O95785	WIZ_HUMAN	12|18|17|15	62	15.5	4	8|10|3|3|3|5|9|2|10|2|0|0|0|0|0|0|0|0|0|0|0|0|0|0|0|0|11|6|0|0|6|9|0|0|0|0|1|1|0|0|1|4|0|0	0.91	0.95	0.91	0.95	0.91	7.26	0.02
HEN1	P15822	ZEP1_HUMAN	8|3|7|11	29	7.25	4	1|1|1|1|0|2|2|0|1|1|0|0|0|0|0|0|0|0|0|0|0|0|0|2|0|0|1|1|0|0|1|2|0|0|0|0|0|0|0|0|1|0|0|0	0.97	1	0.97	1	0.97	17.72	0.01
HEN1	P22061	PIMT_HUMAN	29|26|21|19	95	23.75	4	5|2|17|12|15|11|10|4|8|5|10|7|7|5|5|6|6|0|3|8|6|2|1|1|2|2|2|0|1|0|3|2|1|0|3|3|1|2|7|4|6|0|6|4	0.94	0.99	0.94	0.99	0.94	5.1	0.02
HEN1	P37275	ZEB1_HUMAN	3|2|2|3	10	2.5	4	0|1|1|0|3|0|2|0|1|0|0|0|0|0|0|0|0|0|0|0|0|0|0|0|0|0|1|1|0|0|0|1|0|0|0|0|0|0|0|0|0|0|0|0	0.8	0.9	0.8	0.9	0.8	10	0.05
HEN1	P42696	RBM34_HUMAN	5|6|3|3	17	4.25	4	0|0|1|0|2|2|0|1|2|1|0|1|0|0|0|0|0|0|0|0|0|0|0|0|0|0|2|2|0|0|0|1|0|0|0|2|0|0|0|1|1|3|2|4	0.76	0.96	0.76	0.96	0.76	6.68	0.06
HEN1	P46013	KI67_HUMAN	73|88|91|83	335	83.75	4	21|24|26|9|50|13|27|5|35|10|6|9|5|3|22|11|20|3|1|1|1|1|2|3|0|1|58|81|10|17|22|44|1|2|7|21|1|8|0|0|29|40|8|11	0.95	0.97	0.95	0.97	0.95	5.51	0.01
HEN1	P46087	NOP2_HUMAN	19|19|17|17	72	18	4	2|6|10|2|10|4|5|3|4|5|5|2|2|1|3|2|3|0|4|3|5|5|1|3|0|1|8|5|3|1|2|1|1|1|1|2|2|2|2|3|8|11|10|12	0.96	0.97	0.96	0.97	0.96	4.77	0.01
HEN1	P49711	CTCF_HUMAN	4|4|8|6	22	5.5	4	1|1|1|1|1|0|3|0|1|0|1|1|1|1|1|2|2|0|1|1|4|3|0|0|0|0|0|0|1|1|1|1|0|0|0|1|0|0|0|0|0|4|0|1	0.85	1	0.85	1	0.85	6.54	0.04
HEN1	P49848	TAF6_HUMAN	15|15|14|11	55	13.75	4	5|5|8|3|8|4|5|1|7|3|2|1|1|1|0|0|2|0|1|0|0|1|0|0|0|1|3|3|3|3|8|9|0|1|2|1|0|0|0|0|5|3|3|2	0.93	0.96	0.93	0.96	0.93	5.76	0.02
HEN1	P51531	SMCA2_HUMAN	28|20|20|17	85	21.25	4	19|18|19|10|23|14|19|7|20|11|2|0|0|0|0|0|0|0|0|0|0|0|0|0|0|0|0|9|0|0|0|0|0|0|0|0|0|0|0|0|14|13|0|0	0.8	0.91	0.8	0.91	0.8	4.72	0.05
HEN1	P54132	BLM_HUMAN	3|4|6|2	15	3.75	4	1|0|0|0|0|0|0|0|0|0|0|0|0|0|0|0|0|0|0|0|1|0|0|0|0|0|1|3|0|0|0|2|0|0|0|0|0|0|0|0|0|1|1|0	0.9	1	0.9	1	0.9	16.5	0.03
HEN1	P61513	RL37A_HUMAN	10|10|9|10	39	9.75	4	3|2|3|0|2|1|1|0|1|0|3|1|1|1|4|2|4|0|4|4|4|3|2|2|0|0|1|1|1|1|2|2|2|2|2|2|3|2|1|3|4|5|1|1	0.99	0.99	0.99	0.99	0.99	5.11	0
HEN1	P85037	FOXK1_HUMAN	4|4|3|2	13	3.25	4	1|1|0|0|0|0|0|0|1|0|0|0|0|0|0|0|0|0|0|0|0|0|0|0|0|0|1|0|0|0|0|0|0|0|0|0|0|0|0|0|0|0|0|0	0.98	1	0.98	1	0.98	32.5	0
HEN1	Q01167	FOXK2_HUMAN	9|9|6|5	29	7.25	4	2|3|2|1|0|0|3|2|4|3|0|0|0|0|0|0|0|0|0|0|0|0|0|0|0|0|2|0|0|0|1|2|0|0|0|0|0|0|0|0|0|0|0|0	0.95	0.99	0.95	0.99	0.95	12.76	0.01
HEN1	Q03164	KMT2A_HUMAN	5|4|8|6	23	5.75	4	2|1|1|1|2|1|0|1|1|2|1|1|0|1|1|0|1|0|1|0|0|0|0|0|0|0|1|8|1|0|2|7|0|0|1|0|0|1|0|0|1|0|0|0	0.78	0.93	0.78	0.93	0.78	6.33	0.06
HEN1	Q12830	BPTF_HUMAN	14|9|7|9	39	9.75	4	8|7|3|1|1|1|2|2|4|3|2|0|0|0|2|1|2|0|0|0|1|0|1|1|0|0|6|3|0|0|3|2|0|0|0|0|0|0|0|0|1|1|0|1	0.89	0.99	0.89	0.99	0.89	7.27	0.03
HEN1	Q12857	NFIA_HUMAN	4|3|3|5	15	3.75	4	4|2|3|0|0|0|3|0|3|0|0|0|1|0|0|0|0|0|0|0|0|0|0|0|0|0|1|0|0|3|3|0|0|0|0|0|0|0|0|0|0|1|0|0	0.75	0.89	0.75	0.89	0.75	6.88	0.06
HEN1	Q13823	NOG2_HUMAN	17|17|16|15	65	16.25	4	7|7|11|10|15|6|7|3|6|5|1|1|1|2|1|1|3|0|0|0|0|1|1|0|0|1|7|10|0|0|5|8|0|0|1|0|1|4|0|0|9|13|2|2	0.85	0.87	0.85	0.87	0.85	4.7	0.04
HEN1	Q14684	RRP1B_HUMAN	13|18|17|17	65	16.25	4	1|3|7|3|8|4|3|0|2|0|4|2|3|1|1|2|2|0|3|1|2|2|0|1|0|2|8|7|1|2|3|6|2|5|4|7|2|2|3|3|9|9|8|8	0.95	0.99	0.95	0.99	0.95	4.9	0.01
HEN1	Q14692	BMS1_HUMAN	5|4|3|2	14	3.5	4	0|0|0|0|0|0|0|0|0|0|1|0|0|0|0|0|0|0|0|0|0|0|0|0|0|0|0|0|0|0|0|0|0|0|0|0|0|0|0|0|0|0|0|0	0.98	1	0.98	1	0.98	35	0
HEN1	Q3ZCT1	ZN260_HUMAN	4|4|3|3	14	3.5	4	0|0|3|0|0|0|0|0|0|0|0|0|0|3|0|0|2|0|0|0|0|0|0|0|0|0|0|0|0|0|0|0|0|0|0|0|0|0|0|0|0|0|0|0	0.95	0.96	0.95	0.96	0.95	19.25	0.01
HEN1	Q4LE39	ARI4B_HUMAN	9|9|6|6	30	7.5	4	3|4|3|0|1|1|1|0|1|1|3|2|2|1|0|3|2|0|1|1|2|2|2|2|0|0|2|1|2|1|3|4|0|0|2|0|0|0|0|0|2|3|1|1	0.96	1	0.96	1	0.96	5.5	0.01
HEN1	Q5T3I0	GPTC4_HUMAN	4|5|7|5	21	5.25	4	1|1|2|0|3|0|0|0|0|0|0|1|1|1|2|2|2|0|1|1|1|1|0|1|0|0|0|0|0|0|0|0|0|0|0|0|0|0|0|0|0|4|0|0	0.93	0.99	0.93	0.99	0.93	9.24	0.02
HEN1	Q69YH5	CDCA2_HUMAN	3|2|3|2	10	2.5	4	1|1|0|0|2|1|0|1|1|0|0|0|1|0|0|0|0|0|0|0|0|0|0|0|0|0|1|2|0|0|0|0|0|0|0|0|0|0|0|0|0|0|1|1	0.82	0.95	0.82	0.95	0.82	8.46	0.04
HEN1	Q6ZU65	UBN2_HUMAN	4|5|4|2	15	3.75	4	0|0|0|0|0|0|0|0|0|0|0|0|0|0|0|0|0|0|0|0|0|0|0|0|0|0|1|2|0|0|0|0|0|0|0|0|0|0|0|0|0|0|0|0	0.99	1	0.99	1	0.99	37.5	0
HEN1	Q8IWI9	MGAP_HUMAN	21|17|22|19	79	19.75	4	2|1|4|0|4|0|2|0|2|0|1|2|2|1|1|0|1|0|1|1|0|0|0|0|0|0|11|10|0|1|8|11|0|0|0|2|0|3|0|0|4|8|0|0	0.98	0.99	0.98	0.99	0.98	10.47	0.01
HEN1	Q8IY81	SPB1_HUMAN	11|12|17|8	48	12	4	0|3|2|3|5|4|5|4|3|3|0|0|0|0|0|1|0|0|0|0|1|0|0|0|0|1|2|5|1|0|0|2|0|0|1|2|2|1|0|0|3|6|3|4	0.95	1	0.95	1	0.95	7.88	0.01
HEN1	Q8N9T8	KRI1_HUMAN	5|2|5|2	14	3.5	4	0|1|2|0|3|0|0|0|1|0|0|0|0|0|0|0|0|0|0|0|0|0|0|0|0|0|0|2|0|0|0|0|0|0|0|0|0|0|0|0|0|1|0|0	0.86	0.98	0.86	0.98	0.86	15.4	0.04
HEN1	Q8WUB8	PHF10_HUMAN	3|5|4|4	16	4	4	2|1|0|0|0|1|1|1|2|1|0|0|1|0|1|0|0|0|1|0|0|0|0|0|0|0|1|2|0|0|2|2|0|0|0|0|0|0|0|0|2|5|1|0	0.77	0.91	0.77	0.91	0.77	6.52	0.06
HEN1	Q92785	REQU_HUMAN	15|14|14|9	52	13	4	9|7|7|3|10|4|8|3|8|3|1|1|0|1|0|0|1|0|1|0|0|0|2|1|0|1|5|5|2|5|8|8|0|0|4|4|1|1|0|0|8|8|1|1	0.75	0.9	0.75	0.9	0.75	4.33	0.07
HEN1	Q969Q0	RL36L_HUMAN	5|4|5|4	18	4.5	4	0|0|0|0|0|0|0|0|0|0|0|0|0|0|0|0|0|0|0|0|0|0|0|0|0|0|0|0|0|0|0|0|0|0|0|0|0|0|0|0|0|5|0|0	0.99	0.99	0.99	0.99	0.99	39.6	0
HEN1	Q969R5	LMBL2_HUMAN	0|5|5|3	13	3.25	4	0|0|0|0|0|0|0|0|0|0|0|0|0|0|0|0|0|0|0|0|0|0|0|0|0|0|1|2|0|0|0|0|0|0|0|0|0|0|0|0|0|0|0|0	0.75	1	0.75	1	0.75	32.5	0.06
HEN1	Q96C00	ZBTB9_HUMAN	18|20|18|13	69	17.25	4	6|7|13|3|12|3|5|3|6|9|5|3|3|2|4|5|4|0|4|3|4|4|7|6|0|0|3|3|1|1|2|5|0|0|1|0|3|2|0|0|7|5|2|2	0.91	0.98	0.91	0.98	0.91	4.8	0.02
HEN1	Q96GQ7	DDX27_HUMAN	3|2|2|3	10	2.5	4	0|0|0|0|0|0|0|0|0|0|0|0|0|0|0|0|0|0|0|0|0|0|0|0|0|0|0|1|0|0|0|0|0|0|0|0|0|0|0|0|1|2|0|2	0.93	0.97	0.93	0.97	0.93	18.33	0.02
HEN1	Q96JM7	LMBL3_HUMAN	2|3|2|3	10	2.5	4	0|3|1|0|1|0|0|0|0|0|0|0|1|0|0|0|0|0|0|0|0|0|0|0|0|0|0|1|0|0|1|2|0|0|0|0|0|0|0|0|1|0|0|0	0.8	0.9	0.8	0.9	0.8	10	0.05
HEN1	Q96KQ7	EHMT2_HUMAN	5|12|6|6	29	7.25	4	3|3|2|0|0|3|2|1|6|4|0|0|0|0|0|0|1|0|0|0|0|0|1|1|0|1|9|8|0|0|1|3|0|0|0|0|0|0|0|0|0|2|0|0	0.77	0.96	0.77	0.96	0.77	6.25	0.06
HEN1	Q96L91	EP400_HUMAN	12|15|15|15	57	14.25	4	1|5|7|5|7|4|4|1|2|3|4|2|1|1|2|2|2|0|2|2|2|2|1|2|0|0|7|15|1|0|1|9|0|0|1|1|0|1|0|0|13|10|3|1	0.85	0.88	0.85	0.88	0.85	4.94	0.04
HEN1	Q96ME7	ZN512_HUMAN	6|10|9|4	29	7.25	4	1|2|1|0|1|0|1|0|2|0|2|1|1|0|0|0|0|0|0|0|0|0|0|0|0|2|4|5|1|1|3|5|0|1|0|2|0|0|0|0|3|8|4|4	0.75	0.95	0.75	0.95	0.75	5.8	0.06
HEN1	Q99733	NP1L4_HUMAN	20|15|17|16	68	17	4	3|0|0|0|0|2|0|0|0|0|2|3|4|0|5|4|4|0|3|2|2|4|2|2|0|0|0|0|0|0|0|1|0|2|3|1|3|3|0|2|0|0|3|2	1	1	1	1	1	12.06	0
HEN1	Q99848	EBP2_HUMAN	12|10|7|5	34	8.5	4	3|5|2|2|6|2|4|2|5|2|0|0|0|0|0|0|0|0|1|1|1|2|0|0|0|1|2|4|0|0|1|2|0|0|0|0|1|3|1|2|3|8|2|4	0.76	0.98	0.76	0.98	0.76	5.19	0.06
HEN1	Q99856	ARI3A_HUMAN	17|17|16|14	64	16	4	12|11|6|6|13|11|6|5|7|6|1|1|0|0|1|0|1|0|1|1|1|1|1|2|2|1|6|5|2|1|6|4|0|0|1|2|0|0|0|0|10|5|2|0	0.87	0.9	0.87	0.9	0.87	4.99	0.03
HEN1	Q9BRJ6	CG050_HUMAN	2|5|5|3	15	3.75	4	1|0|1|0|0|0|0|0|0|0|0|1|1|0|0|0|0|0|1|0|0|0|0|0|0|1|0|2|0|0|1|2|0|0|0|0|0|0|0|0|1|0|0|1	0.91	1	0.91	1	0.91	12.69	0.02
HEN1	Q9BRT6	LLPH_HUMAN	2|4|3|2	11	2.75	4	0|0|0|0|0|0|1|0|0|0|0|0|0|0|0|0|0|0|0|0|0|0|0|0|0|0|0|2|0|0|0|0|0|0|0|0|0|0|0|0|0|2|0|0	0.95	0.99	0.95	0.99	0.95	24.2	0.01
HEN1	Q9BYE7	PCGF6_HUMAN	3|5|3|2	13	3.25	4	2|0|1|1|1|1|0|0|0|0|1|1|0|0|0|0|0|0|0|0|0|0|0|0|0|0|3|2|0|0|1|2|0|0|1|0|0|1|0|0|0|0|0|0	0.77	0.98	0.77	0.98	0.77	7.94	0.06
HEN1	Q9BZE4	NOG1_HUMAN	14|14|12|8	48	12	4	0|0|3|3|3|1|1|0|1|1|2|2|1|0|2|3|3|0|2|2|2|1|0|0|0|0|3|3|0|0|0|3|0|0|0|0|0|2|0|2|6|9|4|3	0.95	0.99	0.95	0.99	0.95	7.76	0.01
HEN1	Q9C0C9	UBE2O_HUMAN	28|39|32|24	123	30.75	4	0|1|0|1|0|0|0|0|0|0|7|5|4|2|4|6|2|0|1|1|2|1|1|0|2|3|0|0|1|0|0|0|2|2|1|0|2|1|0|0|0|0|3|2	1	1	1	1	1	23.74	0
HEN1	Q9GZR2	REXO4_HUMAN	5|4|4|3	16	4	4	0|0|0|0|0|0|0|0|0|0|0|0|0|0|0|0|0|0|0|0|0|0|0|0|0|0|3|4|0|1|1|1|1|0|0|0|0|0|0|0|0|0|1|2	0.91	0.96	0.91	0.96	0.91	12.57	0.02
HEN1	Q9GZR7	DDX24_HUMAN	13|10|15|7	45	11.25	4	0|0|0|0|2|0|0|1|1|0|4|2|1|0|0|0|1|1|1|0|1|1|0|0|0|0|3|5|1|1|3|1|0|0|0|3|0|1|0|0|5|8|6|5	0.92	0.99	0.92	0.99	0.92	8.53	0.02
HEN1	Q9H582	ZN644_HUMAN	4|10|5|7	26	6.5	4	0|0|0|0|0|0|0|0|0|0|0|0|0|0|0|0|0|0|0|0|0|0|0|0|0|0|2|3|0|0|1|3|0|0|0|0|0|0|0|0|1|0|0|0	0.98	1	0.98	1	0.98	28.6	0
HEN1	Q9H8H2	DDX31_HUMAN	6|5|7|3	21	5.25	4	0|0|0|0|0|0|0|0|0|0|0|0|0|0|0|0|0|0|0|0|0|0|0|0|0|0|0|1|0|0|0|0|0|0|0|0|0|1|0|0|0|0|1|0	1	1	1	1	1	52.5	0
HEN1	Q9H9B1	EHMT1_HUMAN	9|10|8|8	35	8.75	4	7|6|1|0|4|0|9|1|8|4|0|0|0|0|0|0|0|0|0|0|0|0|0|0|1|0|6|9|1|0|5|10|0|0|0|0|1|0|0|0|0|2|0|0	0.77	0.83	0.77	0.83	0.77	5.13	0.06
HEN1	Q9NPI1	BRD7_HUMAN	3|3|2|3	11	2.75	4	0|0|1|1|1|0|1|0|0|0|0|0|0|0|0|0|0|0|0|0|0|0|0|0|0|0|0|1|0|0|0|3|0|0|0|1|0|0|0|0|1|2|0|2	0.8	0.86	0.8	0.86	0.8	8.64	0.05
HEN1	Q9NS91	RAD18_HUMAN	16|15|14|13	58	14.5	4	1|2|1|0|1|1|4|1|4|1|0|0|0|0|0|0|0|0|0|0|0|0|0|0|0|0|3|1|0|0|3|0|0|0|0|0|0|0|0|0|0|0|0|0	1	1	1	1	1	27.74	0
HEN1	Q9NW13	RBM28_HUMAN	7|7|9|4	27	6.75	4	1|1|5|1|2|2|2|3|2|2|0|0|0|0|0|0|0|0|0|0|0|0|0|0|0|0|1|2|0|0|0|0|0|0|0|0|0|1|0|0|3|4|3|2	0.88	0.98	0.88	0.98	0.88	8.03	0.03
HEN1	Q9NY93	DDX56_HUMAN	3|4|3|2	12	3	4	1|0|0|0|0|0|0|0|0|1|0|0|0|0|0|0|0|0|0|0|0|0|0|0|0|0|2|3|1|0|0|0|0|0|0|0|0|1|0|0|0|2|1|2	0.82	0.94	0.82	0.94	0.82	9.43	0.05
HEN1	Q9NZM5	NOP53_HUMAN	7|3|4|5	19	4.75	4	0|0|0|0|0|0|1|0|1|0|0|0|0|0|0|0|0|0|0|0|0|0|0|0|0|0|2|1|0|0|0|0|0|0|0|0|0|0|0|0|3|3|1|1	0.94	0.99	0.94	0.99	0.94	16.08	0.02
HEN1	Q9UEE9	CFDP1_HUMAN	7|9|8|8	32	8	4	3|2|2|3|1|3|8|4|5|4|1|0|1|0|2|2|1|0|1|1|1|1|1|1|1|2|8|3|0|0|4|5|0|0|0|0|0|1|0|0|3|3|2|2	0.77	0.86	0.77	0.86	0.77	4.29	0.06
HEN1	Q9UHF7	TRPS1_HUMAN	4|5|6|6	21	5.25	4	0|0|3|0|1|0|0|0|0|0|0|1|0|1|0|0|0|0|0|0|0|0|0|0|0|0|6|7|0|1|2|4|0|0|0|0|0|0|0|0|0|0|0|0	0.86	0.9	0.86	0.9	0.86	8.88	0.04
HEN1	Q9ULJ3	ZBT21_HUMAN	5|4|8|5	22	5.5	4	0|0|1|0|3|1|2|2|0|0|0|0|0|0|0|0|0|0|0|0|0|0|0|0|0|0|4|4|0|0|1|2|0|0|0|0|0|0|0|0|0|1|0|0	0.91	0.99	0.91	0.99	0.91	11.52	0.02
HEN1	Q9Y3C1	NOP16_HUMAN	4|4|2|2	12	3	4	0|0|0|0|1|0|0|0|0|0|0|0|0|0|0|1|1|0|0|0|1|1|0|0|0|0|0|0|0|0|0|1|0|0|0|0|0|0|0|0|1|2|0|1	0.87	0.99	0.87	0.99	0.87	13.2	0.03
HME1	Q04724	TLE1_HUMAN	60|67|55|56	238	59.5	4	7|6|4|0|4|0|8|0|9|5|0|0|0|0|0|0|0|0|0|0|0|0|0|0|0|0|1|1|0|0|1|1|0|0|0|0|0|0|0|0|0|0|0|0	1	1	1	1	1	55.7	0
HME1	Q04726	TLE3_HUMAN	151|159|131|128	569	142.25	4	15|13|12|10|8|6|15|10|17|12|3|0|2|2|3|2|3|0|1|2|0|0|2|1|3|1|3|3|4|4|13|8|2|0|4|1|7|6|0|0|10|6|6|7	1	1	1	1	1	27.57	0
HME1	Q04727	TLE4_HUMAN	45|52|41|39	177	44.25	4	0|0|0|0|0|0|0|0|0|0|0|0|0|0|0|0|0|0|0|0|0|0|0|0|0|0|0|0|0|0|0|0|0|0|0|0|0|0|0|0|0|0|0|0	1	1	1	1	1	442.5	0
HME1	Q08117	AES_HUMAN	13|10|10|10	43	10.75	4	0|2|2|0|1|0|0|0|0|1|0|0|0|0|0|0|0|0|0|0|0|0|0|0|0|0|2|1|0|0|2|2|0|0|1|0|0|0|0|0|0|0|0|0	1	1	1	1	1	33.79	0
HME1	Q6ZU65	UBN2_HUMAN	5|3|4|4	16	4	4	0|0|0|0|0|0|0|0|0|0|0|0|0|0|0|0|0|0|0|0|0|0|0|0|0|0|1|2|0|0|0|0|0|0|0|0|0|0|0|0|0|0|0|0	1	1	1	1	1	40	0
HME1	O00712	NFIB_HUMAN	2|2|4|3	11	2.75	4	0|0|0|0|1|1|0|0|0|0|0|0|0|0|0|0|0|0|0|0|0|0|0|0|0|0|0|0|0|0|2|1|0|0|0|0|0|0|0|0|0|0|0|0	0.96	1	0.96	1	0.96	24.2	0.01
HME1	O14686	KMT2D_HUMAN	33|28|36|21	118	29.5	4	4|2|6|6|7|3|1|1|3|3|1|1|2|1|0|0|0|0|0|0|1|1|0|1|0|0|7|12|1|0|7|9|0|0|0|1|0|2|0|0|4|6|0|0	1	1	1	1	1	13.96	0
HME1	O15014	ZN609_HUMAN	23|27|29|23	102	25.5	4	6|4|3|2|5|0|9|1|7|3|0|0|0|0|0|0|0|0|0|0|0|0|0|0|1|2|4|7|2|1|10|9|0|0|1|1|1|0|0|0|2|0|0|2	1	1	1	1	1	13.52	0
HME1	O15090	ZN536_HUMAN	2|2|2|3	9	2.25	4	0|0|0|0|0|0|0|0|0|0|0|0|0|0|0|0|0|0|0|0|0|0|0|0|0|0|0|0|0|0|0|0|0|0|0|0|0|0|0|0|0|0|0|0	0.95	0.99	0.95	0.99	0.95	22.5	0.01
HME1	O15550	KDM6A_HUMAN	13|12|12|10	47	11.75	4	3|1|3|0|4|0|2|1|1|1|0|0|0|0|0|0|0|0|0|0|0|0|0|0|0|0|0|0|0|0|2|3|0|0|0|0|0|0|0|0|2|1|0|0	1	1	1	1	1	21.54	0
HME1	O60315	ZEB2_HUMAN	0|3|3|5	11	2.75	4	0|0|0|0|0|0|0|0|0|0|0|0|0|0|0|0|0|0|0|0|0|0|0|0|0|0|0|0|0|0|0|0|0|0|0|0|0|0|0|0|0|0|0|0	0.74	1	0.74	1	0.74	27.5	0.07
HME1	O60907	TBL1X_HUMAN	12|11|12|11	46	11.5	4	12|10|7|4|9|3|10|5|10|6|0|0|4|0|0|0|0|0|0|0|0|0|0|2|0|5|1|0|0|0|7|5|0|0|0|0|0|0|0|0|7|0|0|0	0.79	0.8	0.79	0.8	0.79	4.73	0.05
HME1	O75376	NCOR1_HUMAN	43|37|48|35	163	40.75	4	16|19|24|11|26|13|20|11|22|11|4|2|5|1|8|3|1|0|1|2|3|1|1|2|1|2|30|31|4|4|16|20|0|0|5|3|2|4|0|0|26|18|3|2	0.88	0.95	0.88	0.95	0.88	4.74	0.03
HME1	O95785	WIZ_HUMAN	13|13|19|9	54	13.5	4	8|10|3|3|3|5|9|2|10|2|0|0|0|0|0|0|0|0|0|0|0|0|0|0|0|0|11|6|0|0|6|9|0|0|0|0|1|1|0|0|1|4|0|0	0.85	0.96	0.85	0.96	0.85	6.32	0.04
HME1	P0C7T5	ATX1L_HUMAN	5|2|3|2	12	3	4	1|0|0|0|0|0|0|0|0|0|0|0|0|0|0|0|1|0|0|0|0|0|0|0|0|0|0|1|0|0|0|0|0|0|0|0|0|0|0|0|0|0|0|0	0.97	1	0.97	1	0.97	30	0.01
HME1	P15822	ZEP1_HUMAN	10|13|14|8	45	11.25	4	1|1|1|1|0|2|2|0|1|1|0|0|0|0|0|0|0|0|0|0|0|0|0|2|0|0|1|1|0|0|1|2|0|0|0|0|0|0|0|0|1|0|0|0	1	1	1	1	1	27.5	0
HME1	P22061	PIMT_HUMAN	20|24|26|20	90	22.5	4	5|2|17|12|15|11|10|4|8|5|10|7|7|5|5|6|6|0|3|8|6|2|1|1|2|2|2|0|1|0|3|2|1|0|3|3|1|2|7|4|6|0|6|4	0.94	0.98	0.94	0.98	0.94	4.83	0.02
HME1	P37275	ZEB1_HUMAN	2|3|3|5	13	3.25	4	0|1|1|0|3|0|2|0|1|0|0|0|0|0|0|0|0|0|0|0|0|0|0|0|0|0|1|1|0|0|0|1|0|0|0|0|0|0|0|0|0|0|0|0	0.87	0.99	0.87	0.99	0.87	13	0.03
HME1	P39880	CUX1_HUMAN	34|28|35|24	121	30.25	4	12|15|12|10|21|12|15|8|16|11|0|0|0|0|0|0|1|1|0|0|0|0|0|0|0|2|14|19|2|0|7|12|0|0|2|3|0|5|0|0|10|12|0|0	0.93	0.96	0.93	0.96	0.93	6	0.02
HME1	P49711	CTCF_HUMAN	6|4|8|6	24	6	4	1|1|1|1|1|0|3|0|1|0|1|1|1|1|1|2|2|0|1|1|4|3|0|0|0|0|0|0|1|1|1|1|0|0|0|1|0|0|0|0|0|4|0|1	0.91	1	0.91	1	0.91	7.14	0.02
HME1	P49848	TAF6_HUMAN	10|10|9|10	39	9.75	4	5|5|8|3|8|4|5|1|7|3|2|1|1|1|0|0|2|0|1|0|0|1|0|0|0|1|3|3|3|3|8|9|0|1|2|1|0|0|0|0|5|3|3|2	0.75	0.77	0.75	0.77	0.75	4.09	0.07
HME1	P54253	ATX1_HUMAN	7|6|3|2	18	4.5	4	1|1|1|0|0|0|0|0|0|0|0|0|0|0|0|0|0|0|0|0|0|0|0|0|0|0|0|1|0|0|0|0|0|0|0|0|0|0|0|0|0|1|0|0	0.98	1	0.98	1	0.98	39.6	0
HME1	P61513	RL37A_HUMAN	8|5|9|8	30	7.5	4	3|2|3|0|2|1|1|0|1|0|3|1|1|1|4|2|4|0|4|4|4|3|2|2|0|0|1|1|1|1|2|2|2|2|2|2|3|2|1|3|4|5|1|1	0.77	0.97	0.77	0.97	0.77	3.93	0.06
HME1	P62316	SMD2_HUMAN	10|12|7|8	37	9.25	4	4|3|3|2|4|2|5|0|4|2|3|0|0|2|4|4|1|0|3|4|4|5|2|3|0|2|0|1|3|2|2|4|1|2|2|4|0|1|0|0|6|7|2|3	0.78	0.99	0.78	0.99	0.78	3.84	0.06
HME1	Q03164	KMT2A_HUMAN	7|6|5|8	26	6.5	4	2|1|1|1|2|1|0|1|1|2|1|1|0|1|1|0|1|0|1|0|0|0|0|0|0|0|1|8|1|0|2|7|0|0|1|0|0|1|0|0|1|0|0|0	0.84	0.93	0.84	0.93	0.84	7.15	0.04
HME1	Q06587	RING1_HUMAN	16|10|13|10	49	12.25	4	9|11|3|0|0|0|10|2|7|5|0|0|0|0|2|1|1|0|1|2|0|2|0|0|1|0|2|4|0|0|0|6|0|0|2|0|0|3|0|0|3|3|0|0	0.88	0.96	0.88	0.96	0.88	6.74	0.03
[truncated: 4,925 more rows]

[truncated: 10 more sheets: 3B data matrix, 3B bait order and DBDs, 4C -WB, 4C luc _raw data, 5 Input_filtered, S1A, S1B, S1C, S1D input, S4 raw data]
